# Supplementary material for: Signals of Ezh2, Src, and Akt Involve in Myostatin-Pax7 Pathways Regulating the Myogenic Fate Determination during the Sheep Myoblast Proliferation and Differentiation
Source: PLoS One. 2015 Mar 26;10(3):e0120956. doi: 10.1371/journal.pone.0120956 (PMC4374906; doi:10.1371/journal.pone.0120956)
Supplement: S1 Table — (XLS) [file pone.0120956.s001.xls]

## Sheet: Mutant
ProbeName	GeneSymbol	Gene Name	Species	Corrected p-value	p-value	day70	day70	day70	day85	day85	day85	day100	day100	day100	day120	day120	day120	day135	day135	day135	Description	GenbankAccession	EntrezGeneID	GO_Avadis_	UniGeneID
A_70_P059667	GRPEL1	GrpE-like 1, mitochondrial (E. coli)	Homo sapiens	0.0381364	0.0100789	9.73426	9.24775	8.6148	9.05259	9.71432	9.36965	8.51309	8.66655	8.47724	8.82543	9.30902	9.07969	9.96609	9.87313	9.51	Ovis aries clone clone TO-UP-J12-5 stress-inducible chaperone mt-GrpE #1 mRNA, partial cds [DQ239622]	DQ239622	100037672		Oar.13339
A_70_P061066	Ckap2	cytoskeleton associated protein 2	Homo sapiens	0.00892035	0.000525	14.4992	14.462	14.4787	14.2221	14.5174	14.3359	13.6789	13.5985	13.8435	13.1517	10.9793	10.9869	11.69	10.8798	11.9133	020709OMLT1006039HT OMLT Ovis aries cDNA, mRNA sequence [EE792896]	EE792896			Oar.13542
A_70_P045161	Hectd1	HECT domain containing 1	Homo sapiens	0.043714	0.0126676	13.8062	13.9244	13.8946	13.8837	14.1598	14.0089	13.9016	13.8735	12.5897	14.0785	14.1163	12.7934	14.1679	14.198	14.1388	Ovis aries hypothetical protein mRNA, partial cds [EU370535]	EU370535	100135435		Oar.16241
A_70_P059356	MYCBP	c-myc binding protein	Homo sapiens	0.015229	0.00169973	10.2014	10.2964	10.2238	10.3055	10.3258	10.4134	10.0547	9.89552	10.0529	9.815	9.63695	9.72853	9.70717	10.0725	10.3161	020605ONLN009032HT ONLN Ovis aries cDNA, mRNA sequence [EE824938]	EE824938			Oar.4634
A_70_P025896				0.0186527	0.00253218	12.8312	12.0117	11.9614	11.8081	11.9401	11.9725	11.5159	10.9754	10.9802	11.3002	11.068	10.9848	10.7712	10.4486	10.9173	C0009478J17.P1KAM13F KN511 Ovis aries rectum and large colon from E. coli challenged and unchallenged animals Ovis aries cDNA clone C0009478J17 5', mRNA sequence [FE031945]	FE031945			Oar.16536
A_70_P008601	gpD1	glycerol-3-phosphate dehydrogenase 1 (soluble)	Homo sapiens	0.00810472	0.000417	9.10191	9.46338	9.57687	9.95846	9.92994	10.0336	9.31897	9.92689	9.41521	11.083	11.2925	11.0575	11.6071	12.903	11.7592	020731ONDC220049HT ONDC Ovis aries cDNA, mRNA sequence [EE803431]	EE803431			Oar.5867
A_70_P070436	FBXO3	F-box protein 3	Homo sapiens	0.0106656	0.000772	11.926	12.0229	12.0038	12.1322	12.0718	11.8483	12.6201	12.4809	12.4334	12.6555	12.5751	12.4969	12.7462	12.296	12.5452	020605OCS411025017HT OCS4 Ovis aries cDNA, mRNA sequence [EE756781]	EE756781			Oar.10647
A_70_P000151	c15orf29	chromosome 15 open reading frame 29	Homo sapiens	0.0454411	0.0135044	8.92438	9.78047	9.87597	9.28941	9.4912	9.84217	8.84223	8.68787	8.80523	8.39795	7.3323	7.05904	7.29974	7.67412	8.09217	020731ONDC289028HT ONDC Ovis aries cDNA, mRNA sequence [EE813155]	EE813155			Oar.10290
A_70_P064211	CENPL	centromere protein L	Homo sapiens	0.0410686	0.0115071	8.88387	9.16821	9.11659	8.94549	8.67392	8.93953	8.47929	8.0819	8.49028	8.3575	7.19596	7.25851	6.83965	6.13916	7.60185	020731ONDC273095HT ONDC Ovis aries cDNA, mRNA sequence [EE800047]	EE800047			Oar.12123
A_70_P067516	NAB2	NGFI-A binding protein 2 (EGR1 binding protein 2)	Homo sapiens	0.0276118	0.00556135	11.8442	11.1547	11.9222	11.8158	12.1794	11.5947	11.9055	10.4923	10.573	10.3917	10.3634	10.5508	10.2089	9.83047	9.1327	sh2P0001L01_F.ab1 adult sheep fracture callus 7d Ovis aries cDNA, mRNA sequence [DY490987]	DY490987			Oar.4183
A_70_P060361	luc7l2	LUC7-like 2 (S. cerevisiae)	Homo sapiens	0.0133102	0.00126421	7.72108	7.94777	7.39172	8.03225	7.89133	8.09015	8.61946	8.2953	8.30562	8.74333	8.68486	8.7933	8.11336	7.98643	8.5092	010914OSAB017014HT OSAB Ovis aries cDNA, mRNA sequence [EE844289]	EE844289			Oar.6525
A_70_P003312	sdhD	similar to succinate dehydrogenase complex, subunit D, integral membrane protein; succinate dehydrogenase complex, subunit D, integral membrane protein	Homo sapiens	0.0237484	0.00406815	7.37948	7.85792	7.7928	8.42282	8.32561	8.24694	7.82789	7.9947	8.07698	8.59248	9.19612	7.61054	9.73643	9.59543	9.23856	020922OD10L002084HT OD10L Ovis aries cDNA, mRNA sequence [EE760097]	EE760097	780442		Oar.1617
A_70_P003312	LOC100130320	similar to succinate dehydrogenase complex, subunit D, integral membrane protein; succinate dehydrogenase complex, subunit D, integral membrane protein	Homo sapiens	0.0237484	0.00406815	7.37948	7.85792	7.7928	8.42282	8.32561	8.24694	7.82789	7.9947	8.07698	8.59248	9.19612	7.61054	9.73643	9.59543	9.23856	020922OD10L002084HT OD10L Ovis aries cDNA, mRNA sequence [EE760097]	EE760097	780442		Oar.1617
A_70_P071751				0.0246489	0.00440288	8.25617	8.15963	8.2413	8.692	8.68201	8.56203	8.33353	8.22124	8.19828	8.18679	8.19669	8.2798	8.91031	8.31168	7.99134	C0009481N09.P1KAM13F KN511 Ovis aries efferent gastric lymph from Teladorsagia infected sheep Ovis aries cDNA clone C0009481N09 5', mRNA sequence [FE034230]	FE034230			Oar.17189
A_70_P005746	fchsd2	FCH and double SH3 domains 2	Homo sapiens	0.0263093	0.00508095	7.28588	7.20326	6.89421	7.55168	7.6473	7.61472	7.83587	7.75877	7.4519	8.4574	8.18508	8.30493	9.60966	7.6239	8.2982	sh2P0042F05_F.ab1 adult sheep fracture callus 7d Ovis aries cDNA, mRNA sequence [DY501956]	DY501956			Oar.6066
A_70_P001431	TXNIP	thioredoxin interacting protein	Homo sapiens	0.0291824	0.00623981	14.2616	13.3796	13.9317	13.7755	14.5282	13.7728	14.1813	14.8058	14.751	15.5422	16.4181	15.6843	16.4792	15.7872	15.9414	020502OMGB21033047HT OMGB2 Ovis aries cDNA, mRNA sequence [EE783894]	EE783894	654403		Oar.12992
A_70_P042091	MYOT	myotilin	Homo sapiens	0.00714457	0.000282	15.8517	15.6589	15.8445	16.4344	16.6897	16.3819	16.7676	16.8044	16.5784	16.7676	16.7305	16.6112	16.9549	16.9786	16.9693	020709OFM1007071HT OFM1 Ovis aries cDNA, mRNA sequence [EE771789]	EE771789			Oar.7742
A_70_P041846	NR3C2	nuclear receptor subfamily 3, group C, member 2	Homo sapiens	0.00466626	5.7e-05	13.2474	13.1067	13.1283	13.6458	13.7064	13.5668	14.4389	14.3306	14.4716	14.3271	13.4037	13.5772	13.9418	13.8214	13.1214	Ovis aries mineralocorticoid receptor mRNA, partial cds [AF349768]	AF349768	443144		Oar.817
A_70_P019246				0.0326382	0.0076536	12.8505	12.7642	12.3361	12.3667	12.8001	12.6773	13.297	13.4048	13.0195	13.4699	13.7335	13.6636	12.8075	13.1214	13.1397	010723OSTA006017HT OSTA Ovis aries cDNA, mRNA sequence [EE861771]	EE861771			Oar.11722
A_70_P024091	RBL2	retinoblastoma-like 2 (p130)	Homo sapiens	0.0212893	0.00328699	11.0032	11.1626	11.0998	11.4906	11.5429	11.4241	11.6238	11.6695	11.6269	11.4797	11.5115	11.7027	11.6285	11.533	11.7993	020731OSTA161084HT OSTA Ovis aries cDNA, mRNA sequence [EE857920]	EE857920			Oar.14343
A_70_P056376	DICER1	dicer 1, ribonuclease type III	Homo sapiens	0.0317192	0.00726667	11.7118	11.9222	11.7977	11.9331	11.8689	11.9976	12.2834	12.2197	12.2904	12.1836	12.4068	11.7343	12.5733	12.3914	12.7222	C0009255C05.P1KAM13F KN511 Ovis aries cDNA clone C0009255C05 5', mRNA sequence [FE022352]	FE022352			Oar.12728
A_70_P044616	GRINL1B	glutamate receptor, ionotropic, N-methyl D-aspartate-like 1B; glutamate receptor, ionotropic, N-methyl D-aspartate-like 1A; GRINL1A complex locus	Homo sapiens	0.00852734	0.000474	8.36375	9.06764	8.56123	8.45077	8.52787	8.45818	8.24873	8.58738	8.56123	9.31675	9.0483	8.55713	9.17446	9.32363	9.24712	C0009476B20.P1KAM13F KN511 Ovis aries efferent gastric lymph from uninfected sheep Ovis aries cDNA clone C0009476B20 5', mRNA sequence [FE030349]	FE030349			Oar.16128
A_70_P044616	GRINL1A	glutamate receptor, ionotropic, N-methyl D-aspartate-like 1B; glutamate receptor, ionotropic, N-methyl D-aspartate-like 1A; GRINL1A complex locus	Homo sapiens	0.00852734	0.000474	8.36375	9.06764	8.56123	8.45077	8.52787	8.45818	8.24873	8.58738	8.56123	9.31675	9.0483	8.55713	9.17446	9.32363	9.24712	C0009476B20.P1KAM13F KN511 Ovis aries efferent gastric lymph from uninfected sheep Ovis aries cDNA clone C0009476B20 5', mRNA sequence [FE030349]	FE030349			Oar.16128
A_70_P044616	GCOM1	glutamate receptor, ionotropic, N-methyl D-aspartate-like 1B; glutamate receptor, ionotropic, N-methyl D-aspartate-like 1A; GRINL1A complex locus	Homo sapiens	0.00852734	0.000474	8.36375	9.06764	8.56123	8.45077	8.52787	8.45818	8.24873	8.58738	8.56123	9.31675	9.0483	8.55713	9.17446	9.32363	9.24712	C0009476B20.P1KAM13F KN511 Ovis aries efferent gastric lymph from uninfected sheep Ovis aries cDNA clone C0009476B20 5', mRNA sequence [FE030349]	FE030349			Oar.16128
A_70_P011356	iscU	iron-sulfur cluster scaffold homolog (E. coli)	Homo sapiens	0.041238	0.0115709	15.7999	15.6806	15.8721	16.0815	16.0442	16.1439	16.336	16.4637	16.4128	16.3024	16.3767	15.8359	16.2023	16.2584	16.4977	020731ONDC242054HT ONDC Ovis aries cDNA, mRNA sequence [EE808713]	EE808713			Oar.3470
A_70_P002411	PRKCB	protein kinase C, beta	Homo sapiens	0.0323875	0.00754731	7.59408	6.78105	7.74086	6.82327	7.6187	6.55068	7.29746	6.48491	6.47917	6.88737	7.83296	6.63973	8.20451	8.30778	8.27273	020709OAPP1040005HT OAPP Ovis aries cDNA, mRNA sequence [EE749975]	EE749975			Oar.15112
A_70_P026262	SLC16A1	solute carrier family 16, member 1 (monocarboxylic acid transporter 1)	Homo sapiens	0.00703635	0.000272	11.9314	11.6096	11.6349	11.2556	11.3658	11.4662	11.2843	11.9082	11.0568	12.0188	12.0741	11.8303	12.5149	12.3835	12.4757	020605ONLN136077HT ONLN Ovis aries cDNA, mRNA sequence [EE823958]	EE823958	443456		Oar.894
A_70_P046781	socs3	suppressor of cytokine signaling 3	Homo sapiens	0.035601	0.00896914	10.702	10.7083	10.5201	10.6666	10.7872	11.0115	11.3062	11.6709	11.3534	11.7072	13.0383	11.4922	10.5071	10.8736	10.4234	C0009265J15.P1KAM13F KN511 Ovis aries rectum and large colon from E. coli challenged and unchallenged animals Ovis aries cDNA clone C0009265J15 5', mRNA sequence [FE029475]	FE029475			Oar.7640
A_70_P040691				0.0125828	0.00110689	6.62368	6.95539	6.77073	6.56738	6.82829	6.80614	6.28089	6.30202	6.0738	6.38575	6.6434	6.55635	6.93353	7.0052	7.06392	020605ONLN011033HT ONLN Ovis aries cDNA, mRNA sequence [EE825231]	EE825231			Oar.12024
A_70_P026301	Sstr2	somatostatin receptor 2	Homo sapiens	0.0145938	0.001532	7.67713	7.6473	7.97445	7.49286	7.96569	7.84787	6.88899	6.63659	6.71857	7.10352	6.82154	7.15313	6.68216	6.72912	6.62571	Ovis aries somatostatin type 2 receptor mRNA, partial cds [AF335550]	AF335550	443137		Oar.907
A_70_P033226	C6orf130	chromosome 6 open reading frame 130	Homo sapiens	0.0294115	0.00634911	13.0256	12.7281	12.5443	13.0374	13.1329	13.1067	13.2926	13.1794	13.2876	13.4749	13.7685	14.1629	13.8752	13.6583	13.638	020731ONDC271067HT ONDC Ovis aries cDNA, mRNA sequence [EE802046]	EE802046			Oar.7861
A_70_P066986	NEB	nebulin	Homo sapiens	0.0281302	0.00580139	13.1537	12.8031	12.9922	13.4525	13.9539	13.7644	13.9689	14.0894	13.4596	14.3373	14.1828	15.1097	14.58	14.4158	14.0484	020502OAPP1009037HT OAPP Ovis aries cDNA, mRNA sequence [EE750814]	EE750814			Oar.7118
A_70_P002486	N4BP2L2	NEDD4 binding protein 2-like 2	Homo sapiens	0.0288671	0.00612109	11.1524	11.0958	10.8634	11.174	11.3248	11.3107	11.4447	11.6726	11.4463	11.8175	11.736	11.6304	12.0703	11.6999	11.6709	020502OCSI1028050HT OCS1 Ovis aries cDNA, mRNA sequence [EE751509]	EE751509			Oar.15127
A_70_P051831	sfrs8	splicing factor, arginine/serine-rich 8 (suppressor-of-white-apricot homolog, Drosophila)	Homo sapiens	0.0262061	0.00504864	13.7755	13.8214	13.7549	13.7794	14.0104	13.8412	13.5269	13.6061	13.2694	13.4377	13.6281	13.5482	13.5999	13.5606	13.6114	sh2P0044F04_F.ab1 adult sheep fracture callus 7d Ovis aries cDNA, mRNA sequence [DY502577]	DY502577			Oar.8932
A_70_P017621	ppil4	peptidylprolyl isomerase (cyclophilin)-like 4	Homo sapiens	0.0374243	0.00974363	9.80802	9.92079	9.67109	9.822	9.83933	9.7904	10.5331	10.4194	10.071	10.571	10.4602	10.9173	10.3349	10.1427	10.009	020314OAPP1002085HT OAPP Ovis aries cDNA, mRNA sequence [EE746405]	EE746405			Oar.8421
A_70_P009691	TACC2	transforming, acidic coiled-coil containing protein 2	Homo sapiens	0.00714457	0.000286	11.4533	11.5109	11.5947	11.7161	11.7426	11.6595	12.1199	12.0657	12.3003	12.1635	11.9295	13.0296	12.5368	12.4033	12.5693	020502OMGB11018050HT OMGB1 Ovis aries cDNA, mRNA sequence [EE779642]	EE779642			Oar.8040
A_70_P015756	OTUD7B	OTU domain containing 7B	Homo sapiens	0.0399064	0.0109201	13.3192	13.3687	13.1475	13.708	14.1337	14.0051	14.2686	13.6874	14.3205	14.5566	13.8563	14.1679	13.6998	14.2044	14.1891	C0009486A22.P1KM13F KN511 Ovis aries abomasal mucosa (gastric fold) from (Teladorsagia) uninfected sheep Ovis aries cDNA clone C0009486A22 5', mRNA sequence [FE037223]	FE037223			Oar.16681
A_70_P020981	RABEP2	rabaptin, RAB GTPase binding effector protein 2	Homo sapiens	0.0267814	0.00528019	7.51206	7.50583	7.65997	7.4682	7.54877	7.42994	6.41661	6.69702	6.64893	5.96709	6.24908	6.71558	6.20758	6.71131	5.36062	Oa_splbn_08C24_M13reverse Sheep spleen\brain pSport1 library Ovis aries cDNA clone Oa_splbn_08C24 5', mRNA sequence [CN824473]	CN824473			Oar.3986
A_70_P065501	smug1	single-strand-selective monofunctional uracil-DNA glycosylase 1	Homo sapiens	0.0326776	0.00767285	10.3578	10.6735	10.7083	10.8859	10.8682	10.864	10.5477	10.8082	10.6623	10.7013	10.66	10.5795	10.5164	10.445	10.2432	C0009476A21.P1KAM13F KN511 Ovis aries rectum and large colon from E. coli challenged and unchallenged animals Ovis aries cDNA clone C0009476A21 5', mRNA sequence [FE029771]	FE029771			Oar.10421
A_70_P036196	NRM	nurim (nuclear envelope membrane protein)	Homo sapiens	0.00188845	4.72e-06	12.8075	12.3328	12.3609	12.1777	12.3053	12.2494	11.2895	11.6547	11.405	11.2124	10.4862	9.68138	10.1462	10.2714	10.2667	020322OFLV1001089HT OFLV Ovis aries cDNA, mRNA sequence [EE770399]	EE770399			Oar.3573
A_70_P015116	ilf3	interleukin enhancer binding factor 3, 90kDa	Homo sapiens	0.00862058	0.000496	12.2511	12.329	12.3754	12.071	12.1543	12.032	12.1107	12.0451	11.8794	11.909	11.2034	11.6709	11.1612	10.9364	11.1797	CU653371 ovine foetal ovary tissues (Prophase I meiosis) -M (ocaj) Ovis aries cDNA clone ocaj0006.a.21, mRNA sequence [CU653371]	CU653371			Oar.14721
A_70_P036151	DYM	dymeclin	Homo sapiens	0.0228765	0.00377599	7.70287	7.9719	7.9719	7.8123	7.71001	7.77516	7.31388	7.63104	7.42549	7.25851	7.04718	7.05688	7.09594	7.41144	6.89845	sh3P0004K15_F.ab1 adult sheep fracture callus 10d Ovis aries cDNA, mRNA sequence [DY506886]	DY506886			Oar.4404
A_70_P035991	DHX36	DEAH (Asp-Glu-Ala-His) box polypeptide 36	Homo sapiens	0.0201152	0.00295817	8.69415	9.51212	9.56058	9.6106	9.26971	9.43166	9.38323	8.98836	8.79138	9.07612	8.38383	8.85729	8.39738	8.17657	8.16256	010914ONDC163079HT ONDC Ovis aries cDNA, mRNA sequence [EE809962]	EE809962			Oar.4368
A_70_P035616	Bet1	hypothetical protein LOC100128542; blocked early in transport 1 homolog (S. cerevisiae)	Homo sapiens	0.0120944	0.00100812	9.44723	10.109	9.83382	9.73289	9.78208	9.82119	9.70454	9.59453	9.71892	9.67643	8.82543	9.64399	9.38118	9.31353	9.38246	020322OCS411002042HT OCS4 Ovis aries cDNA, mRNA sequence [EE757404]	EE757404			Oar.4283
A_70_P035616	LOC100128542	hypothetical protein LOC100128542; blocked early in transport 1 homolog (S. cerevisiae)	Homo sapiens	0.0120944	0.00100812	9.44723	10.109	9.83382	9.73289	9.78208	9.82119	9.70454	9.59453	9.71892	9.67643	8.82543	9.64399	9.38118	9.31353	9.38246	020322OCS411002042HT OCS4 Ovis aries cDNA, mRNA sequence [EE757404]	EE757404			Oar.4283
A_70_P050516	Elovl1	elongation of very long chain fatty acids (FEN1/Elo2, SUR4/Elo3, yeast)-like 1	Homo sapiens	0.0183588	0.00244044	9.78974	10.0227	10.0158	9.83047	9.74594	9.88452	9.08208	9.31675	9.39542	9.69955	8.85219	9.25942	8.91474	8.86974	8.51585	020731OSTA161042HT OSTA Ovis aries cDNA, mRNA sequence [EE854459]	EE854459			Oar.13733
A_70_P062016	mRpS31	mitochondrial ribosomal protein S31	Homo sapiens	0.0231837	0.00392152	12.1226	12.3989	12.4179	12.5917	12.6851	12.8197	12.4649	12.7299	12.6722	12.7397	12.8128	12.8197	13.1894	13.268	13.0901	020322OFLT023007HT OFLT Ovis aries cDNA, mRNA sequence [EE764664]	EE764664			Oar.10095
A_70_P052816	DYNLRB1	dynein, light chain, roadblock-type 1	Homo sapiens	0.0333231	0.0079446	15.0727	15.3066	15.2215	15.3653	15.3066	15.368	15.2342	14.6902	15.0289	14.904	14.9628	15.0468	15.3066	15.2626	14.9384	sh2P0019G20_F.ab1 adult sheep fracture callus 7d Ovis aries cDNA, mRNA sequence [DY496591]	DY496591			Oar.6790
A_70_P065691				0.0263817	0.00512734	10.9311	10.7712	10.4009	11.1292	11.3626	11.3232	11.3322	11.4148	11.5398	12.2016	12.4334	11.9379	12.7723	12.1348	12.6773	020709OFM1022008HT OFM1 Ovis aries cDNA, mRNA sequence [EE774516]	EE774516			Oar.10460
A_70_P032781	ATP5B	ATP synthase, H+ transporting, mitochondrial F1 complex, beta polypeptide	Homo sapiens	0.00677931	0.00023	14.0627	13.7715	13.393	14.1797	14.493	14.3918	13.4429	13.9704	13.6227	14.5625	15.3589	13.2399	15.6441	15.5664	15.5555	020502OMGB11021071HT OMGB1 Ovis aries cDNA, mRNA sequence [EE777744]	EE777744			Oar.268
A_70_P007036				0.0292384	0.00627194	7.96059	7.78091	7.71059	7.70829	7.89436	7.96789	7.9719	8.204	7.51943	8.63376	9.00389	8.88058	8.38682	8.11956	7.92613	C0009487G04.Q1KM13R KN511 Ovis aries peyer's patch from terminal ileum of Teladorsagia infected sheep Ovis aries cDNA clone C0009487G04 3', mRNA sequence [FE038149]	FE038149			Oar.14809
A_70_P039536	MX2	myxovirus (influenza virus) resistance 2 (mouse)	Homo sapiens	0.0299232	0.00654882	9.65511	8.97371	9.7988	10.7313	9.52977	10.2827	11.7755	12.9677	10.257	12.9823	14.6706	12.7723	13.1017	11.9707	11.9544	Ovis aries myxovirus (influenza virus) resistance 1, interferon-inducible protein p78 (MX1), mRNA [NM_001009753]	NM_001009753	443146		Oar.62
A_70_P045251	lrrfip2	leucine rich repeat (in FLII) interacting protein 2	Homo sapiens	0.025914	0.00492182	13.062	12.8878	12.714	13.1194	13.6153	13.4913	13.1894	13.5895	13.3581	13.9869	13.7125	13.651	14.0679	14.0148	13.8102	010914ONDC064063HT ONDC Ovis aries cDNA, mRNA sequence [EE806573]	EE806573			Oar.11844
A_70_P064631	usf1	upstream transcription factor 1	Homo sapiens	0.0069373	0.00026	7.65397	7.96891	7.72538	7.91948	7.88938	7.93363	7.47979	7.4491	7.50583	8.53979	7.94116	8.10632	7.88715	8.10499	8.06665	010914ONDC160007HT ONDC Ovis aries cDNA, mRNA sequence [EE802499]	EE802499			Oar.12208
A_70_P040686	ARMCX2	armadillo repeat containing, X-linked 2	Homo sapiens	0.0152083	0.00169439	11.8689	12.2016	12.041	11.6814	11.8968	11.9055	11.3256	10.8813	10.1926	10.4319	10.0568	9.71838	9.81705	9.80802	10.5814	020829OSI1004049HT OSI Ovis aries cDNA, mRNA sequence [EE850777]	EE850777			Oar.12023
A_70_P056001				0.0201744	0.0029703	17.2404	17.4104	17.3615	17.4656	17.4207	17.6302	17.5077	17.8745	17.8261	17.5833	17.1361	16.3471	16.7891	16.8564	16.9786	021030OOCX039044HT OOCX Ovis aries cDNA, mRNA sequence [EE833036]	EE833036			Oar.12651
A_70_P023376				0.0144366	0.00148561	6.52309	7.68322	7.80619	7.28871	7.2784	7.54403	7.8386	7.58424	7.68414	7.08843	6.90611	7.92369	6.47279	6.54751	6.57208	010716OT2F028024HT OT2F Ovis aries cDNA, mRNA sequence [EE869757]	EE869757			Oar.12858
A_70_P044711	hivep2	human immunodeficiency virus type I enhancer binding protein 2	Homo sapiens	0.019896	0.00287442	14.0739	14.5384	14.0499	14.432	14.4949	14.3848	15.0881	15.4273	15.04	15.1355	14.904	15.2342	14.827	14.7151	14.8246	010914OSTA064063HT OSTA Ovis aries cDNA, mRNA sequence [EE860069]	EE860069			Oar.16147
A_70_P038941	ARHGEF3	Rho guanine nucleotide exchange factor (GEF) 3	Homo sapiens	0.0388854	0.010468	7.26767	7.28519	7.3652	7.55307	7.56046	7.56615	7.55869	7.64191	7.53047	7.59492	7.8102	7.80722	7.85221	7.35612	7.36822	sh2P0048A15_F.ab1 adult sheep fracture callus 7d Ovis aries cDNA, mRNA sequence [DY503669]	DY503669			Oar.7243
A_70_P042141	NXF1	nuclear RNA export factor 1	Homo sapiens	0.0230666	0.00388662	10.4439	10.9546	10.8749	10.8156	11.0525	11.0001	10.2205	10.226	9.95395	10.1587	10.1999	10.3439	10.0907	10.4032	9.8352	C0009487A02.P1KM13F KN511 Ovis aries efferent gastric lymph from uninfected sheep Ovis aries cDNA clone C0009487A02 5', mRNA sequence [FE037875]	FE037875			Oar.7752
A_70_P052266				0.0210739	0.00322821	11.0697	11.6688	11.4655	10.9777	10.877	10.9054	10.422	10.5869	10.7994	10.5451	10.5671	10.6158	11.1471	10.3694	10.9678	020322OFLT011052HT OFLT Ovis aries cDNA, mRNA sequence [EE765421]	EE765421			Oar.9276
A_70_P045921	Mxd3	MAX dimerization protein 3	Homo sapiens	0.0146323	0.00154201	12.0951	11.5027	12.0143	11.5569	11.5278	11.3466	10.7697	10.7987	10.9754	10.5317	9.36348	8.60513	9.82282	9.24387	9.39027	020709OAPP1069059HT OAPP Ovis aries cDNA, mRNA sequence [EE749985]	EE749985			Oar.9388
A_70_P072276	RPL10P9	ribosomal protein L10; ribosomal protein L10 pseudogene 15; ribosomal protein L10 pseudogene 6; ribosomal protein L10 pseudogene 16; ribosomal protein L10 pseudogene 9	Homo sapiens	0.0156755	0.00180359	16.6478	17.1623	17.1623	16.9549	16.893	17.03	16.3947	16.3704	16.4344	16.0401	16.1532	16.8044	16.4523	16.5518	16.4181	Ovis aries ribosomal protein L10 (RPL10), mRNA [NM_001112820]	NM_001112820	100127215		Oar.2952
A_70_P072276	RPL10P16	ribosomal protein L10; ribosomal protein L10 pseudogene 15; ribosomal protein L10 pseudogene 6; ribosomal protein L10 pseudogene 16; ribosomal protein L10 pseudogene 9	Homo sapiens	0.0156755	0.00180359	16.6478	17.1623	17.1623	16.9549	16.893	17.03	16.3947	16.3704	16.4344	16.0401	16.1532	16.8044	16.4523	16.5518	16.4181	Ovis aries ribosomal protein L10 (RPL10), mRNA [NM_001112820]	NM_001112820	100127215		Oar.2952
A_70_P072276	rpl10	ribosomal protein L10; ribosomal protein L10 pseudogene 15; ribosomal protein L10 pseudogene 6; ribosomal protein L10 pseudogene 16; ribosomal protein L10 pseudogene 9	Homo sapiens	0.0156755	0.00180359	16.6478	17.1623	17.1623	16.9549	16.893	17.03	16.3947	16.3704	16.4344	16.0401	16.1532	16.8044	16.4523	16.5518	16.4181	Ovis aries ribosomal protein L10 (RPL10), mRNA [NM_001112820]	NM_001112820	100127215		Oar.2952
A_70_P072276	RPL10P15	ribosomal protein L10; ribosomal protein L10 pseudogene 15; ribosomal protein L10 pseudogene 6; ribosomal protein L10 pseudogene 16; ribosomal protein L10 pseudogene 9	Homo sapiens	0.0156755	0.00180359	16.6478	17.1623	17.1623	16.9549	16.893	17.03	16.3947	16.3704	16.4344	16.0401	16.1532	16.8044	16.4523	16.5518	16.4181	Ovis aries ribosomal protein L10 (RPL10), mRNA [NM_001112820]	NM_001112820	100127215		Oar.2952
A_70_P072276	RPL10P6	ribosomal protein L10; ribosomal protein L10 pseudogene 15; ribosomal protein L10 pseudogene 6; ribosomal protein L10 pseudogene 16; ribosomal protein L10 pseudogene 9	Homo sapiens	0.0156755	0.00180359	16.6478	17.1623	17.1623	16.9549	16.893	17.03	16.3947	16.3704	16.4344	16.0401	16.1532	16.8044	16.4523	16.5518	16.4181	Ovis aries ribosomal protein L10 (RPL10), mRNA [NM_001112820]	NM_001112820	100127215		Oar.2952
A_70_P070531	Ube4b	ubiquitination factor E4B (UFD2 homolog, yeast)	Homo sapiens	0.0103501	0.000728	6.98494	7.71718	7.61794	7.60515	7.54106	7.49045	7.23059	6.97902	7.3554	6.94818	8.69574	8.39667	8.9864	8.72103	8.74551	020605ONLN154071HT ONLN Ovis aries cDNA, mRNA sequence [EE821597]	EE821597			Oar.10667
A_70_P026061	slc2a14	solute carrier family 2 (facilitated glucose transporter), member 14	Homo sapiens	0.00291655	1.67e-05	9.16236	8.59248	8.22695	8.55358	8.51829	8.47851	7.44464	7.57682	7.36446	7.69505	7.67573	9.09228	7.46736	7.36207	7.4343	Ovis aries glucose transporter type 1 (GLUT-1) mRNA, partial cds [U89029]	U89029	443461		Oar.835
A_70_P048931				0.0240135	0.00414625	10.4916	10.547	10.2915	10.5921	10.8082	10.8798	10.4595	10.7372	10.5356	10.8756	10.0482	10.795	11.2581	11.3011	11.1323	020314OCSI1003006HT OCS1 Ovis aries cDNA, mRNA sequence [EE751808]	EE751808			Oar.10245
A_70_P029571	rasgrp3	RAS guanyl releasing protein 3 (calcium and DAG-regulated)	Homo sapiens	0.0139978	0.00139895	5.49453	5.52122	5.42142	6.34126	6.50904	6.09991	6.09599	6.22833	6.16226	6.64491	8.39164	7.85959	8.72167	6.99491	7.17674	020605ONLN136031HT ONLN Ovis aries cDNA, mRNA sequence [EE823227]	EE823227			Oar.5521
A_70_P070241	BMP5	bone morphogenetic protein 5	Homo sapiens	0.0429646	0.0123017	11.7317	11.7678	11.5719	11.3872	11.5398	11.7476	11.394	11.4075	11.4922	11.259	11.2488	11.2403	11.2772	10.9357	11.112	020829OSI1015089HT OSI Ovis aries cDNA, mRNA sequence [EE850989]	EE850989			Oar.9197
A_70_P018736	Fam100b	family with sequence similarity 100, member B	Homo sapiens	0.0060542	0.000171	14.8676	14.3949	14.5946	14.5399	14.5988	14.5566	14.8659	14.8157	14.7983	15.1995	15.3939	15.0522	15.4154	15.3265	15.2919	020709OMGB11081016HT OMGB1 Ovis aries cDNA, mRNA sequence [EE781407]	EE781407			Oar.14213
A_70_P020396	SLC4A1AP	solute carrier family 4 (anion exchanger), member 1, adaptor protein	Homo sapiens	0.0353271	0.00883988	10.6675	10.6037	10.5921	10.8336	10.7749	10.7509	10.8495	10.9513	10.8357	10.8887	10.7004	11.9659	10.8387	10.8599	11.0235	020502OMGB11029011HT OMGB1 Ovis aries cDNA, mRNA sequence [EE778452]	EE778452			Oar.11560
A_70_P017071	Esr1	estrogen receptor 1	Homo sapiens	0.00188845	4.82e-06	10.1281	9.0742	9.84026	10.4245	10.5215	10.2979	10.3175	11.9393	9.81415	12.9402	13.6227	11.9677	13.7295	13.5269	13.6522	Ovis aries estrogen receptor alpha mRNA, partial cds [AY033393]	AY033393	443228		Oar.505
A_70_P070321	Tsen2	tRNA splicing endonuclease 2 homolog (S. cerevisiae)	Homo sapiens	0.0128049	0.00114577	6.67477	7.00747	7.31818	7.01459	7.01564	7.02203	6.66411	6.31944	5.75712	7.01849	6.54298	6.59866	6.44319	6.31015	6.43196	020605ONLN026092HT ONLN Ovis aries cDNA, mRNA sequence [EE827351]	EE827351			Oar.9213
A_70_P071236	PIGS	phosphatidylinositol glycan anchor biosynthesis, class S	Homo sapiens	0.0413553	0.0116324	14.7423	14.7151	14.5225	14.6193	14.4912	14.4192	14.4735	14.5586	14.4288	14.4603	14.2879	14.7862	14.085	14.1469	14.2351	C0009487F14.P1KM13F KN511 Ovis aries rectum and large colon from E. coli challenged and unchallenged animals Ovis aries cDNA clone C0009487F14 5', mRNA sequence [FE038120]	FE038120			Oar.8120
A_70_P024912	TRAF3	TNF receptor-associated factor 3	Homo sapiens	0.0132664	0.0012525	7.2194	7.82485	7.57751	7.05765	7.33064	7.45756	6.54219	7.239	6.88184	6.04692	6.05501	8.03439	5.57061	5.46957	5.83982	020605ONLN138044HT ONLN Ovis aries cDNA, mRNA sequence [EE830917]	EE830917	100036758		Oar.9801
A_70_P039561	Mapkap1	mitogen-activated protein kinase associated protein 1	Homo sapiens	0.0298438	0.00651228	10.6693	10.6066	10.3995	10.4422	10.2158	10.5838	10.2007	10.0758	10.0381	9.93256	9.94017	9.94822	9.80493	10.0424	9.95524	Ovis aries SAP kinase-interacting protein 1 (SIN1), mRNA [NM_001009768]	NM_001009768	443294		Oar.1093
A_70_P065686	GPR125	G protein-coupled receptor 125	Homo sapiens	0.0116399	0.000914	9.99137	10.3017	10.0431	10.8222	10.909	10.9869	10.4259	10.2082	10.3866	10.0673	9.94749	9.75561	9.83863	10.153	10.0725	020605OCS411028023HT OCS4 Ovis aries cDNA, mRNA sequence [EE754172]	EE754172			Oar.10459
A_70_P036051	GDE1	glycerophosphodiester phosphodiesterase 1	Homo sapiens	0.0388312	0.0104368	12.6268	12.7378	12.8365	12.5815	12.7397	12.7622	11.8912	12.3437	12.2433	12.0983	11.9685	11.5552	11.7135	12.2494	12.1813	020502OAPP1013037HT OAPP Ovis aries cDNA, mRNA sequence [EE746192]	EE746192			Oar.4381
A_70_P021211	OGN	osteoglycin	Homo sapiens	0.0154218	0.00172996	10.9816	11.9233	11.3418	11.4549	10.8741	10.7226	11.3179	11.2316	11.4989	11.0037	9.1196	12.5443	9.65231	9.30162	9.69108	020731OSTA147023HT OSTA Ovis aries cDNA, mRNA sequence [EE855213]	EE855213			Oar.4455
A_70_P059031	NCALD	neurocalcin delta	Homo sapiens	0.00737583	0.00032	13.685	13.7925	14.317	13.9458	13.6666	14.0215	13.0983	12.7906	12.9412	12.1267	11.3904	11.6155	11.6365	11.174	11.3872	020709OMLT1020096HT OMLT Ovis aries cDNA, mRNA sequence [EE792922]	EE792922			Oar.4558
A_70_P010461	slc39a1	solute carrier family 39 (zinc transporter), member 1	Homo sapiens	0.013744	0.00134948	7.87862	8.21936	7.93292	7.905	7.89855	7.85221	7.52962	7.46554	7.53171	7.35755	7.60515	6.98079	7.65565	7.54106	7.667	020731ONDC285060HT ONDC Ovis aries cDNA, mRNA sequence [EE799598]	EE799598			Oar.3842
A_70_P061126	p4hb	prolyl 4-hydroxylase, beta polypeptide	Homo sapiens	0.0137148	0.00133481	16.4456	17.1206	16.8663	16.9786	16.7804	16.9549	16.7305	16.2861	16.4456	16.1633	15.5208	16.3245	15.9943	15.8188	15.7914	020709OFM1024013HT OFM1 Ovis aries cDNA, mRNA sequence [EE773587]	EE773587			Oar.13555
A_70_P071021	Jtb	jumping translocation breakpoint	Homo sapiens	0.049634	0.0155696	13.8725	14.2176	13.9392	14.2879	14.2142	14.2335	14.0913	14.085	13.9135	13.7909	14.2091	13.5724	14.5093	14.5931	14.3918	020731ONDC251032HT ONDC Ovis aries cDNA, mRNA sequence [EE800718]	EE800718			Oar.10773
A_70_P050556	FLOT2	flotillin 2	Homo sapiens	0.0492951	0.0154045	15.0792	14.6548	14.3306	14.7446	15.033	14.8632	14.4949	14.7292	14.7191	15.3771	15.3033	14.513	15.9061	15.6843	15.5208	020322OFLT029037HT OFLT Ovis aries cDNA, mRNA sequence [EE765362]	EE765362			Oar.13745
A_70_P009606	CAB39L	calcium binding protein 39-like	Homo sapiens	0.0469048	0.0142785	5.58363	5.68046	6.62859	6.05656	5.45579	5.46339	6.91662	6.51114	6.76349	7.27996	7.30675	6.93754	9.00215	7.08023	7.45273	030729OSPA2019007HT OSPA Ovis aries cDNA, mRNA sequence [EE852948]	EE852948			Oar.8023
A_70_P016181	TXNIP	thioredoxin interacting protein	Homo sapiens	0.00965697	0.000625	10.5245	10.1934	10.5557	10.603	11.1687	10.6058	10.7233	11.285	11.2747	11.9295	13.2658	12.4041	13.5256	13.0408	13.6677	021030OSPA1007057HT OSPA Ovis aries cDNA, mRNA sequence [EE852061]	EE852061			Oar.13222
A_70_P066591	znf3	zinc finger protein 3	Homo sapiens	0.0230438	0.00387297	12.1624	12.1947	12.1038	12.1955	12.2147	12.1869	11.7275	11.9473	11.3271	11.801	11.7118	11.6035	11.772	11.7829	11.4922	C0009263I21.P1KAM13F KN511 Ovis aries abomasal mucosa (gastric fold) from (Teladorsagia) uninfected sheep Ovis aries cDNA clone C0009263I21 5', mRNA sequence [FE028060]	FE028060			Oar.16089
A_70_P040601	ANK3	ankyrin 3, node of Ranvier (ankyrin G)	Homo sapiens	0.0158208	0.00183682	14.5244	14.8614	15.1787	15.3536	15.2713	15.3653	15.7317	15.9107	15.9022	15.5234	14.801	15.9244	14.8391	15.1249	15.0353	C0009488D21.P1KM13F KN511 Ovis aries abomasal mucosa (gastric fold) from Teladorsagia infected sheep Ovis aries cDNA clone C0009488D21 5', mRNA sequence [FE030010]	FE030010			Oar.12005
A_70_P020801	Arl3	ADP-ribosylation factor-like 3	Homo sapiens	0.0228845	0.00379769	14.9423	14.9652	14.7934	14.8086	14.7109	14.9471	14.9675	14.8528	14.8676	14.6861	14.3599	14.8594	14.2456	14.0121	14.1876	021030OOCX014010HT OOCX Ovis aries cDNA, mRNA sequence [EE832666]	EE832666			Oar.3942
A_70_P065396	lsm12	LSM12 homolog (S. cerevisiae)	Homo sapiens	0.0434788	0.0125773	8.44759	8.22933	8.09363	8.22421	8.18086	8.27476	8.73607	8.71053	8.52719	8.54051	9.2272	9.20858	8.69664	8.81547	9.00962	020829OD10L015032HT OD10L Ovis aries cDNA, mRNA sequence [EE760263]	EE760263			Oar.10399
A_70_P051826	TRIB1	tribbles homolog 1 (Drosophila)	Homo sapiens	0.0315408	0.00719506	5.29462	5.18832	5.86774	5.50615	5.87129	5.72112	6.7351	6.55326	6.10325	6.40407	6.45025	6.33145	6.64066	6.84262	6.58427	020605ONLN035094HT ONLN Ovis aries cDNA, mRNA sequence [EE831571]	EE831571			Oar.8931
A_70_P060626	Qsox1	quiescin Q6 sulfhydryl oxidase 1	Homo sapiens	0.0497131	0.0156154	14.8418	15.0727	14.8499	15.0522	14.9406	15.1678	15.4338	15.7443	15.9414	15.4829	15.057	15.0937	15.007	14.5191	14.5604	030729OSCA3016017HT OSCA Ovis aries cDNA, mRNA sequence [EE848192]	EE848192			Oar.6579
A_70_P038871				0.00475323	6.94e-05	10.6871	10.801	11.0697	12.7734	12.8231	12.506	13.3106	13.903	13.377	14.3437	14.2351	14.7751	14.5625	15.1561	14.0499	sh1-aid14_l0.s2 adult sheep fracture callus pool Ovis aries cDNA, mRNA sequence [DY477576]	DY477576			Oar.7229
A_70_P062981	Trap1	TNF receptor-associated protein 1	Homo sapiens	0.021838	0.00347714	4.8763	5.13403	5.23702	5.34607	5.31564	5.03869	5.15703	5.24875	5.39519	5.44058	6.73118	5.05988	6.38663	6.47851	6.82242	021030OD15L036055HT OD15L Ovis aries cDNA, mRNA sequence [EE761672]	EE761672			Oar.6679
A_70_P064151				0.0452531	0.0133793	7.65457	7.67224	7.61275	7.51447	7.62248	7.57019	7.52161	7.65033	7.8102	6.60771	6.63137	6.98415	7.89727	7.39912	7.20854	010716ONDC005031HT ONDC Ovis aries cDNA, mRNA sequence [EE803011]	EE803011			Oar.12111
A_70_P039577	APOBEC3C	apolipoprotein B mRNA editing enzyme, catalytic polypeptide-like 3C	Homo sapiens	0.0277253	0.00561721	8.63828	8.48453	8.73518	9.01966	8.93259	8.95499	9.29325	9.14649	9.01861	9.72381	10.1403	9.91832	9.90049	8.52207	9.74872	Ovis aries apolipoprotein B mRNA editing enzyme, catalytic polypeptide-like 3F (APOBEC3F), mRNA [NM_001093784]	NM_001093784	100037691		Oar.10232
A_70_P050411	RFNG	RFNG O-fucosylpeptide 3-beta-N-acetylglucosaminyltransferase	Homo sapiens	0.0355188	0.00893634	15.1097	15.5297	15.6345	15.8029	15.735	15.7999	15.8987	15.5269	15.6406	15.4368	15.3236	15.4541	15.8029	15.3993	15.1737	sh2P0021I02_F.ab1 adult sheep fracture callus 7d Ovis aries cDNA, mRNA sequence [DY497267]	DY497267			Oar.13709
A_70_P046516	CAPN6	calpain 6	Homo sapiens	0.00532501	0.000127	13.5423	13.54	13.4939	13.3687	13.6683	13.5647	12.0328	12.1298	12.0919	11.2684	11.73	10.562	10.9438	11.6797	11.032	sh3P0036O05_F.ab1 adult sheep fracture callus 10d Ovis aries cDNA, mRNA sequence [DY517154]	DY517154			Oar.7586
A_70_P037916	mtif3	mitochondrial translational initiation factor 3	Homo sapiens	0.0173087	0.00218622	13.0543	12.6258	12.5517	12.8392	12.9113	12.8818	12.8058	12.9635	12.8451	13.201	13.6295	13.555	13.7939	13.7794	13.5647	020605ONLN021086HT ONLN Ovis aries cDNA, mRNA sequence [EE831534]	EE831534			Oar.11273
A_70_P016451				0.0317192	0.00727229	10.3327	8.95784	9.69626	10.3461	11.0215	10.668	11.2213	11.1932	10.4149	12.8673	14.5013	14.6902	12.7744	13.0289	14.1748	Oa_splbn_12A18_M13_Reverse Sheep spleen\brain pSport1 library Ovis aries cDNA clone Oa_splbn_12A18 5', mRNA sequence [CO202444]	CO202444			Oar.13303
A_70_P046961	DECR1	2,4-dienoyl CoA reductase 1, mitochondrial	Homo sapiens	0.00444277	4.47e-05	11.2895	11.4331	11.5644	11.6655	11.4521	11.6778	11.8081	12.1421	11.6917	12.328	12.7032	12.6625	13.083	13.1106	12.9789	020502OMGB11033060HT OMGB1 Ovis aries cDNA, mRNA sequence [EE781131]	EE781131			Oar.7677
A_70_P005821	Ccdc47	coiled-coil domain containing 47	Homo sapiens	0.0153081	0.00171349	13.1106	13.2231	13.2463	13.6749	13.8214	13.7484	13.6548	13.7114	13.7335	13.859	14.0665	13.7361	13.9567	14.2769	14.5244	020829OVMG1009B078HT OVMG Ovis aries cDNA, mRNA sequence [EE874229]	EE874229			Oar.6083
A_70_P068981				0.00381469	3.2e-05	12.3634	12.1784	11.6837	12.8898	12.8384	12.3667	14.5282	14.6388	15.3964	16.0034	15.6345	15.9197	15.9856	16.1683	15.8564	030729OSCA3032018HT OSCA Ovis aries cDNA, mRNA sequence [EE847378]	EE847378			Oar.2904
A_70_P070996	BRD8	bromodomain containing 8	Homo sapiens	0.0349354	0.00865196	14.085	14.4004	14.4348	14.4403	14.3738	14.3257	14.5931	14.5486	14.4112	14.5486	14.4912	14.5191	14.3705	14.3722	14.3758	020731OVMG1003068HT OVMG Ovis aries cDNA, mRNA sequence [EE872187]	EE872187			Oar.10768
A_70_P070351	CCNB2	cyclin B2	Homo sapiens	0.0167435	0.00205142	10.499	10.2619	10.3972	10.1595	9.84644	10.0562	9.34479	9.49258	9.75561	8.68929	7.24465	7.60661	7.0093	6.38371	7.95073	020731ONDC242052HT ONDC Ovis aries cDNA, mRNA sequence [EE820559]	EE820559			Oar.9219
A_70_P023796				0.0335438	0.00806854	14.6782	14.7649	15.0009	15.1647	15.0009	14.9326	15.5003	15.8517	15.6057	15.5482	14.8246	14.6284	14.8058	14.4969	14.3326	010716OT2F031036HT OT2F Ovis aries cDNA, mRNA sequence [EE870474]	EE870474			Oar.12944
A_70_P059541				0.0472652	0.0144366	7.55168	7.22578	7.4312	7.14189	7.57528	7.72245	7.10352	7.02148	6.96662	7.10579	7.59922	6.23436	7.9641	7.6473	7.7092	CU653468 ovine foetal ovary tissues (Prophase I meiosis) -M (ocaj) Ovis aries cDNA clone ocaj0003.n.18, mRNA sequence [CU653468]	CU653468			Oar.4675
A_70_P032721				0.0239362	0.00412882	14.5524	14.58	14.6363	15.4779	14.8528	15.2808	16.0178	16.1683	15.5885	16.1102	15.0836	15.0858	15.7803	15.4477	15.2657
A_70_P013791	MRPL14	mitochondrial ribosomal protein L14	Homo sapiens	0.027801	0.00565147	11.4549	11.5398	11.5115	11.4141	11.5865	11.7212	11.4521	11.2754	11.3956	11.0202	11.2027	11.1423	11.3086	11.2509	11.2706	020605ONLN139095HT ONLN Ovis aries cDNA, mRNA sequence [EE823492]	EE823492			Oar.4130
A_70_P012401	Dpp8	dipeptidyl-peptidase 8	Homo sapiens	0.0428495	0.012237	9.04909	9.37505	9.31414	9.43756	9.15097	9.3514	9.55646	9.48114	9.29777	9.67922	9.54063	9.56202	9.75159	9.8519	9.73798	C0009480D16.P1KAM13F KN511 Ovis aries rectum and large colon from E. coli challenged and unchallenged animals Ovis aries cDNA clone C0009480D16 5', mRNA sequence [FE033086]	FE033086			Oar.17149
A_70_P065291	Mpst	mercaptopyruvate sulfurtransferase	Homo sapiens	0.0441714	0.0128528	8.39378	8.61781	8.55962	9.12018	8.93109	8.86205	9.05599	9.11337	9.18638	9.03884	9.41377	9.2281	9.84026	9.72697	8.89848	020731OFLT046068HT OFLT Ovis aries cDNA, mRNA sequence [EE764670]	EE764670			Oar.9993
A_70_P004716	POLR1E	polymerase (RNA) I polypeptide E, 53kDa	Homo sapiens	0.0475916	0.0145928	10.0854	10.562	10.3741	10.3686	10.4289	10.5323	10.1222	10.0329	10.2956	10.0665	10.104	9.84287	10.5257	10.594	10.4549	021030OOCX007045HT OOCX Ovis aries cDNA, mRNA sequence [EE834939]	EE834939			Oar.7425
A_70_P010486	PQLC2	PQ loop repeat containing 2	Homo sapiens	0.0186527	0.00253924	6.95825	7.22644	7.0918	7.2222	6.95667	6.40226	6.05114	5.51003	5.94639	4.95211	5.66248	5.22405	6.24673	6.04216	4.9647	020731ONDC261080HT ONDC Ovis aries cDNA, mRNA sequence [EE813082]	EE813082			Oar.3847
A_70_P070571				0.0363701	0.00930696	7.4312	7.38782	7.11389	7.26594	7.86245	7.89776	8.10895	7.50818	7.73582	7.99996	7.65397	8.53653	8.21137	8.54731	8.40284	020322OCS411002025HT OCS4 Ovis aries cDNA, mRNA sequence [EE757371]	EE757371			Oar.10676
A_70_P017616	IMP3	IMP3, U3 small nucleolar ribonucleoprotein, homolog (yeast)	Homo sapiens	0.0134726	0.00129374	13.9223	13.4123	12.9871	13.3566	13.7964	13.6711	12.9781	13.1185	13.0894	13.6034	13.7235	13.692	13.9317	13.8285	13.8214	020605OML22016096HT OML2 Ovis aries cDNA, mRNA sequence [EE792147]	EE792147			Oar.8420
A_70_P000391	CISD1	CDGSH iron sulfur domain 1	Homo sapiens	0.0086018	0.000492	14.9109	14.5364	14.4912	14.9903	15.3206	15.1995	14.7751	15.1995	15.0009	15.1516	15.9649	15.7914	16.0178	16.1439	16.0262	021030OOCX036033HT OOCX Ovis aries cDNA, mRNA sequence [EE835408]	EE835408			Oar.10341
A_70_P034676	Sugt1	SGT1, suppressor of G2 allele of SKP1 (S. cerevisiae)	Homo sapiens	0.0380136	0.00999082	7.27921	6.16761	5.45579	6.11321	6.00731	5.8854	6.30948	6.69264	6.34908	6.96108	7.06323	5.63781	6.67622	6.72765	6.9261	021030OD15L053092HT OD15L Ovis aries cDNA, mRNA sequence [EE762316]	EE762316			Oar.6345
A_70_P001806				0.0369789	0.00955305	10.6382	10.866	10.8208	11.3607	10.6557	10.8676	11.0838	10.9157	11.1702	11.2056	9.39485	10.8707	9.66555	9.1502	9.72968	020731OCS411050095HT OCS4 Ovis aries cDNA, mRNA sequence [EE754657]	EE754657			Oar.13090
A_70_P052771	Syf2	SYF2 homolog, RNA splicing factor (S. cerevisiae)	Homo sapiens	0.0167286	0.00204608	12.6902	12.6032	12.6175	12.7916	12.901	12.9113	12.9039	12.9667	12.9264	12.7943	13.0206	12.9199	13.2399	13.2474	13.1163	9_F23.abd POE14_(Day_14_pregnant_ovine_endometrium) Ovis aries cDNA, mRNA sequence [CD289182]	CD289182			Oar.6781
A_70_P030391	CA11	carbonic anhydrase XI	Homo sapiens	0.0220717	0.0035594	11.4032	12.7462	11.7453	10.8096	11.3709	11.6641	10.5831	10.9046	11.1757	11.1733	9.97212	11.0377	9.54418	9.73846	9.70394	Ovis aries carbonic anhydrase-like protein (LOC443426), mRNA [NM_001009408]	NM_001009408	443426		Oar.681
A_70_P063676	SLC35D2	solute carrier family 35, member D2	Homo sapiens	0.0144366	0.00148472	8.04948	7.83788	8.02411	8.18964	8.54574	8.16513	8.97433	8.96164	8.78329	9.1403	8.86682	9.07048	9.14649	8.59106	8.95784	C0009477C12.P1KAM13F KN511 Ovis aries rectum and large colon from E. coli challenged and unchallenged animals Ovis aries cDNA clone C0009477C12 5', mRNA sequence [FE030925]	FE030925			Oar.15484
A_70_P059326	SRI	sorcin	Homo sapiens	0.0415748	0.0117056	15.9804	15.7914	15.5861	15.4804	15.7179	15.7317	15.3589	15.5234	15.2683	15.2604	14.8889	14.8815	14.5821	14.5586	14.9517	020731OFLT046014HT OFLT Ovis aries cDNA, mRNA sequence [EE766763]	EE766763			Oar.4626
A_70_P021556	LAMC1	laminin, gamma 1 (formerly LAMB2)	Homo sapiens	0.00593675	0.000166	7.29892	7.3293	7.33885	7.49567	7.63613	7.55463	8.204	8.09501	7.96569	8.19669	8.83999	7.88324	8.45363	8.57697	8.71853	021030OD15L055065HT OD15L Ovis aries cDNA, mRNA sequence [EE761524]	EE761524			Oar.4536
A_70_P057711				0.0038562	3.48e-05	12.9277	13.0939	13.0064	12.717	12.8209	12.8304	12.4479	12.5302	12.4837	12.1933	11.9868	12.7793	11.7151	11.7798	11.8371	020314OMGB1002034HT OMGB1 Ovis aries cDNA, mRNA sequence [EE781911]	EE781911			Oar.7553
A_70_P060321	ppip5k2	histidine acid phosphatase domain containing 1	Homo sapiens	0.027722	0.00561002	11.4997	12.2536	12.2563	12.2618	12.2261	12.2102	12.2287	12.0305	12.3444	11.6324	11.5485	12.3418	11.047	11.36	11.0251	030522OSCA1002067HT OSCA Ovis aries cDNA, mRNA sequence [EE847843]	EE847843			Oar.6517
A_70_P054221	c11orf2	chromosome 11 open reading frame2	Homo sapiens	0.0455677	0.0135885	7.60515	6.84911	7.20092	7.42341	7.40284	6.88979	7.44226	7.31388	7.27921	7.39413	8.59161	6.78325	8.11521	8.18831	7.91312	020605ONLN105057HT ONLN Ovis aries cDNA, mRNA sequence [EE823518]	EE823518			Oar.9670
A_70_P053001	suv420h1	suppressor of variegation 4-20 homolog 1 (Drosophila)	Homo sapiens	0.0305843	0.00678958	13.0516	13.3037	13.1836	13.4824	13.5895	13.7189	13.597	13.6583	13.5192	13.8463	13.8435	13.7176	13.3508	13.386	13.1613	020605OCS411021002HT OCS4 Ovis aries cDNA, mRNA sequence [EE753893]	EE753893			Oar.6827
A_70_P063526	CTNNB1	catenin (cadherin-associated protein), beta 1, 88kDa	Homo sapiens	0.046498	0.0140479	15.4541	15.7443	15.8324	15.7476	15.5808	15.8252	15.5087	15.41	15.3456	15.6283	15.0965	15.5389	15.2576	15.1468	15.1381	020829OSPA1001083HT OSPA Ovis aries cDNA, mRNA sequence [EE853694]	EE853694			Oar.15454
A_70_P002826	PPY	pancreatic polypeptide	Homo sapiens	0.0132269	0.00124265	7.0918	5.47741	6.75617	6.80457	7.07163	7.57913	7.25506	7.4545	6.83064	8.26846	8.58149	7.93681	9.0504	9.36702	9.0504	Ovis aries pancreatic hormone (PPY) mRNA, partial cds [AY427976]	AY427976	443280		Oar.1071
A_70_P034726				0.00990022	0.000661	15.4879	16.2072	16.1793	15.9726	15.8324	16.0262	15.7512	15.8029	15.5951	15.4978	15.4174	15.7317	15.0937	15.1447	15.0751	020709OMGB11036080HT OMGB1 Ovis aries cDNA, mRNA sequence [EE781896]	EE781896			Oar.6355
A_70_P060966	CCNY	cyclin Y	Homo sapiens	0.0272918	0.00545191	10.9068	10.5347	10.6448	10.5309	10.666	10.6196	10.1971	10.1637	10.0865	10.1662	10.2363	9.50723	10.2695	10.2701	9.93125	020605ONLN056065HT ONLN Ovis aries cDNA, mRNA sequence [EE827147]	EE827147			Oar.13519
A_70_P059626				0.00621515	0.00018	13.7667	14.1101	13.9629	13.8301	14.1905	14.4042	13.4711	13.4892	13.3746	13.341	12.5073	12.6757	12.8147	12.7507	12.7991	020709OFM1016042HT OFM1 Ovis aries cDNA, mRNA sequence [EE773190]	EE773190			Oar.4697
A_70_P036351	Slc10a3	solute carrier family 10 (sodium/bile acid cotransporter family), member 3	Homo sapiens	0.011191	0.000844	7.12243	7.16407	7.1239	7.04049	7.25084	7.09338	6.55568	6.6046	6.46599	6.64155	6.60249	6.10834	7.03637	7.26079	6.62156	sh2P0041F16_F.ab1 adult sheep fracture callus 7d Ovis aries cDNA, mRNA sequence [DY501621]	DY501621			Oar.3606
A_70_P057436	Flrt3	fibronectin leucine rich transmembrane protein 3	Homo sapiens	0.012122	0.00101249	10.9928	11.6398	11.0804	10.7075	10.6302	10.7813	9.64718	9.33962	9.73505	9.708	8.8649	8.98435	9.15874	8.69775	9.10191	010914OSTA088034HT OSTA Ovis aries cDNA, mRNA sequence [EE854670]	EE854670			Oar.7498
A_70_P053676	PPM1B	protein phosphatase 1B (formerly 2C), magnesium-dependent, beta isoform	Homo sapiens	0.0326151	0.00764214	9.47972	9.84798	9.44895	10.0165	10.0988	10.0907	10.4273	9.98026	10.828	10.7914	10.2035	10.8682	10.8524	11.2866	11.0131	020709OMLT1005005HT OMLT Ovis aries cDNA, mRNA sequence [EE792509]	EE792509			Oar.15636
A_70_P007381	Alkbh5	alkB, alkylation repair homolog 5 (E. coli)	Homo sapiens	0.0201152	0.00295702	6.84911	6.36502	6.25062	6.92521	7.10069	6.8068	7.08843	7.74386	7.57158	7.96789	8.45818	8.08405	8.73097	8.64605	8.04049	C0009487M13.Q1KM13R KN511 Ovis aries rectum and large colon from E. coli challenged and unchallenged animals Ovis aries cDNA clone C0009487M13 3', mRNA sequence [FE038430]	FE038430			Oar.14880
A_70_P071361	ZBTB38	zinc finger and BTB domain containing 38	Homo sapiens	0.0143107	0.00146065	9.9678	10.0131	9.74159	9.83328	10.0138	10.0688	10.0859	10.4213	10.4602	10.6448	10.7219	10.9777	10.9985	10.7909	11.0664	020829OSI1006041HT OSI Ovis aries cDNA, mRNA sequence [EE850507]	EE850507			Oar.8148
A_70_P038551	C8orf4	chromosome 8 open reading frame 4	Homo sapiens	0.0139958	0.00139756	6.29751	6.20892	5.7409	6.91288	6.55326	6.43362	7.20854	7.80545	6.95539	8.99816	8.27062	6.98554	7.96059	7.84396	8.09501	C0009483C08.Q1KM13R KN511 Ovis aries abomasal mucosa (gastric fold) from (Teladorsagia) uninfected sheep Ovis aries cDNA clone C0009483C08 3', mRNA sequence [FE035160]	FE035160			Oar.17212
A_70_P055636	Znf524	zinc finger protein 524	Homo sapiens	0.0168812	0.00209776	9.52977	9.15712	9.23173	9.71075	9.64045	9.56996	9.63837	9.83174	9.71432	10.285	10.1544	8.23863	10.5245	10.5613	10.7914	020731ONDC251007HT ONDC Ovis aries cDNA, mRNA sequence [EE820689]	EE820689			Oar.8290
A_70_P056316	LRP6	low density lipoprotein receptor-related protein 6	Homo sapiens	0.0400075	0.0109879	15.0616	15.1224	15.2552	15.2529	15.2215	15.4951	15.4951	15.4637	15.5087	14.9517	15.4273	14.68	14.7782	14.9242	15.0545	020829OSI1023083HT OSI Ovis aries cDNA, mRNA sequence [EE851280]	EE851280			Oar.12716
A_70_P020571	FKBP9	FK506 binding protein 9, 63 kDa	Homo sapiens	0.00538201	0.000136	10.4641	10.5986	10.3362	10.0825	10.1427	10.1829	10.094	10.0547	10.1308	9.75777	9.47697	9.17446	9.65511	9.66147	9.63898	sh2P0004A02_F.ab1 adult sheep fracture callus 7d Ovis aries cDNA, mRNA sequence [DY491726]	DY491726			Oar.3889
A_70_P046086	Tesk1	testis-specific kinase 1	Homo sapiens	0.0497235	0.0156244	6.97326	7.21881	7.19303	7.07736	7.27183	7.22578	6.77867	6.95301	6.86558	6.38141	6.40714	5.98876	6.58498	7.18617	6.18431	010716ONDC020054HT ONDC Ovis aries cDNA, mRNA sequence [EE799207]	EE799207			Oar.9421
A_70_P033416	C4a	complement component 4A (Rodgers blood group)	Homo sapiens	0.0155582	0.00177853	8.33426	8.71206	8.42078	8.70971	8.65901	8.75404	9.53508	9.44797	9.37505	10.1901	13.8201	13.4111	9.66016	9.64922	11.7805	020605ONLN056052HT ONLN Ovis aries cDNA, mRNA sequence [EE827852]	EE827852			Oar.7901
A_70_P065711	HSD17B8	hydroxysteroid (17-beta) dehydrogenase 8	Homo sapiens	0.00794633	0.000387	10.5434	10.4614	10.6638	10.7945	10.7183	10.696	10.9823	10.9886	11.0115	11.3526	11.6797	10.9901	11.9544	11.7252	11.7888	020709OMGB11056001HT OMGB1 Ovis aries cDNA, mRNA sequence [EE783143]	EE783143			Oar.10464
A_70_P043526	CTSL2	cathepsin L2	Homo sapiens	0.01648	0.00199534	11.0079	11.3809	11.1842	11.579	10.9928	11.0405	11.5221	11.5322	11.577	11.8019	11.5451	11.9097	12.1239	12.148	12.1517	020314OCSI1003094HT OCS1 Ovis aries cDNA, mRNA sequence [EE752583]	EE752583	780510		Oar.6470
A_70_P056896	STRN4	striatin, calmodulin binding protein 4	Homo sapiens	0.0369951	0.00957242	8.4779	8.49911	8.72025	8.12876	8.54866	8.43914	7.70741	7.84908	7.86657	7.91377	8.10178	7.64256	8.50288	8.35455	7.79921	030729OMU902025013HT OMU90 Ovis aries cDNA, mRNA sequence [EE794387]	EE794387			Oar.6980
A_70_P060296				0.03074	0.00686598	11.2563	11.2608	11.4128	11.159	11.1957	11.0209	11.5018	11.4591	11.501	11.5384	11.5947	11.6214	11.8662	11.3169	11.2956	020731ONDC265091HT ONDC Ovis aries cDNA, mRNA sequence [EE809195]	EE809195			Oar.6512
A_70_P058571	EIF3I	eukaryotic translation initiation factor 3, subunit I	Homo sapiens	0.0124547	0.00107972	7.81595	7.04718	6.55405	6.97045	7.22975	7.13728	6.8803	7.08426	7.01849	7.12986	7.68322	7.40422	7.77282	7.797	7.70741	021030OD15L046092HT OD15L Ovis aries cDNA, mRNA sequence [EE760877]	EE760877			Oar.5199
A_70_P027901	C14orf119	chromosome 14 open reading frame 119	Homo sapiens	0.0406059	0.0112662	11.4882	11.0539	10.844	10.8043	11.2882	11.2516	10.6462	10.6653	10.801	10.589	10.3761	10.2834	10.4422	10.3235	10.3721	sh2P0048F23_F.ab1 adult sheep fracture callus 7d Ovis aries cDNA, mRNA sequence [DY503778]	DY503778			Oar.5421
A_70_P025576	naa15	NMDA receptor regulated 1	Homo sapiens	0.0389449	0.0104933	13.2532	13.0843	12.8323	12.8907	13.2627	13.2542	13.0912	13.2135	13.201	13.2816	13.2287	13.3113	13.4229	13.5282	13.5154	C0009255O14.P1KAM13F KN511 Ovis aries efferent gastric lymph from Teladorsagia infected sheep Ovis aries cDNA clone C0009255O14 5', mRNA sequence [FE022892]	FE022892			Oar.16472
A_70_P042401	HNRPDL	heterogeneous nuclear ribonucleoprotein D-like	Homo sapiens	0.026422	0.00515091	9.68691	9.53508	9.82976	9.92464	9.46574	9.57687	10.257	10.2764	10.1442	10.5557	8.55962	10.8813	8.74254	8.35373	8.99059	020709OMGB11054093HT OMGB1 Ovis aries cDNA, mRNA sequence [EE782742]	EE782742			Oar.7805
A_70_P046666	EEF1A2	eukaryotic translation elongation factor 1 alpha 2	Homo sapiens	0.00658811	0.000216	14.5264	14.7337	13.9502	15.3618	14.8391	15.5725	15.1249	16.6897	16.3519	17.8555	17.6627	16.7031	17.9333	18.2178	18.2039	030729OMU902013061HT OMU90 Ovis aries cDNA, mRNA sequence [EE795873]	EE795873			Oar.7617
A_70_P038556	mustn1	transmembrane protein 110; musculoskeletal, embryonic nuclear protein 1	Homo sapiens	0.0289642	0.00614662	15.6843	14.8659	14.8991	16.1053	16.0623	16.1964	16.263	16.7389	16.2536	16.5458	16.1267	16.4792	16.7447	17.0145	17.0477	010914OSTA125052HT OSTA Ovis aries cDNA, mRNA sequence [EE863771]	EE863771			Oar.5006
A_70_P038556	TMEM110	transmembrane protein 110; musculoskeletal, embryonic nuclear protein 1	Homo sapiens	0.0289642	0.00614662	15.6843	14.8659	14.8991	16.1053	16.0623	16.1964	16.263	16.7389	16.2536	16.5458	16.1267	16.4792	16.7447	17.0145	17.0477	010914OSTA125052HT OSTA Ovis aries cDNA, mRNA sequence [EE863771]	EE863771			Oar.5006
A_70_P063151	stk38	serine/threonine kinase 38	Homo sapiens	0.0191958	0.00268531	11.2164	10.9725	10.7233	10.927	10.8124	10.7958	11.1132	10.9629	10.9303	11.1292	11.324	12.0312	11.259	11.2779	11.2713	020731OSTA128043HT OSTA Ovis aries cDNA, mRNA sequence [EE855332]	EE855332			Oar.6713
A_70_P032926	TNS1	tensin 1	Homo sapiens	0.03074	0.00686566	6.84834	6.13645	5.90669	6.24349	6.38069	6.8107	7.78161	6.87293	7.04392	6.71708	8.33197	7.25768	7.70536	7.89855	7.84472	LOV26 pre-oestrum adult sheep ovary library Ovis aries cDNA, mRNA sequence [CO001059]	CO001059			Oar.298
A_70_P050361	lrp1	low density lipoprotein-related protein 1 (alpha-2-macroglobulin receptor)	Homo sapiens	0.0400075	0.0109793	15.9768	16.1221	15.7214	15.6406	15.6312	15.577	16.0034	15.8987	16.0866	15.612	15.4879	16.2758	14.9839	15.2342	15.6017	sh2P0017M02_F.ab1 adult sheep fracture callus 7d Ovis aries cDNA, mRNA sequence [DY496034]	DY496034			Oar.13694
A_70_P024456				0.0117389	0.000932	16.2272	15.7179	15.7087	16.0494	16.3519	15.9379	16.1793	16.2484	15.7999	17.1134	17.395	17.2802	17.5003	17.767	17.3027	Ovis aries glyceraldehyde 3-phosphate dehydrogenase mRNA, partial cds [U76740]	U76740	100134932		Oar.14482
A_70_P032126	Rab27a	RAB27A, member RAS oncogene family	Homo sapiens	0.0147315	0.00157501	8.10024	8.20968	7.46882	7.7128	7.89727	7.99056	8.73747	8.89848	8.49449	8.85043	9.01419	9.03452	8.8662	8.68633	9.32131	C0009256A08.P1KAM13F KN511 Ovis aries peyer's patch from terminal ileum of Teladorsagia infected sheep Ovis aries cDNA clone C0009256A08 5', mRNA sequence [FE022961]	FE022961			Oar.15265
A_70_P013341	Dgcr8	DiGeorge syndrome critical region gene 8	Homo sapiens	0.00810472	0.000417	13.5745	13.685	13.6341	13.6367	13.7284	13.7978	13.2843	13.4238	13.3183	13.0843	13.187	12.9951	12.6851	12.8936	12.8555	sh2P0008E14_F.ab1 adult sheep fracture callus 7d Ovis aries cDNA, mRNA sequence [DY493124]	DY493124			Oar.4031
A_70_P003466	MPP7	membrane protein, palmitoylated 7 (MAGUK p55 subfamily member 7)	Homo sapiens	0.0382037	0.0101337	6.30588	6.90275	6.57273	7.6371	7.54617	8.42363	8.49622	7.87605	8.54051	7.28451	7.90882	8.16058	8.08013	8.86831	9.10901	CU637862 ovine foetal ovary tissues ( Early folliculogenesis) - F (ocai) Ovis aries cDNA clone ocai0002.l.23 5', mRNA sequence [CU637862]	CU637862			Oar.16267
A_70_P030951	Tmed4	transmembrane emp24 protein transport domain containing 4	Homo sapiens	0.0229535	0.0038246	11.2933	11.1501	11.1576	11.2877	11.2403	11.3365	10.8992	11.1309	11.0983	10.7477	10.5301	9.98441	10.404	10.6827	10.5607	020605ONLN019032HT ONLN Ovis aries cDNA, mRNA sequence [EE830157]	EE830157			Oar.5716
A_70_P063141	FAM114A1	family with sequence similarity 114, member A1	Homo sapiens	0.0252198	0.00464455	8.9864	9.62511	9.22139	9.04219	9.75097	9.8662	10.0158	10.265	9.50723	9.1196	8.26226	8.79202	8.19158	8.21385	8.18302	030729OM1351012043HT OM135 Ovis aries cDNA, mRNA sequence [EE775793]	EE775793			Oar.6711
A_70_P069551	RNF44	ring finger protein 44	Homo sapiens	0.00658811	0.000214	12.584	12.6309	12.7378	12.5647	12.5091	12.5937	12.5225	12.492	12.3727	12.1447	12.2714	11.2446	12.087	12.0097	12.0526	010914ONDC103038HT ONDC Ovis aries cDNA, mRNA sequence [EE809597]	EE809597			Oar.6206
A_70_P037826	COX11	COX11 homolog, cytochrome c oxidase assembly protein (yeast)	Homo sapiens	0.00527925	0.000119	14.9628	15.1024	15.066	15.0263	15.1964	15.4245	15.4752	15.665	15.7317	15.7653	15.9061	15.4752	15.9768	15.9684	16.0228	020605ONLN121017HT ONLN Ovis aries cDNA, mRNA sequence [EE829895]	EE829895			Oar.11255
A_70_P065891	mgst2	microsomal glutathione S-transferase 2	Homo sapiens	0.00234867	8.27e-06	12.2032	11.8801	11.6999	11.658	11.6423	11.5661	12.3223	12.7397	12.6733	13.8022	14.4192	14.2124	14.9857	15.0965	14.801	021030OOCX035006HT OOCX Ovis aries cDNA, mRNA sequence [EE833822]	EE833822			Oar.10503
A_70_P026692				0.00848814	0.000467	7.58191	7.69102	7.74301	6.86499	7.38724	7.16845	6.55874	6.39214	6.14341	6.13269	6.0827	6.51539	6.6872	6.31686	5.98788	sh2P0038I20_F.ab1 adult sheep fracture callus 7d Ovis aries cDNA, mRNA sequence [DY500718]	DY500718	443245		Oar.1005
A_70_P028606	nudt22	nudix (nucleoside diphosphate linked moiety X)-type motif 22	Homo sapiens	0.0329389	0.00780144	8.31243	8.03598	8.25775	7.69183	7.93522	8.38213	7.47475	7.36078	7.26521	7.42994	7.87206	7.00869	7.66212	7.14516	7.56281	C0009258G11.Q1KAM13R KN511 Ovis aries cDNA clone C0009258G11 3', mRNA sequence [FE024578]	FE024578			Oar.9094
A_70_P010186	C6orf89	chromosome 6 open reading frame 89	Homo sapiens	0.0323419	0.00751537	6.14625	6.78258	6.88494	6.71409	6.61038	6.56611	6.01038	6.13569	6.34034	5.96232	6.03606	6.18954	6.78403	6.54298	6.42469	020605ONLN008067HT ONLN Ovis aries cDNA, mRNA sequence [EE822486]	EE822486			Oar.3781
A_70_P029516	nonO	non-POU domain containing, octamer-binding	Homo sapiens	0.0380398	0.0100171	16.7162	16.9976	16.9875	16.9693	16.9341	16.9193	16.5458	16.6176	16.9031	16.4584	16.0866	16.2179	16.3088	15.9287	16.3471	020731OSTA156021HT OSTA Ovis aries cDNA, mRNA sequence [EE862839]	EE862839			Oar.5507
A_70_P029281	NFKBIB	nuclear factor of kappa light polypeptide gene enhancer in B-cells inhibitor, beta	Homo sapiens	0.0371447	0.00965186	9.20792	8.63603	8.45215	8.78062	8.97157	8.74333	8.20827	7.92539	7.87343	7.97048	8.67528	7.7128	9.49837	9.11883	7.73127	020502OMGB21024077HT OMGB2 Ovis aries cDNA, mRNA sequence [EE785980]	EE785980			Oar.8589
A_70_P037266	IPO8	importin 8	Homo sapiens	0.036884	0.0095214	12.8441	12.6538	12.712	12.9809	13.0045	12.9242	12.9207	12.8209	12.8878	12.7348	12.0638	13.5505	12.5789	12.4504	12.6168	020709OFM1036070HT OFM1 Ovis aries cDNA, mRNA sequence [EE774204]	EE774204			Oar.11398
A_70_P030426				0.0332586	0.00791971	8.13821	7.69374	7.90259	8.59161	11.114	9.52056	10.15	9.78462	9.56136	13.6177	11.696	12.6547	10.1572	7.85059	10.6468	Ovis aries cathelin-related prepropeptide (SC5), mRNA [NM_001009406]	NM_001009406	443424		Oar.411
A_70_P059066	clp1	CLP1, cleavage and polyadenylation factor I subunit, homolog (S. cerevisiae)	Homo sapiens	0.0303874	0.00671225	7.24947	7.23725	7.041	7.06101	7.17799	7.14516	6.61505	6.58427	6.73053	6.51049	6.60104	7.00747	6.9922	7.23508	6.65609	020605ONLN080088HT ONLN Ovis aries cDNA, mRNA sequence [EE831830]	EE831830			Oar.4566
A_70_P015356	SYTL2	synaptotagmin-like 2	Homo sapiens	0.0162976	0.00196009	6.51049	6.51378	6.70991	6.53208	6.20589	6.44869	6.29751	5.86495	6.96746	5.47966	5.29602	5.60292	5.54626	4.12811	4.907	C0009258A02.P1KAM13F KN511 Ovis aries abomasal mucosa (gastric fold) from (Teladorsagia) uninfected sheep Ovis aries cDNA clone C0009258A02 5', mRNA sequence [FE024305]	FE024305			Oar.16600
A_70_P042701	Brp44l	brain protein 44-like	Homo sapiens	0.021838	0.00347228	15.9107	15.7847	15.612	15.9022	15.9856	15.9768	16.0623	16.2316	16.1532	16.3819	16.3245	16.5198	16.4344	16.7676	16.6617	021030OSPA1010081HT OSPA Ovis aries cDNA, mRNA sequence [EE853414]	EE853414			Oar.8763
A_70_P065986	STAU2	staufen, RNA binding protein, homolog 2 (Drosophila)	Homo sapiens	0.0265219	0.00517823	7.18026	7.37877	7.14585	7.29206	7.35695	7.13437	7.60826	7.58263	7.59408	7.08693	6.50609	7.8209	6.38415	6.71942	6.68149	010914OSTA094015HT OSTA Ovis aries cDNA, mRNA sequence [EE857293]	EE857293			Oar.15968
A_70_P058886	Fgfr1	fibroblast growth factor receptor 1	Homo sapiens	0.0194475	0.00273922	9.82904	9.68691	9.71213	9.21819	9.63589	9.59122	9.09772	9.21564	9.14731	8.80523	8.27338	8.26377	8.29475	8.70556	7.84007	020709OFM1034067HT OFM1 Ovis aries cDNA, mRNA sequence [EE772483]	EE772483			Oar.5278
A_70_P054026	sar1a	SAR1 homolog A (S. cerevisiae)	Homo sapiens	0.0394836	0.0107188	9.84217	9.80969	9.57606	9.55646	9.64574	9.64718	9.42862	9.32885	9.36965	9.386	9.16006	8.67157	8.89848	9.17869	9.23422	020605ONLN095012HT ONLN Ovis aries cDNA, mRNA sequence [EE826649]	EE826649			Oar.9629
A_70_P035961	hibadh	3-hydroxyisobutyrate dehydrogenase	Homo sapiens	0.00858083	0.000485	11.633	11.7771	11.6992	12.0608	11.8754	12.3493	12.2494	12.3734	12.3188	12.7825	13.383	12.3667	13.3965	13.5445	13.8062	020709OFM1031021HT OFM1 Ovis aries cDNA, mRNA sequence [EE773994]	EE773994			Oar.4362
A_70_P020586	Scand1	SCAN domain containing 1	Homo sapiens	0.0490968	0.0152965	16.6355	16.4688	16.389	16.5099	16.3704	16.5985	16.3767	16.5397	16.4851	16.4181	16.1346	15.7179	16.0348	15.7847	15.8632	020731ONDC256044HT ONDC Ovis aries cDNA, mRNA sequence [EE799070]	EE799070			Oar.3893
A_70_P019871				0.00291655	1.52e-05	15.1157	14.9175	14.9675	15.3964	15.4511	15.3561	15.5632	15.9508	15.9287	16.4523	16.5653	16.1633	16.9624	16.8044	16.8336	030729OM1351030095HT OM135 Ovis aries cDNA, mRNA sequence [EE775651]	EE775651			Oar.11449
A_70_P015301	ikzf2	IKAROS family zinc finger 2 (Helios)	Homo sapiens	0.0155024	0.00175793	4.01369	4.67728	4.62688	5.94716	5.32413	6.22931	6.95754	7.05127	6.61738	6.55951	7.12332	7.58878	7.08426	6.99015	6.88899	C0009257N19.Q1KBM13R KN511 Ovis aries peyer's patch from terminal ileum of Teladorsagia infected sheep Ovis aries cDNA clone C0009257N19 3', mRNA sequence [FE024203]	FE024203			Oar.16589
A_70_P046046	PIGY	phosphatidylinositol glycan anchor biosynthesis, class Y	Homo sapiens	0.0243242	0.00424813	13.7154	14.0627	13.7413	14.2654	14.0377	14.1354	14.1005	14.2472	14.1948	14.7337	14.827	14.5566	14.8953	15.3124	15.1647	020709OFM1028027HT OFM1 Ovis aries cDNA, mRNA sequence [EE773495]	EE773495			Oar.9413
A_70_P051381	Oxtr	oxytocin receptor	Homo sapiens	0.0292591	0.00627887	4.1421	5.12712	4.44274	6.91662	5.78458	5.55734	7.62727	6.8803	6.99866	7.73655	7.86657	9.57925	7.15509	7.60925	8.11024	Ovis aries oxytocin receptor (OTR), mRNA [NM_001009752]	NM_001009752	443138		Oar.823
A_70_P070956				0.00576352	0.000158	10.125	10.6508	10.4084	10.5613	10.6204	10.652	10.9562	11.1599	11.304	11.0624	11.0647	10.9357	11.4492	11.3963	11.324	Rep: MGC139066 protein - Bos taurus (Bovine), complete [TC7751]	TC7751		GO:0005515|GO:0009649|GO:0009266|GO:0008020|GO:0005977|GO:0005739|GO:0007623|GO:0007601|GO:0006281|GO:0042542|GO:0000910|GO:0005634|GO:0005667|GO:0016787|GO:0009416|GO:0003914|GO:0003677|GO:0009881|GO:0005575|GO:0006470|GO:0016564
A_70_P056381	Nsf	N-ethylmaleimide-sensitive factor	Homo sapiens	0.049534	0.0155142	11.4583	12.0429	12.0282	11.4469	11.2962	11.7252	11.7126	11.4527	11.9992	12.0703	11.5782	11.6163	12.6344	12.4632	12.3136	020731OSTA139071HT OSTA Ovis aries cDNA, mRNA sequence [EE866503]	EE866503			Oar.12729
A_70_P008261	ZNF238	zinc finger protein 238	Homo sapiens	0.0228903	0.00380628	14.282	14.3437	14.2599	14.6413	14.6743	14.5738	14.402	14.155	14.459	14.1859	13.6651	14.8723	13.9952	13.4182	13.6651	020709OFM1028029HT OFM1 Ovis aries cDNA, mRNA sequence [EE772409]	EE772409			Oar.5797
A_70_P052531	stt3b	STT3, subunit of the oligosaccharyltransferase complex, homolog B (S. cerevisiae)	Homo sapiens	0.0144366	0.00148346	10.009	10.094	9.97798	10.1829	10.0717	9.99202	9.72853	9.75442	9.77533	9.85482	9.95132	10.4853	10.2751	10.2964	10.2972	021030OOCX016091HT OOCX Ovis aries cDNA, mRNA sequence [EE835695]	EE835695			Oar.9332
A_70_P022136	mtss1	metastasis suppressor 1	Homo sapiens	0.0336648	0.00811495	5.33298	5.32413	5.16215	5.76222	5.8979	5.63424	6.07587	5.90582	5.92519	5.68561	5.95809	5.73171	5.6965	5.73415	4.64361	020731OSTA150052HT OSTA Ovis aries cDNA, mRNA sequence [EE865453]	EE865453			Oar.14106
A_70_P010626				0.0259592	0.00495862	11.5301	11.8074	11.5405	11.6764	11.6595	11.7871	11.9386	12.1861	12.2645	12.0379	10.9839	11.3763	11.4675	11.4066	11.5192	021030OOCX038064HT OOCX Ovis aries cDNA, mRNA sequence [EE833495]	EE833495			Oar.10542
A_70_P053476	sqstm1	sequestosome 1	Homo sapiens	0.0100953	0.000696	15.5511	15.3483	15.1496	15.4951	15.6714	15.6589	15.9379	16.0442	15.9856	16.1584	15.999	16.4637	16.3767	16.4977	16.4523	020502OMGB21018093HT OMGB2 Ovis aries cDNA, mRNA sequence [EE785711]	EE785711			Oar.15596
A_70_P051156	H2AFZ	H2A histone family, member Z	Homo sapiens	0.0138418	0.0013657	15.6017	15.4859	15.4752	15.4338	15.3964	15.431	14.9704	15.1764	15.186	14.7212	14.377	14.6782	14.2751	14.6303	14.4389	Ovis aries histone H2A.Z (LOC443235), mRNA [NM_001009270]	NM_001009270	443235		Oar.899
A_70_P010586	ahr	aryl hydrocarbon receptor	Homo sapiens	0.0309214	0.00693804	12.0725	11.6324	11.3288	11.443	11.6477	11.5562	11.9464	12.0266	11.8818	12.5609	11.7088	13.0056	12.1274	12.0919	12.2251	020605OCS411022007HT OCS4 Ovis aries cDNA, mRNA sequence [EE755086]	EE755086			Oar.10534
A_70_P012531	CYP17A1	cytochrome P450, family 17, subfamily A, polypeptide 1	Homo sapiens	0.0138687	0.00137304	9.50384	9.18238	9.41521	8.63828	8.6296	8.57984	8.18964	7.89488	7.87206	8.14175	7.86467	6.96176	8.09434	8.1486	7.87507	Ovis aries cytochrome P450, family 17, subfamily A, polypeptide 1 (CYP17A1), mRNA [NM_001009483]	NM_001009483	493968		Oar.399
A_70_P024041				0.00234867	8.74e-06	9.6426	9.73289	9.67314	9.59622	9.36775	9.5113	9.49568	9.44231	9.39193	9.02584	8.01685	8.73819	8.47092	8.43133	8.52274	010914OSAB083079HT OSAB Ovis aries cDNA, mRNA sequence [EE845142]	EE845142			Oar.14333
A_70_P059006	OLFML3	olfactomedin-like 3	Homo sapiens	0.00686671	0.000237	9.44971	9.71008	9.48484	9.32742	9.51358	9.77603	9.15298	8.72711	9.02498	8.75762	7.83164	8.65141	8.04336	8.18964	8.17222	CU655165 ovine foetal ovary tissues (Prophase I meiosis) -M (ocaj) Ovis aries cDNA clone ocaj0006.h.11, mRNA sequence [CU655165]	CU655165			Oar.5306
A_70_P011531	CEBPB	CCAAT/enhancer binding protein (C/EBP), beta	Homo sapiens	0.0184411	0.00246101	5.08088	4.38808	5.54087	5.74551	5.69269	5.1153	5.86203	5.39309	5.57701	7.97125	6.71708	8.12794	6.86335	6.8449	6.91436	030729OM1351009020HT OM135 Ovis aries cDNA, mRNA sequence [EE776172]	EE776172			Oar.3512
A_70_P064096	IKBKE	inhibitor of kappa light polypeptide gene enhancer in B-cells, kinase epsilon	Bos taurus	0.0150151	0.00164616	10.6501	10.702	10.2062	10.5434	10.5101	10.3904	9.84718	9.82763	9.66147	9.77683	9.48422	8.9817	8.88058	8.60658	9.41184	020731OSTA169077HT OSTA Ovis aries cDNA, mRNA sequence [EE865252]	EE865252			Oar.12100
A_70_P005481	clk4	CDC-like kinase 4	Homo sapiens	0.0305968	0.00679529	12.5762	13.2474	13.3455	13.297	13.2926	13.3274	13.7794	13.7828	13.5937	13.7605	13.5783	14.3522	13.3673	13.8062	13.6317	020605OCS411027069HT OCS4 Ovis aries cDNA, mRNA sequence [EE755364]	EE755364			Oar.6010
A_70_P069446	C9orf119	chromosome 9 open reading frame 119	Homo sapiens	0.0136634	0.00131394	14.7983	14.9704	14.7628	14.7399	14.5586	14.684	14.5399	14.6009	14.5662	14.3502	13.8765	14.6022	13.7114	13.6894	13.915	sh2P0007N21_F.ab1 adult sheep fracture callus 7d Ovis aries cDNA, mRNA sequence [DY492993]	DY492993			Oar.6185
A_70_P039981	arfip1	ADP-ribosylation factor interacting protein 1	Homo sapiens	0.0258012	0.00487626	12.1206	12.4324	12.3167	12.3825	12.3609	12.4766	12.9001	12.7538	12.8526	12.7547	12.1767	12.5769	12.238	12.2189	12.4837	020709OMGB11049062HT OMGB1 Ovis aries cDNA, mRNA sequence [EE781563]	EE781563			Oar.10953
A_70_P011166	SMARCB1	SWI/SNF related, matrix associated, actin dependent regulator of chromatin, subfamily b, member 1	Homo sapiens	0.0121607	0.0010209	10.732	10.7718	10.7741	10.6501	10.6496	10.6632	9.84501	10.0854	10.031	9.64794	9.32363	9.81034	9.03452	9.47558	8.01538	020731ONDC284058HT ONDC Ovis aries cDNA, mRNA sequence [EE811058]	EE811058			Oar.3428
A_70_P044001	Ankzf1	ankyrin repeat and zinc finger domain containing 1	Homo sapiens	0.03074	0.00685517	13.2694	13.4261	13.587	13.7096	13.7509	13.8047	13.8735	13.9429	13.7462	14.0499	14.3828	14.3224	14.4042	14.4403	14.1645	C0009264P23.P1KAM13F KN511 Ovis aries efferent gastric lymph from Teladorsagia infected sheep Ovis aries cDNA clone C0009264P23 5', mRNA sequence [FE029056]	FE029056			Oar.16927
A_70_P069831	mpg	N-methylpurine-DNA glycosylase	Homo sapiens	0.0446135	0.0130573	12.5657	12.6833	12.1591	12.6794	12.7755	12.5751	12.0072	11.979	12.2404	12.295	12.1258	11.9386	12.3818	12.3316	11.6967	sh3P0001L18_F.ab1 adult sheep fracture callus 10d Ovis aries cDNA, mRNA sequence [DY505944]	DY505944			Oar.9114
A_70_P014757	PHF14	PHD finger protein 14	Homo sapiens	0.0339786	0.0082425	13.5305	13.975	13.9418	13.7817	13.8034	14.0465	13.4789	13.5423	13.6009	13.3365	12.93	12.6804	13.1262	12.9157	12.8978	Ovis aries PHD finger protein 14-like protein mRNA, partial cds [EU366485]	EU366485	100135443		Oar.14644
A_70_P035791	cct4	chaperonin containing TCP1, subunit 4 (delta)	Homo sapiens	0.0258934	0.00491351	13.9061	13.9853	13.8994	13.9761	14.0204	14.1147	13.8175	13.9629	14.0424	13.692	13.6048	13.588	13.7125	13.881	13.9362	020502OAPP1019001HT OAPP Ovis aries cDNA, mRNA sequence [EE746608]	EE746608			Oar.4325
A_70_P001301				0.0191037	0.00264693	4.92382	5.17404	4.89317	5.92519	5.49014	8.51507	6.58201	6.14731	6.78025	6.32926	5.75712	5.95556	6.42973	5.9414	5.98702	C0009263K16.Q1KAM13R KN511 Ovis aries abomasal mucosa (gastric fold) from (Teladorsagia) uninfected sheep Ovis aries cDNA clone C0009263K16 3', mRNA sequence [FE028135]	FE028135			Oar.16850
A_70_P047901	PJA1	praja ring finger 1	Homo sapiens	0.0260917	0.00499997	6.20971	6.28089	6.089	6.09838	5.81678	6.08043	5.63222	5.43844	5.5554	5.12905	5.23702	6.57634	5.32494	4.92266	4.84139	sh2P0008N07_F.ab1 adult sheep fracture callus 7d Ovis aries cDNA, mRNA sequence [DY493305]	DY493305			Oar.14929
A_70_P037946	RASD2	RASD family, member 2	Homo sapiens	0.0238716	0.00411136	13.8034	14.2508	14.0894	13.9304	14.0511	14.1045	13.4355	13.2601	13.6894	13.3953	13.5799	13.3661	13.4059	13.1239	13.034	020709OFM1010047HT OFM1 Ovis aries cDNA, mRNA sequence [EE771673]	EE771673			Oar.11282
A_70_P002796				0.00560006	0.000147	4.60775	4.49248	4.45353	7.37747	7.52523	6.62077	7.47925	7.76667	8.67844	8.6574	9.5065	8.46657	10.5592	9.30902	9.36128	Ovis aries uncoupling protein 3 (UCP3) mRNA, partial cds [AY371069]	AY371069	443278		Oar.1064
A_70_P000466	mrpl51	mitochondrial ribosomal protein L51	Homo sapiens	0.0273141	0.00546864	15.1024	14.7311	14.4571	14.8391	15.0965	15.0751	14.8437	14.7311	14.7446	15.3507	15.8287	15.3939	16.0494	15.8632	15.6806	021030OOCX032058HT OOCX Ovis aries cDNA, mRNA sequence [EE833640]	EE833640			Oar.10357
A_70_P057831	NUP205	nucleoporin 205kDa	Homo sapiens	0.0138726	0.00137463	12.2016	12.0509	11.7688	11.8838	11.9992	12.059	11.7836	11.8292	11.8552	11.6749	11.2419	11.2804	10.9629	11.0601	11.1719	C0009478F12.P1KAM13F KN511 Ovis aries efferent gastric lymph from uninfected sheep Ovis aries cDNA clone C0009478F12 5', mRNA sequence [FE031762]	FE031762			Oar.15840
A_70_P009386	casq1	calsequestrin 1 (fast-twitch, skeletal muscle)	Homo sapiens	0.00765716	0.000357	11.0575	11.4193	11.1052	12.1695	12.4979	12.3316	12.0229	12.7943	12.4489	13.2926	13.0329	13.0408	13.3758	13.8695	13.2926	030729OM1351010026HT OM135 Ovis aries cDNA, mRNA sequence [EE775763]	EE775763			Oar.7978
A_70_P018191				0.0100575	0.000685	16.1488	16.1307	15.9244	16.2232	15.7771	16.2124	15.0545	15.2576	15.2713	12.959	11.8856	11.6071	11.8247	10.6806	9.99268	020709OFM1020041HT OFM1 Ovis aries cDNA, mRNA sequence [EE772896]	EE772896			Oar.5105
A_70_P059156	ILKAP	integrin-linked kinase-associated serine/threonine phosphatase 2C	Homo sapiens	0.017438	0.00222332	12.2433	12.0517	11.9827	11.9637	12.0026	12.1161	11.6601	11.4608	11.4849	11.2646	11.4485	11.4773	11.3435	11.5578	11.601	020605ONLN049031HT ONLN Ovis aries cDNA, mRNA sequence [EE823747]	EE823747			Oar.4586
A_70_P054421	CCNB1	cyclin B1	Homo sapiens	0.035103	0.00872668	11.5865	11.6726	11.5354	11.1309	11.2779	11.5049	10.3112	10.586	11.2149	10.2598	8.58738	8.34305	9.20289	8.02488	9.51076	020605ONLN026093HT ONLN Ovis aries cDNA, mRNA sequence [EE827122]	EE827122			Oar.9711
A_70_P027681	TCF25	transcription factor 25 (basic helix-loop-helix)	Homo sapiens	0.043429	0.0125555	9.01045	8.94335	8.86205	8.69486	8.88387	8.91681	8.41493	8.54788	8.59963	8.29969	8.50636	8.72497	8.70702	9.50203	7.80338	020605ONLN076090HT ONLN Ovis aries cDNA, mRNA sequence [EE825171]	EE825171			Oar.5368
A_70_P041486				0.00810472	0.000406	9.37194	8.67469	8.77124	8.93953	8.97498	8.97157	9.80188	10.1656	10.0832	11.2488	12.183	10.6395	11.7964	11.7324	12.4208	021030OD15L028042HT OD15L Ovis aries cDNA, mRNA sequence [EE761748]	EE761748	443005		Oar.685
A_70_P070371	COMTD1	catechol-O-methyltransferase domain containing 1	Homo sapiens	0.0407544	0.0113351	10.398	9.90049	9.76851	10.0599	10.1299	10.1731	9.65847	9.56532	9.47625	10.031	11.0088	10.3145	10.5921	11.5255	11.0037	010914ONDC174013HT ONDC Ovis aries cDNA, mRNA sequence [EE805999]	EE805999			Oar.9223
A_70_P062066				0.0152083	0.00169584	8.35272	7.59345	8.78594	9.43166	9.78809	9.522	9.52345	10.3986	10.3235	11.0771	10.4377	10.4334	11.365	11.8503	11.3179	020731OSTA133056HT OSTA Ovis aries cDNA, mRNA sequence [EE864468]	EE864468			Oar.10106
A_70_P042151	SETD2	SET domain containing 2	Homo sapiens	0.00765716	0.000357	10.9555	10.9569	11.0553	10.823	10.923	10.9457	10.6051	10.5411	10.4676	10.1878	10.1161	10.5016	10.074	10.215	10.0234	020605ONLN130030HT ONLN Ovis aries cDNA, mRNA sequence [EE827383]	EE827383			Oar.7754
A_70_P006931				0.00966804	0.000627	5.23111	5.08825	5.70117	6.39317	6.27909	5.94797	6.88184	6.80301	6.67413	7.6058	7.50818	7.49855	7.96255	8.36458	8.63683	Oa_splbn_14E15_M13_Reverse Sheep spleen\brain pSport1 library Ovis aries cDNA clone Oa_splbn_14E15 5', mRNA sequence [CO202975]	CO202975			Oar.14785
A_70_P071631	STXBP3	syntaxin binding protein 3	Homo sapiens	0.031113	0.00700486	6.98156	7.41347	7.60925	7.88421	7.37121	7.59345	8.1042	8.05041	8.39425	8.04885	6.03009	8.43761	6.83382	6.77442	7.18538	020731OSTA156016HT OSTA Ovis aries cDNA, mRNA sequence [EE866449]	EE866449			Oar.8203
A_70_P011256	PPP2R5D	protein phosphatase 2, regulatory subunit B', delta isoform	Homo sapiens	0.0368259	0.00948592	6.95378	7.2055	7.07267	7.0302	7.01026	8.09217	6.44028	6.33224	6.4772	5.82155	5.78177	6.99866	5.94074	5.49728	5.25064	020709OAPP1069072HT OAPP Ovis aries cDNA, mRNA sequence [EE750058]	EE750058			Oar.3448
A_70_P063306	TMEM30A	transmembrane protein 30A	Homo sapiens	0.0051186	0.000102	10.4823	10.8248	11.7324	11.1583	10.6043	11.4839	11.1702	11.1216	11.2124	11.0243	9.32947	11.1433	9.68445	9.67442	9.8235	020829OVMG1005C092HT OVMG Ovis aries cDNA, mRNA sequence [EE873167]	EE873167			Oar.6745
A_70_P002581	Vps13c	vacuolar protein sorting 13 homolog C (S. cerevisiae)	Homo sapiens	0.0326776	0.00768951	11.0169	11.285	11.254	11.3889	11.0983	11.7729	11.6875	11.8283	11.8689	12.0403	12.1794	11.9166	12.1618	11.9677	12.609	020829OVMG1005D071HT OVMG Ovis aries cDNA, mRNA sequence [EE873958]	EE873958			Oar.15146
A_70_P055371	cox4nb	COX4 neighbor	Homo sapiens	0.0484815	0.0149894	12.2147	12.059	12.0733	12.1471	12.041	12.3418	11.797	11.8801	11.7888	11.8166	11.7713	11.7042	11.7696	12.0584	11.7625	020731ONDC282033HT ONDC Ovis aries cDNA, mRNA sequence [EE811740]	EE811740			Oar.8236
A_70_P017331	MAST2	microtubule associated serine/threonine kinase 2	Homo sapiens	0.0470344	0.014342	9.60822	10.3866	10.2936	9.96434	10.2205	9.89898	9.32584	9.80411	9.56865	9.18304	8.78121	9.09772	8.98836	9.17594	8.00726	sh2P0011M04_F.ab1 adult sheep fracture callus 7d Ovis aries cDNA, mRNA sequence [DY494113]	DY494113			Oar.8360
A_70_P064541	PPIG	peptidylprolyl isomerase G (cyclophilin G)	Homo sapiens	0.0480117	0.0147706	10.2319	10.3312	10.2524	10.4684	10.1329	9.95922	10.8611	10.8569	10.6322	10.9194	10.0747	11.6285	10.2327	9.96515	10.071	021030OOCX039066HT OOCX Ovis aries cDNA, mRNA sequence [EE833852]	EE833852			Oar.12190
A_70_P038131	Ppp1r9b	protein phosphatase 1, regulatory (inhibitor) subunit 9B	Homo sapiens	0.0367319	0.00943525	7.87056	7.96789	7.83936	7.56281	7.85127	7.94116	7.82485	7.55973	7.40207	7.69374	8.10826	7.53655	8.47587	8.29888	8.27717	020731ONDC286051HT ONDC Ovis aries cDNA, mRNA sequence [EE808873]	EE808873			Oar.4904
A_70_P039657	CAMP	cathelicidin antimicrobial peptide	Homo sapiens	0.016649	0.00202501	6.51114	4.86592	6.15198	8.62467	11.741	9.55882	10.9292	11.0951	10.1894	14.8659	12.8604	13.7435	11.2042	7.73127	11.3305	Ovis aries 5 kDa bactinecin precursor (BAC5), mRNA [NM_001009787]	NM_001009787	443356		Oar.529
A_70_P018991	THOC6	THO complex 6 homolog (Drosophila)	Homo sapiens	0.0240958	0.00416456	7.92539	8.14115	7.61634	7.75647	7.73127	8.2953	7.16248	7.05331	6.94992	6.68974	6.51248	5.99357	6.70745	6.49656	6.65466	020605ONLN001049HT ONLN Ovis aries cDNA, mRNA sequence [EE827514]	EE827514			Oar.14278
A_70_P059146	timm50	translocase of inner mitochondrial membrane 50 homolog (S. cerevisiae)	Homo sapiens	0.0398117	0.0108765	11.2843	11.4559	10.9848	11.4209	11.4447	11.4383	10.828	10.953	10.9402	11.0274	11.6486	11.3988	11.4983	12.1365	11.3996	020829OSI1012008HT OSI Ovis aries cDNA, mRNA sequence [EE849712]	EE849712			Oar.4584
A_70_P026232	MYF5	myogenic factor 5	Homo sapiens	0.0228845	0.00379949	10.6918	10.9703	10.8449	10.3858	10.2708	10.8403	10.0461	9.73798	9.72853	9.06601	7.56208	8.52348	8.73012	9.03024	9.58691	Ovis aries myogenic factor-5 (Myf5) mRNA, partial cds [AF434668]	AF434668	443159		Oar.884
A_70_P058831	snx17	sorting nexin 17	Homo sapiens	0.00873731	0.000505	10.0497	9.95691	9.69108	8.81751	9.21088	9.09772	8.73234	8.78329	8.75564	7.98895	7.77339	8.06066	8.77994	8.33847	7.62727	020605ONLN018005HT ONLN Ovis aries cDNA, mRNA sequence [EE831639]	EE831639			Oar.5263
A_70_P037031				0.0428495	0.0122338	14.1891	14.1045	13.903	14.1163	14.2238	14.0288	13.9092	13.787	13.8725	13.7164	13.3444	13.3989	13.5538	13.4585	13.2423	020502OMGB11014056HT OMGB1 Ovis aries cDNA, mRNA sequence [EE782285]	EE782285			Oar.11346
A_70_P024466	HSPA8	heat shock 70kDa protein 8	Homo sapiens	0.0110906	0.000833	17.0877	17.0986	16.8044	16.7389	17.03	17.169	16.2809	16.5579	16.7162	15.7732	15.5389	15.735	15.3536	15.9197	15.8721	020502OAPP1004042HT OAPP Ovis aries cDNA, mRNA sequence [EE746270]	EE746270			Oar.14485
A_70_P047336				0.0246489	0.00439651	9.53152	9.74287	9.69261	9.64718	9.89271	9.64922	10.0758	10.0734	10.0673	10.2371	10.7502	9.73426	10.6707	10.4778	10.4785	020605ONLN049010HT ONLN Ovis aries cDNA, mRNA sequence [EE826703]	EE826703			Oar.8648
A_70_P029936	MET	met proto-oncogene (hepatocyte growth factor receptor)	Homo sapiens	0.0341349	0.00830397	12.1635	12.4217	12.4462	12.749	13.0056	12.606	13.5363	13.393	13.9429	13.4774	11.9606	13.044	12.7971	13.2495	13.0962	Ovis aries growth factor receptor c-met (C-MET), mRNA [NM_001111071]	NM_001111071	443076		Oar.794
A_70_P050861	COL3A1	collagen, type III, alpha 1	Homo sapiens	0.00380416	3.14e-05	17.1361	17.03	16.9273	17.0477	16.8191	17.0877	17.0477	16.9103	17.395	16.8336	16.1908	16.1053	15.5422	15.6222	15.4921	010914OSAA054052HT OSAA Ovis aries cDNA, mRNA sequence [EE840442]	EE840442			Oar.13828
A_70_P031881	Gpr116	G protein-coupled receptor 116	Homo sapiens	0.00737583	0.000319	11.9181	11.8081	11.7937	12.2236	12.3617	12.4612	12.675	12.9288	12.6597	12.9174	13.4939	12.7433	13.2857	13.4283	13.0491	020605OCS411009019HT OCS4 Ovis aries cDNA, mRNA sequence [EE757120]	EE757120			Oar.15215
A_70_P020341	SORL1	sortilin-related receptor, L(DLR class) A repeats-containing	Homo sapiens	0.0332586	0.00792073	8.35595	8.83681	8.69415	9.84217	8.19538	9.35865	10.7502	11.4276	11.0601	10.1842	9.61537	10.4916	8.87315	11.8424	10.9978	020709OMGB11078076HT OMGB1 Ovis aries cDNA, mRNA sequence [EE778270]	EE778270			Oar.11547
A_70_P056861	Cnr2	cannabinoid receptor 2 (macrophage)	Homo sapiens	0.0361057	0.00916725	5.49142	4.3651	5.56633	4.87743	5.57538	9.09389	4.8763	4.73702	4.51886	4.79744	5.40496	4.02863	5.69386	5.52296	5.45802	020731ONDC265056HT ONDC Ovis aries cDNA, mRNA sequence [EE807616]	EE807616			Oar.6973
A_70_P016117	HLA-A	major histocompatibility complex, class I, A	Homo sapiens	0.0276693	0.00558705	12.2061	10.8035	11.8912	12.398	12.8622	12.8936	13.0024	13.2577	12.5965	14.908	16.2536	16.2484	14.68	15.057	16.0589	Ovis aries MHC class I antigen (OVAR), mRNA [NM_001130934]	NM_001130934	100171394		Oar.13205
A_70_P046881				0.0287209	0.00603146	10.6144	11.1881	10.9748	11.1606	11.1338	11.2978	11.0243	10.8882	11.2245	10.6666	9.88921	10.6721	9.93551	10.3247	10.1308	030729OMU903014075HT OMU90 Ovis aries cDNA, mRNA sequence [EE796325]	EE796325			Oar.7660
A_70_P046916	PCNT	pericentrin	Homo sapiens	0.0219304	0.00351424	12.9045	13.0585	13.2474	13.0843	13.2399	12.902	13.0566	13.0396	13.3488	13.4995	14.1964	13.4123	14.219	14.1504	13.9275	020731OCS411050096HT OCS4 Ovis aries cDNA, mRNA sequence [EE757264]	EE757264			Oar.7668
A_70_P018771	Eif2ak1	eukaryotic translation initiation factor 2-alpha kinase 1	Homo sapiens	0.0106656	0.000772	13.1602	13.3222	13.2231	13.3365	13.3262	13.2161	12.7622	12.4867	12.7579	12.5182	12.4007	12.6448	12.8049	12.8312	12.8049	020502OMGB11025077HT OMGB1 Ovis aries cDNA, mRNA sequence [EE783292]	EE783292			Oar.14223
A_70_P035651	AMPD1	adenosine monophosphate deaminase 1 (isoform M)	Homo sapiens	0.0136981	0.00133089	7.42281	8.39873	8.40346	9.23173	9.01277	8.70117	9.66952	9.38829	9.37879	10.3972	10.8065	10.3112	11.3494	10.7935	11.0202	sh3P0014J24_F.ab1 adult sheep fracture callus 10d Ovis aries cDNA, mRNA sequence [DY510167]	DY510167			Oar.4292
A_70_P023366				0.031829	0.00730684	8.52348	7.31223	6.69639	7.23508	7.1093	7.09103	6.68067	6.25443	6.80524	6.32179	5.91351	5.91168	6.60691	6.30283	5.7046	010716OT2F039022HT OT2F Ovis aries cDNA, mRNA sequence [EE869923]	EE869923			Oar.12856
A_70_P010806	cdca7	cell division cycle associated 7	Homo sapiens	0.0473915	0.0144952	10.5208	10.6836	10.6787	10.0254	10.4845	10.3525	9.93061	10.6286	10.1629	10.8626	9.00637	9.23939	10.0873	9.98647	10.1795	020731OFLT044070HT OFLT Ovis aries cDNA, mRNA sequence [EE764150]	EE764150			Oar.10579
A_70_P060236	TUBG1	tubulin, gamma 1; similar to Tubulin, gamma 1	Homo sapiens	0.0194384	0.00273477	9.45032	9.58691	9.30012	9.14228	9.42441	9.40469	8.43703	8.63761	8.61634	8.54866	8.88227	8.80989	9.46886	9.7357	8.60959	020605ONLN125023HT ONLN Ovis aries cDNA, mRNA sequence [EE823918]	EE823918			Oar.13498
A_70_P060236	LOC100133673	tubulin, gamma 1; similar to Tubulin, gamma 1	Homo sapiens	0.0194384	0.00273477	9.45032	9.58691	9.30012	9.14228	9.42441	9.40469	8.43703	8.63761	8.61634	8.54866	8.88227	8.80989	9.46886	9.7357	8.60959	020605ONLN125023HT ONLN Ovis aries cDNA, mRNA sequence [EE823918]	EE823918			Oar.13498
A_70_P048296	RPL13	ribosomal protein L13 pseudogene 12; ribosomal protein L13	Homo sapiens	0.0358191	0.00906068	9.61377	9.1502	9.12374	9.2941	9.39193	9.2803	9.67821	9.77961	9.72617	10.0221	10.1427	7.57528	10.2449	9.81034	9.81189	021030OD15L035061HT OD15L Ovis aries cDNA, mRNA sequence [EE761380]	EE761380			Oar.14865
A_70_P048296	RPL13P12	ribosomal protein L13 pseudogene 12; ribosomal protein L13	Homo sapiens	0.0358191	0.00906068	9.61377	9.1502	9.12374	9.2941	9.39193	9.2803	9.67821	9.77961	9.72617	10.0221	10.1427	7.57528	10.2449	9.81034	9.81189	021030OD15L035061HT OD15L Ovis aries cDNA, mRNA sequence [EE761380]	EE761380			Oar.14865
A_70_P028111	BUB1	budding uninhibited by benzimidazoles 1 homolog (yeast)	Homo sapiens	0.0198769	0.00286236	9.81332	9.63695	10.0067	9.59122	9.32287	9.06679	8.77124	8.67241	8.86205	8.02139	6.77686	7.74086	6.34908	5.94797	7.20624	020322OFLV1001010HT OFLV Ovis aries cDNA, mRNA sequence [EE770162]	EE770162			Oar.8992
A_70_P043996				0.00712759	0.000278	5.30397	5.05514	5.54776	5.85523	6.02285	5.29848	6.40985	6.28089	6.26432	8.49531	7.5986	5.79508	8.27273	7.96324	8.14053	C0009482L13.Q1KM13R KN511 Ovis aries efferent gastric lymph from uninfected sheep Ovis aries cDNA clone C0009482L13 3', mRNA sequence [FE034865]	FE034865			Oar.16926
A_70_P017806	Pold1	polymerase (DNA directed), delta 1, catalytic subunit 125kDa	Homo sapiens	0.0226845	0.00371997	8.91875	8.74172	8.65598	8.47302	8.65679	8.63453	7.86117	8.1125	8.01766	7.71649	8.05945	8.43484	7.95975	8.07627	7.22774	020605ONLN125043HT ONLN Ovis aries cDNA, mRNA sequence [EE821664]	EE821664			Oar.8460
A_70_P040331	AGPAT5	1-acylglycerol-3-phosphate O-acyltransferase 5 (lysophosphatidic acid acyltransferase, epsilon)	Homo sapiens	0.0145035	0.00150768	12.3371	12.6392	12.5897	12.9789	12.8526	12.9368	13.1658	13.333	13.3818	13.2957	13.3455	13.4408	13.3849	13.6948	13.5245	020731ONDC213002HT ONDC Ovis aries cDNA, mRNA sequence [EE803723]	EE803723			Oar.11026
A_70_P040476				0.013744	0.00134862	13.6367	14.035	14.0709	13.5091	13.4562	13.6703	13.3581	13.2299	13.4444	12.3069	11.9436	12.4308	11.0908	10.5373	11.5354	030729OMU902030022HT OMU90 Ovis aries cDNA, mRNA sequence [EE795125]	EE795125			Oar.11979
A_70_P027211	MFSD6	major facilitator superfamily domain containing 6	Homo sapiens	0.0278733	0.00568988	9.76564	9.85051	9.64464	10.0221	9.79298	9.84287	10.7255	10.4017	10.7617	10.6686	10.1185	10.2268	10.6404	10.0854	10.6037	Oa_splbn_11H19_M13reverse Sheep spleen\brain pSport1 library Ovis aries cDNA clone Oa_splbn_11H19 5', mRNA sequence [CN822481]	CN822481			Oar.5954
A_70_P013246	Papln	papilin, proteoglycan-like sulfated glycoprotein	Homo sapiens	0.0457111	0.0136546	15.0707	15.0421	15.7179	15.3406	15.368	15.6017	15.3909	15.6185	16.1267	15.8683	15.6283	16.1439	15.9897	16.0623	16.1488	030729OMU903022073HT OMU90 Ovis aries cDNA, mRNA sequence [EE795827]	EE795827			Oar.4012
A_70_P026062	slc2a14	solute carrier family 2 (facilitated glucose transporter), member 14	Homo sapiens	0.0259474	0.00494363	8.67321	8.91955	8.53845	8.59695	8.03225	8.78062	7.39975	7.74465	7.72538	7.76092	7.51592	8.89923	6.74649	7.23581	7.3323	Ovis aries glucose transporter type 1 (GLUT-1) mRNA, partial cds [U89029]	U89029	443461		Oar.835
A_70_P025731	HNRNPF	heterogeneous nuclear ribonucleoprotein F	Homo sapiens	0.0213577	0.00333065	10.1033	10.0067	9.87243	10.4973	9.61837	10.1524	10.7092	10.8844	10.7261	10.7682	9.36965	11.8528	9.50919	9.15944	9.87025	C0009256E11.P1KAM13F KN511 Ovis aries rectum and large colon from E. coli challenged and unchallenged animals Ovis aries cDNA clone C0009256E11 5', mRNA sequence [FE023131]	FE023131			Oar.16503
A_70_P058906	EMILIN1	elastin microfibril interfacer 1	Homo sapiens	0.0228	0.00374861	9.10267	9.83796	9.75008	9.4695	9.89173	9.88773	7.59571	8.62617	9.21819	8.22776	7.57616	7.56281	6.3849	7.31287	5.41079	020605ONLN139013HT ONLN Ovis aries cDNA, mRNA sequence [EE829350]	EE829350			Oar.5283
A_70_P067731	CAP1	CAP, adenylate cyclase-associated protein 1 (yeast)	Homo sapiens	0.00444277	4.71e-05	14.2078	14.155	14.0465	14.2335	14.1859	14.2238	13.7284	13.7685	13.8231	13.9644	13.5167	12.9655	13.4892	13.3941	13.3784	020502OCSI1027041HT OCS1 Ovis aries cDNA, mRNA sequence [EE751677]	EE751677			Oar.4230
A_70_P063321	Pecr	peroxisomal trans-2-enoyl-CoA reductase	Homo sapiens	0.00658811	0.000213	9.46637	9.73136	9.53979	9.82763	9.81705	9.84425	10.0772	9.62193	10.0586	10.1984	10.9855	10.4298	11.3897	11.6106	11.6391	020709OAPP1054060HT OAPP Ovis aries cDNA, mRNA sequence [EE746666]	EE746666			Oar.6748
A_70_P056356	Mospd2	motile sperm domain containing 2	Homo sapiens	0.0329389	0.00780256	10.5	10.8455	10.4669	10.7083	10.8344	10.7358	10.7013	11.0209	10.8926	11.1509	11.2164	11.3444	11.0546	11.3329	11.1687	020829OSI1024068HT OSI Ovis aries cDNA, mRNA sequence [EE849515]	EE849515			Oar.12724
A_70_P067456	farsa	phenylalanyl-tRNA synthetase, alpha subunit	Homo sapiens	0.0147271	0.00157204	8.83681	8.77891	8.37994	8.67982	8.8086	8.77891	8.02561	8.18429	8.05642	8.60093	8.81466	8.11956	8.86395	9.5284	8.65437	010914ONDC207044HT ONDC Ovis aries cDNA, mRNA sequence [EE803029]	EE803029			Oar.4170
A_70_P050111	VCAN	versican	Homo sapiens	0.00646568	0.000205	12.7943	12.9402	12.9102	12.3196	12.508	12.7712	11.9126	12.0403	11.9693	10.481	10.3282	9.55561	8.93509	8.87919	9.73426	020502OCSI1016083HT OCS1 Ovis aries cDNA, mRNA sequence [EE752860]	EE752860			Oar.3390
A_70_P069926	GIT2	G protein-coupled receptor kinase interacting ArfGAP 2	Homo sapiens	0.0244089	0.0042843	5.702	6.45542	6.00647	6.26093	6.38575	6.28317	5.08547	5.5382	5.70396	5.38465	5.48512	5.70396	5.98354	5.67965	5.40074	010914ONDC132020HT ONDC Ovis aries cDNA, mRNA sequence [EE802165]	EE802165			Oar.9133
A_70_P059431				0.0109962	0.000816	10.92	10.9054	10.9985	10.2176	10.3822	10.406	9.35403	9.5065	9.38118	9.97212	9.56946	10.5746	9.03962	8.79736	9.57534	020709OMGB11067004HT OMGB1 Ovis aries cDNA, mRNA sequence [EE781931]	EE781931	100147797		Oar.4650
A_70_P018456	SHISA2	shisa homolog 2 (Xenopus laevis)	Homo sapiens	0.0308548	0.00690295	9.73368	10.031	10.257	11.1104	10.2069	10.8979	11.4485	11.534	11.3355	11.6078	10.873	13.2588	10.2027	10.3481	10.785	021030OSPA1022072HT OSPA Ovis aries cDNA, mRNA sequence [EE851357]	EE851357			Oar.14150
A_70_P055826	CCDC86	coiled-coil domain containing 86	Homo sapiens	0.0167705	0.00206124	9.24303	9.10407	9.39027	9.08042	8.86682	8.98564	8.46311	8.58091	8.35595	8.04646	8.01148	7.63031	8.27404	8.46878	7.76194	020605ONLN156003HT ONLN Ovis aries cDNA, mRNA sequence [EE827241]	EE827241			Oar.8328
A_70_P040516				0.0287288	0.00603764	7.20015	7.7092	7.58424	7.61702	7.66212	7.73051	6.90357	6.85073	6.88737	6.54751	5.62908	6.52221	6.02625	6.55152	5.51267	020731ONDC211034HT ONDC Ovis aries cDNA, mRNA sequence [EE816413]	EE816413			Oar.11987
A_70_P039741	ST3GAL4	ST3 beta-galactoside alpha-2,3-sialyltransferase 4	Homo sapiens	0.0263824	0.00512973	12.194	11.8984	11.7014	12.3763	11.8856	12.1803	12.4372	12.5323	12.4343	12.6181	13.1176	12.4649	12.7916	12.8355	12.8355	Ovis aries ST3 beta-galactoside alpha-2,3-sialyltransferase 4 (ST3GAL4), mRNA [NM_001112818]	NM_001112818	100127212		Oar.4287
A_70_P036111	TCP1	hypothetical gene supported by BC000665; t-complex 1	Homo sapiens	0.00844458	0.000463	14.6548	14.6885	14.6413	14.8914	14.6453	14.7465	14.6388	14.5625	14.8457	14.5524	14.1777	14.6388	14.3667	14.3949	14.4092	020502OCSI1021017HT OCS1 Ovis aries cDNA, mRNA sequence [EE752168]	EE752168			Oar.4395
A_70_P036111	TCP1P3	hypothetical gene supported by BC000665; t-complex 1	Homo sapiens	0.00844458	0.000463	14.6548	14.6885	14.6413	14.8914	14.6453	14.7465	14.6388	14.5625	14.8457	14.5524	14.1777	14.6388	14.3667	14.3949	14.4092	020502OCSI1021017HT OCS1 Ovis aries cDNA, mRNA sequence [EE752168]	EE752168			Oar.4395
A_70_P021141	mmp23a	matrix metallopeptidase 23A (pseudogene); matrix metallopeptidase 23B	Homo sapiens	0.0186527	0.00251873	9.48039	9.62837	9.11434	9.27962	9.62511	9.35552	8.85729	8.94772	9.16155	8.49993	8.46101	8.33276	8.75918	8.72497	8.41351	sh2P0037O19_F.ab1 adult sheep fracture callus 7d Ovis aries cDNA, mRNA sequence [DY500506]	DY500506			Oar.4435
A_70_P021141	MMP23B	matrix metallopeptidase 23A (pseudogene); matrix metallopeptidase 23B	Homo sapiens	0.0186527	0.00251873	9.48039	9.62837	9.11434	9.27962	9.62511	9.35552	8.85729	8.94772	9.16155	8.49993	8.46101	8.33276	8.75918	8.72497	8.41351	sh2P0037O19_F.ab1 adult sheep fracture callus 7d Ovis aries cDNA, mRNA sequence [DY500506]	DY500506			Oar.4435
A_70_P051281	Cpt1a	carnitine palmitoyltransferase 1A (liver)	Homo sapiens	0.0151532	0.00167424	6.73442	6.67161	6.30734	6.65791	6.63267	6.23031	7.8123	7.85723	8.10561	7.80619	6.5838	7.79558	7.25916	6.99557	7.29044	Ovis aries carnitine palmitoyltransferase 1A (liver) (CPT1A), nuclear gene encoding mitochondrial protein, mRNA [NM_001009414]	NM_001009414	443434		Oar.1050
A_70_P039506	Hoxc6	homeobox C6	Homo sapiens	0.0349018	0.00861783	15.5147	15.2191	15.245	14.9056	15.2111	15.0449	15.0137	14.5174	14.7823	14.5191	14.6612	14.5399	14.9492	14.513	14.7311	Ovis aries homeobox C6 (HOXC6), mRNA [NM_001009335]	NM_001009335	443349		Oar.406
A_70_P064011	BCAS1	breast carcinoma amplified sequence 1	Homo sapiens	0.0477688	0.0146715	9.37119	9.60822	9.44391	9.58171	9.14781	9.69559	8.90202	9.83382	8.20231	12.4856	10.849	10.1403	10.0105	10.2558	10.3039	020502OMGB11014071HT OMGB1 Ovis aries cDNA, mRNA sequence [EE783097]	EE783097			Oar.15551
A_70_P051056	INHBA	inhibin, beta A	Homo sapiens	0.0375942	0.00981023	11.8722	12.801	11.2495	11.0478	11.1711	11.5882	11.1524	11.8415	11.4773	10.5388	10.5036	10.38	10.3187	10	11.2239	Ovis aries inhibin, beta A (INHBA), mRNA [NM_001009458]	NM_001009458	443524		Oar.633
A_70_P056886	NUBP1	nucleotide binding protein 1 (MinD homolog, E. coli)	Homo sapiens	0.00865624	0.000498	10.1421	10.1637	9.60892	9.93061	9.95395	9.97506	9.33634	9.39542	9.54499	9.44469	9.50505	9.55806	9.50299	9.98262	9.8055	020605ONLN151027HT ONLN Ovis aries cDNA, mRNA sequence [EE829253]	EE829253			Oar.6978
A_70_P021466	GCHFR	GTP cyclohydrolase I feedback regulator	Homo sapiens	0.0155909	0.0017836	11.9992	11.3644	11.5702	12.063	11.9933	12.1055	11.7484	11.8794	11.9455	11.5442	11.4541	11.1338	11.2763	11.1968	11.0243	sh2P0034O11_F.ab1 adult sheep fracture callus 7d Ovis aries cDNA, mRNA sequence [DY499569]	DY499569			Oar.4512
A_70_P005501	cdc20	cell division cycle 20 homolog (S. cerevisiae)	Homo sapiens	0.0243242	0.00424708	10.5016	10.2286	10.5187	10.3112	10.4075	10.215	9.86415	9.65698	9.88613	9.76851	9.20583	8.60888	9.42722	9.23939	8.86682	020605ONLN001046HT ONLN Ovis aries cDNA, mRNA sequence [EE827690]	EE827690			Oar.6014
A_70_P066671	CFB	complement factor B	Homo sapiens	0.0423386	0.0120422	10.0267	10.1135	9.8634	11.0051	10.6542	10.8941	10.5388	10.7045	10.0361	10.4901	12.3564	11.501	10.6189	11.9181	11.6558	020709OAPP1059096HT OAPP Ovis aries cDNA, mRNA sequence [EE750256]	EE750256			Oar.7053
A_70_P047331				0.0351485	0.00874452	11.8415	12.3493	11.7871	12.8231	12.5098	12.6482	12.7805	12.6986	13.2451	13.393	13.8231	13.8449	12.8106	13.2542	13.4913	sh2P0025F16_F.ab1 adult sheep fracture callus 7d Ovis aries cDNA, mRNA sequence [DY498095]	DY498095			Oar.8646
A_70_P006991	COL3A1	collagen, type III, alpha 1	Homo sapiens	0.0156755	0.00180223	10.3584	10.6189	10.176	10.3202	10.3343	10.7372	10.732	10.7776	10.9009	10.5795	9.48639	10.0221	9.14368	9.34325	8.93109	Ovis aries clone clone TO-UP-G3-6 collagen type III alpha 1 mRNA, partial cds [DQ239680]	DQ239680	100101231		Oar.14381
A_70_P066456	gabpb1	GA binding protein transcription factor, beta subunit 1	Homo sapiens	0.0219511	0.00352502	6.30202	6.3644	6.39868	6.84911	6.11857	6.81979	6.91205	6.90208	7.0093	6.82996	6.39806	7.70464	6.3644	6.30443	6.45764	C0009477D16.Q1KAM13R KN511 Ovis aries peyer's patch from terminal ileum of Teladorsagia infected sheep Ovis aries cDNA clone C0009477D16 3', mRNA sequence [FE030980]	FE030980			Oar.16062
A_70_P007316	SLC40A1	solute carrier family 40 (iron-regulated transporter), member 1	Homo sapiens	0.0258465	0.00489365	14.5644	14.7536	14.445	14.4389	14.2835	14.3828	14.801	14.9704	14.8317	14.3934	13.7939	15.0194	13.8116	13.8257	14.1504	021030OSPA1013061HT OSPA Ovis aries cDNA, mRNA sequence [EE851499]	EE851499			Oar.14867
A_70_P066981	ACTN2	actinin, alpha 2	Homo sapiens	0.012583	0.00111293	15.4593	15.7476	15.5836	16.2124	15.8632	16.2536	15.9508	16.59	16.2272	16.7447	16.7031	16.6897	16.7742	17.1623	17.1065	020502OMGB21010075HT OMGB2 Ovis aries cDNA, mRNA sequence [EE785736]	EE785736			Oar.7117
A_70_P046646	NDUFS1	NADH dehydrogenase (ubiquinone) Fe-S protein 1, 75kDa (NADH-coenzyme Q reductase)	Homo sapiens	0.0209657	0.00319551	9.14587	9.36128	9.13866	9.5573	9.56202	9.73505	9.09685	9.37742	9.32885	9.8512	10.818	9.27696	11.0499	11.2504	11.7977	020709OMLT1005092HT OMLT Ovis aries cDNA, mRNA sequence [EE792813]	EE792813			Oar.7613
A_70_P047456	PACS2	phosphofurin acidic cluster sorting protein 2	Homo sapiens	0.019185	0.0026659	9.97004	9.79554	9.87313	10.1476	10.247	10.2499	9.69426	9.66086	9.88986	9.80728	9.83174	9.79794	10.1314	10.2417	9.1967	010914OSAA006040HT OSAA Ovis aries cDNA, mRNA sequence [EE840587]	EE840587			Oar.8672
A_70_P069851	c6orf136	chromosome 6 open reading frame 136	Homo sapiens	0.00661422	0.000218	3.98517	3.79442	3.85855	4.28329	4.80447	7.26393	4.48188	4.3651	4.41433	4.62	5.67618	5.37915	6.19103	5.85348	5.99176	020829OD10L020064HT OD10L Ovis aries cDNA, mRNA sequence [EE758761]	EE758761			Oar.9118
A_70_P030339	cyp2j2	cytochrome P450, family 2, subfamily J, polypeptide 2	Homo sapiens	0.0162593	0.00194637	6.28849	6.04692	6.23732	6.78025	6.48771	6.73118	6.59478	6.72163	6.459	7.38021	7.64877	7.29479	7.1725	7.0372	6.90991	Ovis aries cytochrome P450, family 2, subfamily J (CYP2J), mRNA [NM_001077210]	NM_001077210	768095		Oar.12818
A_70_P021176	ACADM	acyl-Coenzyme A dehydrogenase, C-4 to C-12 straight chain	Homo sapiens	0.0335403	0.008062	4.76988	5.03538	4.4356	5.53199	4.8798	5.09872	5.77032	5.2851	5.48345	6.64811	6.81593	4.98674	7.43771	7.36078	8.34305	C0009254N17.Q1KAM13R KN511 Ovis aries abomasal mucosa (gastric fold) from (Teladorsagia) uninfected sheep Ovis aries cDNA clone C0009254N17 3', mRNA sequence [FE022162]	FE022162			Oar.4444
A_70_P006936	CopG	coatomer protein complex, subunit gamma	Homo sapiens	0.00815567	0.000422	14.8914	15.05	14.9268	14.6524	14.6435	14.8111	14.0694	14.1418	14.1284	13.9442	13.9704	14.1504	13.6498	14.1147	13.7755	Ovis aries isolate 1 coatomer protein complex subunit gamma 2 mRNA, partial cds [AY861380]	AY861380	780773		Oar.258
A_70_P024176	FTL	similar to ferritin, light polypeptide; ferritin, light polypeptide	Homo sapiens	0.034416	0.00838958	15.6222	16.0494	15.7623	15.402	15.2919	15.6843	14.7212	14.9356	14.9926	14.493	14.3359	13.8752	14.0866	14.4571	15.1273	Ovis aries clone TO-DOWN-P12-8 elongation factor-1 alpha mRNA, partial cds [DQ223575]	DQ223575	100101228		Oar.14380
A_70_P024176	FTLP2	similar to ferritin, light polypeptide; ferritin, light polypeptide	Homo sapiens	0.034416	0.00838958	15.6222	16.0494	15.7623	15.402	15.2919	15.6843	14.7212	14.9356	14.9926	14.493	14.3359	13.8752	14.0866	14.4571	15.1273	Ovis aries clone TO-DOWN-P12-8 elongation factor-1 alpha mRNA, partial cds [DQ223575]	DQ223575	100101228		Oar.14380
A_70_P030911	ALAS1	aminolevulinate, delta-, synthase 1	Homo sapiens	0.0218299	0.00346657	9.3097	9.63837	9.43984	9.80334	9.80108	9.88613	9.11434	9.29712	9.31414	9.52774	9.98026	9.85614	10.2674	10.8027	10.6527	020605ONLN017035HT ONLN Ovis aries cDNA, mRNA sequence [EE824712]	EE824712			Oar.5707
A_70_P039417	CSN2	casein beta	Homo sapiens	0.00468313	6e-05	14.0267	13.9952	14.1948	14.0377	13.7817	14.1248	13.7782	13.9935	13.0383	11.7198	10.2788	9.11036	10.4227	10.0131	10.5271	Ovis aries casein beta (CSN2), mRNA [NM_001009373]	NM_001009373	443391		Oar.425
A_70_P011521	Dpm2	dolichyl-phosphate mannosyltransferase polypeptide 2, regulatory subunit	Homo sapiens	0.00691774	0.000255	9.82976	9.84358	9.4015	9.31762	9.25374	9.36196	8.97914	8.85367	8.844	8.5552	8.48375	8.41195	8.85526	8.91593	8.61634	010914ONDC127065HT ONDC Ovis aries cDNA, mRNA sequence [EE800779]	EE800779			Oar.3510
A_70_P038706				0.00668738	0.000223	6.63973	7.32098	7.00379	6.7818	6.65946	6.56229	6.15371	5.91425	5.74179	5.15402	5.66942	5.75963	5.30295	5.37145	5.17326	020731ONDC241093HT ONDC Ovis aries cDNA, mRNA sequence [EE807749]	EE807749			Oar.7194
A_70_P013261	LAMA4	laminin, alpha 4	Homo sapiens	0.0286108	0.00597671	12.5805	12.9277	12.8721	12.7388	12.5534	12.8748	12.4146	12.1905	12.2985	12.1421	11.6892	11.8768	11.6837	11.4209	11.8116	020605ONLN137049HT ONLN Ovis aries cDNA, mRNA sequence [EE826094]	EE826094			Oar.4015
A_70_P021596				0.00737583	0.000319	13.6355	13.4952	13.6874	12.975	13.1626	13.1649	12.3399	12.9045	12.5189	11.6983	10.7888	10.2143	10.5852	9.89689	10.5801	sh3P0018B12_F.ab1 adult sheep fracture callus 10d Ovis aries cDNA, mRNA sequence [DY511316]	DY511316			Oar.4544
A_70_P061421	Hspg2	heparan sulfate proteoglycan 2	Homo sapiens	0.0401778	0.0110517	8.18166	7.96059	7.59922	8.28904	8.31997	7.87056	8.31884	8.51752	8.41917	8.69983	8.68201	8.78191	8.54654	8.04646	7.65397	sh2P0040M01_F.ab1 adult sheep fracture callus 7d Ovis aries cDNA, mRNA sequence [DY501431]	DY501431			Oar.13631
A_70_P059056	FH	fumarate hydratase	Homo sapiens	0.0497235	0.0156275	12.1853	12.3942	12.308	12.638	12.5225	13.0109	12.3028	12.7066	12.5488	12.8346	13.4123	12.1463	13.4952	14.0392	14.2686	020605ONLN035055HT ONLN Ovis aries cDNA, mRNA sequence [EE831405]	EE831405			Oar.4563
A_70_P058651	CRABP1	cellular retinoic acid binding protein 1	Homo sapiens	0.0173695	0.00220572	8.90895	8.50707	7.5678	7.61054	7.19965	9.76851	6.53355	7.68171	7.48216	6.60104	5.59771	5.40414	4.77563	4.47628	4.21247	021030OSPA1018003HT OSPA Ovis aries cDNA, mRNA sequence [EE851359]	EE851359			Oar.5219
A_70_P008661	ZWILCH	Zwilch, kinetochore associated, homolog (Drosophila)	Homo sapiens	0.0051186	0.000103	9.76016	9.97894	9.86415	9.70029	9.74287	10.0138	9.57244	9.45661	9.43384	9.06033	9.14436	9.01561	8.06278	7.96569	8.22488	020731ONDC238078HT ONDC Ovis aries cDNA, mRNA sequence [EE812764]	EE812764			Oar.12364
A_70_P028491	ACOT7	acyl-CoA thioesterase 7	Homo sapiens	0.0029361	1.8e-05	11.0706	11.0908	10.7958	10.785	9.8662	10.9802	9.2833	9.16155	8.93326	7.54617	6.97394	7.5074	6.23486	6.08994	6.59643	020605ONLN020020HT ONLN Ovis aries cDNA, mRNA sequence [EE827379]	EE827379			Oar.9071
A_70_P054881				0.0107232	0.000778	7.1847	7.4491	7.67929	7.71974	7.58128	7.58501	8.45588	8.40137	8.6148	9.51212	9.96203	8.77755	10.361	9.83863	10.5542	020731ONDC235068HT ONDC Ovis aries cDNA, mRNA sequence [EE808264]	EE808264			Oar.11097
A_70_P000196	PHF8	PHD finger protein 8	Homo sapiens	0.0129501	0.0011907	10.0221	9.65309	9.70594	9.70594	9.574	9.71075	10.3744	10.3082	10.3104	10.7365	11.2011	11.1104	11.1727	10.557	10.6924	010914OSAB041050HT OSAB Ovis aries cDNA, mRNA sequence [EE841718]	EE841718			Oar.10300
A_70_P063156	NUDT16L1	nudix (nucleoside diphosphate linked moiety X)-type motif 16-like 1	Homo sapiens	0.0119171	0.000972	12.0838	11.926	11.9933	11.8921	11.8049	11.8984	11.3466	11.2245	11.3305	11.3046	11.4832	10.4259	11.1037	11.4383	10.959	010914ONDC159089HT ONDC Ovis aries cDNA, mRNA sequence [EE804561]	EE804561			Oar.6714
A_70_P002711	TEK	TEK tyrosine kinase, endothelial	Homo sapiens	0.0459985	0.0138148	5.00869	5.32685	5.74551	6.06615	5.75016	6.02693	7.01714	6.0294	6.22762	6.43302	6.63884	6.04433	6.8449	6.98494	7.39975	Ovis aries tie-2 receptor mRNA, partial cds [AY288926]	AY288926	443516		Oar.1045
A_70_P067987	Sod2	superoxide dismutase 2, mitochondrial	Homo sapiens	0.0136981	0.00132792	10.6742	10.4588	10.5914	10.7144	10.8387	10.7749	10.9187	10.7994	11.0454	11.1086	12.6296	11.0991	12.506	12.7843	13.0995	021030OD15L034006HT OD15L Ovis aries cDNA, mRNA sequence [EE760845]	EE760845	780457		Oar.4732
A_70_P057246	PSMB10	proteasome (prosome, macropain) subunit, beta type, 10	Homo sapiens	0.0288671	0.00611575	8.6608	7.91312	7.85417	8.53653	8.32716	8.3999	9.20583	9.16897	8.89923	9.67238	11.8696	10.6015	9.79191	9.85482	10.3643	020709OMLT1018093HT OMLT Ovis aries cDNA, mRNA sequence [EE793119]	EE793119			Oar.7458
A_70_P008786				0.0152083	0.00169562	9.16966	8.67241	8.68201	9.25745	9.10901	9.27027	8.78913	9.18238	8.9293	9.35483	10.3167	9.95132	10.3384	10.6931	10.7219	020731ONDC285017HT ONDC Ovis aries cDNA, mRNA sequence [EE812404]	EE812404			Oar.12391
A_70_P014856	Smarcad1	SWI/SNF-related, matrix-associated actin-dependent regulator of chromatin, subfamily a, containing DEAD/H box 1	Homo sapiens	0.0318879	0.00733547	12.8031	13.1947	13.1527	12.7863	12.8662	13.0449	12.8346	12.8139	12.9341	12.491	11.8713	12.3599	12.0091	12.0784	12.2879	010914OSTA082066HT OSTA Ovis aries cDNA, mRNA sequence [EE858698]	EE858698			Oar.14664
A_70_P002766				0.00538201	0.000136	10.9653	11.1309	11.0159	11.5578	11.2653	10.8901	12.056	11.9567	11.8415	11.9013	12.5619	12.4937	12.4559	12.5871	12.6955	Rep: BMAL1 - Sus scrofa (Pig), complete [TC4302]	TC4302		GO:0004713|GO:0046982|GO:0048194|GO:0005789|GO:0009409|GO:0007204|GO:0005667|GO:0005635|GO:0000139|GO:0003677|GO:0006468|GO:0042462|GO:0035089|GO:0045177|GO:0007015|GO:0005515|GO:0005615|GO:0006950|GO:0005216|GO:0007623|GO:0009648|GO:0009416|GO:0045941|GO
A_70_P009226	RASSF2	Ras association (RalGDS/AF-6) domain family member 2	Homo sapiens	0.0191958	0.00268401	8.21385	8.59106	8.14764	8.56765	8.5349	8.49622	8.67689	8.36054	8.37842	8.33129	7.0263	7.78312	7.80262	7.65927	7.55012	020731ONDC284014HT ONDC Ovis aries cDNA, mRNA sequence [EE815928]	EE815928			Oar.12482
A_70_P066866				0.00230732	7.26e-06	5.50005	5.50005	5.96075	7.13274	7.23725	6.27747	8.34066	9.17662	9.1974	10.6912	11.4219	10.9703	11.7227	12.2123	11.8451	020829OVMG1005D095HT OVMG Ovis aries cDNA, mRNA sequence [EE874417]	EE874417			Oar.7094
A_70_P011411	ACAA2	hypothetical LOC648603; acetyl-Coenzyme A acyltransferase 2	Homo sapiens	0.00520948	0.000113	12.9402	12.959	13.0329	13.4562	13.3732	13.5812	13.2451	13.4097	13.3892	13.5906	13.8521	13.4952	14.3654	14.4808	14.2508	020731OSTA162028HT OSTA Ovis aries cDNA, mRNA sequence [EE860190]	EE860190			Oar.3485
A_70_P011411	LOC648603	hypothetical LOC648603; acetyl-Coenzyme A acyltransferase 2	Homo sapiens	0.00520948	0.000113	12.9402	12.959	13.0329	13.4562	13.3732	13.5812	13.2451	13.4097	13.3892	13.5906	13.8521	13.4952	14.3654	14.4808	14.2508	020731OSTA162028HT OSTA Ovis aries cDNA, mRNA sequence [EE860190]	EE860190			Oar.3485
A_70_P032036				0.034736	0.00852962	5.98876	5.41235	6.0294	5.88668	5.85348	5.79419	6.12915	5.79623	5.66757	5.55038	5.52897	5.446	5.66852	5.6054	5.06325	C0009478B10.Q1KAM13R KN511 Ovis aries efferent gastric lymph from uninfected sheep Ovis aries cDNA clone C0009478B10 3', mRNA sequence [FE031584]	FE031584			Oar.15246
A_70_P049101				0.0107734	0.000784	4.75452	4.97567	5.42034	7.18223	3.95772	6.13569	7.79921	7.59922	4.33212	9.6055	10.7328	10.83	7.84396	8.31638	9.09826	Ovis aries isolate sheepA1237c82 MHC class I antigen (ovar) mRNA, partial cds [EF489531]	EF489531			Oar.13866
A_70_P068996	Ccdc80	coiled-coil domain containing 80	Homo sapiens	0.0244096	0.00428938	10.547	10.7131	10.2827	11.082	11.185	11.3313	11.501	11.867	11.8737	11.6439	10.4795	10.0772	10.3068	9.89552	9.71141	020502OMGB21030060HT OMGB2 Ovis aries cDNA, mRNA sequence [EE783984]	EE783984			Oar.2913
A_70_P039131	sorD	sorbitol dehydrogenase	Homo sapiens	0.0222948	0.00362762	9.36637	9.39325	9.16966	8.99653	8.5092	8.7602	8.88473	8.61366	8.86831	9.04383	10.4535	9.73289	9.90752	10.0913	10.3453	020709OMGB11092017HT OMGB1 Ovis aries cDNA, mRNA sequence [EE783301]	EE783301			Oar.7283
A_70_P046716	MAPKSP1	MAPK scaffold protein 1	Homo sapiens	0.0209419	0.00318662	10.6712	10.8926	10.7138	10.8876	10.6389	10.9082	10.7973	10.8992	10.9054	11.1494	11.3435	11.237	11.3232	11.3201	11.4832	020709OMGB11036021HT OMGB1 Ovis aries cDNA, mRNA sequence [EE780227]	EE780227			Oar.7627
A_70_P034691				0.00941187	0.000593	8.38311	8.03439	8.12794	8.99181	9.06679	8.65012	9.99944	10.0965	9.69626	9.56202	9.81268	9.72308	9.55973	9.31827	8.62158	010914ONDC190090HT ONDC Ovis aries cDNA, mRNA sequence [EE809447]	EE809447			Oar.6348
A_70_P025951	APPBP2	amyloid beta precursor protein (cytoplasmic tail) binding protein 2	Homo sapiens	0.0439906	0.0127702	12.7189	12.7213	12.7056	12.5871	12.3676	12.6766	12.9578	12.8927	13.062	12.5507	12.604	12.6102	12.6564	12.306	12.0928	C0009257C17.P1KAM13F KN511 Ovis aries gastric lymph node from Teladorsagia infected sheep Ovis aries cDNA clone C0009257C17 5', mRNA sequence [FE023714]	FE023714			Oar.16547
A_70_P048146	MYL12B	myosin, light chain 12B, regulatory	Homo sapiens	0.0107105	0.000776	15.1273	14.6022	14.5701	14.9445	14.913	14.9304	14.3224	14.1813	14.3326	14.0709	14.0894	13.5167	13.6894	13.5069	14.3522	010914OML1033089HT OML1 Ovis aries cDNA, mRNA sequence [EE786653]	EE786653			Oar.14989
A_70_P063636	SYNGR2	synaptogyrin 2	Homo sapiens	0.022994	0.00384701	5.971	5.40171	5.3883	6.16548	5.88828	7.27022	6.61429	6.41661	6.50277	6.705	7.31287	7.55229	7.54403	7.89061	7.93219	C0009259O23.Q1KAM13R KN511 Ovis aries abomasal mucosa (gastric fold) from Teladorsagia infected sheep Ovis aries cDNA clone C0009259O23 3', mRNA sequence [FE025632]	FE025632			Oar.15476
A_70_P033261	ATP2A2	ATPase, Ca++ transporting, cardiac muscle, slow twitch 2	Homo sapiens	0.00468313	5.95e-05	9.47697	10.1243	9.83047	9.86415	9.79369	9.88986	9.35288	9.54697	9.51491	10.1926	10.8163	9.75097	11.8653	11.8593	12.1283	020731OFLT082001HT OFLT Ovis aries cDNA, mRNA sequence [EE765571]	EE765571			Oar.7869
A_70_P044896	fam65c	family with sequence similarity 65, member C	Homo sapiens	0.049792	0.0156856	11.1733	11.2882	11.0169	10.6083	10.5	10.5157	10.7004	10.2377	10.557	10.3017	11.2903	9.08406	10.0665	10.3808	10.9606	C0009257G11.P1KAM13F KN511 Ovis aries rectum and large colon from E. coli challenged and unchallenged animals Ovis aries cDNA clone C0009257G11 5', mRNA sequence [FE023882]	FE023882			Oar.16184
A_70_P026742	AQP8	aquaporin 8	Homo sapiens	0.00701988	0.000268	9.5263	8.74333	8.27795	8.44664	8.41785	8.29749	8.54788	8.70767	8.99181	9.05599	9.20209	7.46398	9.38035	9.40719	9.29102	020709OML22036044HT OML2 Ovis aries cDNA, mRNA sequence [EE792305]	EE792305	443183		Oar.1020
A_70_P027666	Sfrp1	secreted frizzled-related protein 1	Homo sapiens	0.0126626	0.0011256	11.3418	11.696	11.053	10.923	10.139	11.0057	10.8222	10.9413	10.6462	10.6468	9.67821	9.31035	9.49568	9.22943	9.26741	CU652926 ovine foetal ovary tissues (Prophase I meiosis) -M (ocaj) Ovis aries cDNA clone ocaj0003.m.15, mRNA sequence [CU652926]	CU652926			Oar.5365
A_70_P048406	Slc10a3	solute carrier family 10 (sodium/bile acid cotransporter family), member 3	Homo sapiens	0.0357759	0.00902233	7.35491	7.65397	7.28588	7.38492	7.22821	7.23059	7.08693	6.78325	6.84414	6.40226	5.98702	6.42469	6.79947	7.00379	6.00406	020502OAPP1022069HT OAPP Ovis aries cDNA, mRNA sequence [EE750643]	EE750643			Oar.10136
A_70_P006406	ADCY4	adenylate cyclase 4	Homo sapiens	0.00319624	2.17e-05	11.6206	11.4756	11.5451	12.0125	12.1356	12.245	12.4574	12.4884	12.3361	13.0032	13.3356	12.0665	13.3071	13.1749	13.305	010914OSAB065080HT OSAB Ovis aries cDNA, mRNA sequence [EE842771]	EE842771			Oar.11635
A_70_P039296	Ankhd1-Eif4ebp3	ankyrin repeat and KH domain containing 1; ANKHD1-EIF4EBP3 readthrough transcript; eukaryotic translation initiation factor 4E binding protein 3	Homo sapiens	0.0172067	0.00216309	7.72604	8.47724	8.40284	8.26153	8.15825	8.34567	8.99129	8.83397	8.98768	9.57925	9.13137	9.21749	9.6664	9.07758	9.60472	Ovis aries transient receptor potential cation channel, subfamily M, member 7 (TRPM7), mRNA [NM_001093785]	NM_001093785	100037693		Oar.12997
A_70_P039296	Eif4ebp3	ankyrin repeat and KH domain containing 1; ANKHD1-EIF4EBP3 readthrough transcript; eukaryotic translation initiation factor 4E binding protein 3	Homo sapiens	0.0172067	0.00216309	7.72604	8.47724	8.40284	8.26153	8.15825	8.34567	8.99129	8.83397	8.98768	9.57925	9.13137	9.21749	9.6664	9.07758	9.60472	Ovis aries transient receptor potential cation channel, subfamily M, member 7 (TRPM7), mRNA [NM_001093785]	NM_001093785	100037693		Oar.12997
A_70_P039296	ANKHD1	ankyrin repeat and KH domain containing 1; ANKHD1-EIF4EBP3 readthrough transcript; eukaryotic translation initiation factor 4E binding protein 3	Homo sapiens	0.0172067	0.00216309	7.72604	8.47724	8.40284	8.26153	8.15825	8.34567	8.99129	8.83397	8.98768	9.57925	9.13137	9.21749	9.6664	9.07758	9.60472	Ovis aries transient receptor potential cation channel, subfamily M, member 7 (TRPM7), mRNA [NM_001093785]	NM_001093785	100037693		Oar.12997
A_70_P027406	vbp1	von Hippel-Lindau binding protein 1	Homo sapiens	0.0130863	0.00121546	12.5619	12.584	12.5034	12.8374	12.6141	12.7805	13.1448	13.2185	13.2387	13.3318	12.9647	14.4716	13.0859	13.4111	13.4985	Oa_splbn_05F18_M13reverse Sheep spleen\brain pSport1 library Ovis aries cDNA clone Oa_splbn_05F18 5', mRNA sequence [CN823636]	CN823636			Oar.5995
A_70_P008151	capns1	calpain, small subunit 1	Homo sapiens	0.0304058	0.00671946	11.8399	11.8818	11.6529	11.8124	11.9677	11.7551	11.2324	11.4922	11.4617	11.1641	10.5695	10.6983	10.5022	11.1233	10.5869	021030OD15L021077HT OD15L Ovis aries cDNA, mRNA sequence [EE761363]	EE761363	678676		Oar.5768
A_70_P054381	NOL8	nucleolar protein 8	Homo sapiens	0.0198909	0.00286935	10.3306	10.3769	10.4369	10.5064	10.3349	10.6425	10.7626	10.798	10.7888	10.7724	10.8018	11.0788	10.6712	10.7724	10.9402	010914OSTA105034HT OSTA Ovis aries cDNA, mRNA sequence [EE858815]	EE858815			Oar.9703
A_70_P032576	NUMA1	nuclear mitotic apparatus protein 1	Homo sapiens	0.00500179	9.13e-05	16.1153	16.1267	16.3192	16.3245	16.1153	16.2861	16.4344	16.4688	16.4688	16.2721	15.9897	16.3767	15.8721	15.8564	15.8252	fs564.z1 fs 103-105d fetal sheep skin library Ovis aries cDNA, mRNA sequence [CF118445]	CF118445			Oar.221
A_70_P005271				0.019748	0.00283697	11.8183	11.7368	11.9037	12.1447	11.9331	11.9279	12.1283	12.3188	12.1439	12.119	11.7822	10.6801	11.6732	11.5812	11.5694	010716ONDC047050HT ONDC Ovis aries cDNA, mRNA sequence [EE809978]	EE809978			Oar.9588
A_70_P062131	Opa1	optic atrophy 1 (autosomal dominant)	Homo sapiens	0.0368816	0.00951352	4.63157	5.59085	5.20662	5.36524	5.0954	5.82324	5.41841	6.01497	5.9717	6.12166	6.03792	6.18003	6.87519	7.0236	7.3727	020502OAPP1021091HT OAPP Ovis aries cDNA, mRNA sequence [EE750626]	EE750626			Oar.10120
A_70_P038141	Xbp1	X-box binding protein 1	Homo sapiens	0.0214417	0.00335751	14.604	14.7275	14.4643	14.4643	14.3455	14.5077	13.9304	14.1248	14.3811	13.8062	13.7828	13.1548	13.0535	13.1883	13.5055	020709OAPP1036040HT OAPP Ovis aries cDNA, mRNA sequence [EE749867]	EE749867			Oar.4906
A_70_P039941	c11orf48	chromosome 11 open reading frame 48	Homo sapiens	0.0128048	0.00114358	7.59121	7.7799	7.49188	7.47269	7.95073	7.85417	7.44697	7.17799	7.37543	7.44152	8.94244	7.65104	8.55226	8.60019	8.51448	021030OD15L011070HT OD15L Ovis aries cDNA, mRNA sequence [EE762157]	EE762157			Oar.10944
A_70_P045986	Cops5	COP9 constitutive photomorphogenic homolog subunit 5 (Arabidopsis)	Homo sapiens	0.0352089	0.0087865	14.8317	14.8931	14.6941	14.9492	15.0858	15.1937	14.7061	14.9956	14.9826	15.1249	15.4418	14.8437	15.4859	15.8029	15.7214	sh3P0022N02_F.ab1 adult sheep fracture callus 10d Ovis aries cDNA, mRNA sequence [DY512738]	DY512738			Oar.9401
A_70_P051806	lass5	LAG1 homolog, ceramide synthase 5	Homo sapiens	0.018731	0.00256502	10.5022	10.5883	10.3408	10.2591	10.3327	10.4893	10.219	10.2531	10.3253	10.176	10.5022	10.3995	10.8236	10.8647	10.7239	sh2P0043K23_F.ab1 adult sheep fracture callus 7d Ovis aries cDNA, mRNA sequence [DY502370]	DY502370			Oar.8927
A_70_P005006	TMX2	thioredoxin-related transmembrane protein 2	Homo sapiens	0.0216204	0.00340203	7.13117	7.64484	7.42695	7.55973	7.61422	7.6395	6.70991	6.59076	6.93522	6.1492	10.4879	6.99349	7.19746	7.87418	7.75935	020709OFM1021053HT OFM1 Ovis aries cDNA, mRNA sequence [EE773099]	EE773099			Oar.9533
A_70_P042416	ATP6V0A1	ATPase, H+ transporting, lysosomal V0 subunit a1	Homo sapiens	0.0256296	0.00475897	8.04187	7.89006	7.96059	8.96853	8.89779	8.23307	8.92207	9.38532	9.4032	8.7171	8.59963	7.26171	8.30356	7.88938	7.91948	sh1-fk19_l0.s2 adult sheep fracture callus pool Ovis aries cDNA, mRNA sequence [DY485988]	DY485988			Oar.7808
A_70_P009946	B4GALT7	xylosylprotein beta 1,4-galactosyltransferase, polypeptide 7 (galactosyltransferase I)	Homo sapiens	0.0415909	0.0117197	9.0048	9.28871	8.95961	8.75564	8.82152	9.01277	8.22268	8.22003	8.47929	7.84787	8.18964	8.5214	8.0886	8.50636	7.76323	020605ONLN099046HT ONLN Ovis aries cDNA, mRNA sequence [EE831392]	EE831392			Oar.3727
A_70_P037606	ube2l3	ubiquitin-conjugating enzyme E2L 3	Homo sapiens	0.033146	0.00787699	13.5327	13.1785	13.0024	13.0644	13.0296	13.0713	12.6474	12.6833	12.8673	12.44	12.7775	12.5815	12.4757	12.5386	12.7358	030729OSCA3026057HT OSCA Ovis aries cDNA, mRNA sequence [EE847603]	EE847603			Oar.11211
A_70_P008421				0.0331611	0.00788341	8.88916	9.52908	9.73505	8.93259	9.07612	9.50723	8.94622	8.76686	9.01561	9.3514	7.58644	8.24694	8.13462	8.15058	8.34824	Oa_splbn_02I23_M13reverse Sheep spleen\brain pSport1 library Ovis aries cDNA clone Oa_splbn_02I23 5', mRNA sequence [CN822788]	CN822788			Oar.5830
A_70_P036191	ACAT1	acetyl-Coenzyme A acetyltransferase 1	Homo sapiens	0.00364526	2.83e-05	14.4787	14.3152	14.6435	14.8554	15.0421	14.9857	15.3236	15.3033	15.7179	15.8408	16.1793	15.5511	16.4128	16.4688	16.5716	020502OAPP1026076HT OAPP Ovis aries cDNA, mRNA sequence [EE751095]	EE751095			Oar.3572
A_70_P009791	ABCE1	similar to ATP-binding cassette, sub-family E, member 1; ATP-binding cassette, sub-family E (OABP), member 1	Homo sapiens	0.0402332	0.011078	12.4208	12.2361	12.234	12.041	11.9819	12.1046	11.6439	11.7946	11.6316	11.6941	11.8377	12.3196	11.5954	12.0644	12.0683	020829OSI1003046HT OSI Ovis aries cDNA, mRNA sequence [EE849484]	EE849484			Oar.8061
A_70_P009791	LOC647150	similar to ATP-binding cassette, sub-family E, member 1; ATP-binding cassette, sub-family E (OABP), member 1	Homo sapiens	0.0402332	0.011078	12.4208	12.2361	12.234	12.041	11.9819	12.1046	11.6439	11.7946	11.6316	11.6941	11.8377	12.3196	11.5954	12.0644	12.0683	020829OSI1003046HT OSI Ovis aries cDNA, mRNA sequence [EE849484]	EE849484			Oar.8061
A_70_P033561	MRPS35P2	mitochondrial ribosomal protein S35 pseudogene 2	Homo sapiens	0.0185458	0.00248934	9.52056	9.54499	9.48639	9.33189	9.44895	9.47198	9.32061	9.50505	9.64326	9.81268	10.2115	10.1643	10.3747	10.3814	10.6534	C0009478N11.P1KAM13F KN511 Ovis aries rectum and large colon from E. coli challenged and unchallenged animals Ovis aries cDNA clone C0009478N11 5', mRNA sequence [FE032106]	FE032106			Oar.7932
A_70_P016811				0.0434303	0.0125596	12.1947	10.4916	11.1006	12.6508	13.0458	12.4317	13.4037	14.2769	13.6596	15.2497	16.4073	17.3544	14.7061	16.4584	18.0846	Sheep MHC class I protein gene, 3' end [M34672]	M34672			Oar.381
A_70_P047086				0.0150385	0.00165134	10.9208	11.6822	10.8778	11.1461	10.9393	11.4469	9.90304	10.0343	9.71749	10.3525	8.6351	9.47366	7.99134	8.44173	8.62226	010914OSAA055030HT OSAA Ovis aries cDNA, mRNA sequence [EE838429]	EE838429			Oar.8597
A_70_P051676	CDC42SE1	CDC42 small effector 1	Homo sapiens	0.0282711	0.00584564	10.0165	10.257	10.1403	10.0643	9.98936	10.1878	9.92008	10.3209	10.1155	10.0282	9.8684	9.98647	9.76088	9.68055	9.70948	020731ONDC226085HT ONDC Ovis aries cDNA, mRNA sequence [EE806442]	EE806442			Oar.8901
A_70_P034336	CAND1	cullin-associated and neddylation-dissociated 1	Homo sapiens	0.0267647	0.00526717	13.386	13.5178	13.3528	13.3796	13.305	13.4377	13.0481	13.1998	13.1548	12.7593	12.7755	11.7393	12.4108	12.6814	12.7196	020709OMLT1022044HT OMLT Ovis aries cDNA, mRNA sequence [EE794256]	EE794256			Oar.6277
A_70_P065531				0.00756487	0.00034	9.77019	10.2578	10.0246	8.68201	8.80777	9.01638	7.94715	8.24623	8.00726	6.85805	6.9244	7.31123	5.45071	5.67025	7.61005	020605OCS411021056HT OCS4 Ovis aries cDNA, mRNA sequence [EE753750]	EE753750			Oar.10427
A_70_P055501	Supt3h	suppressor of Ty 3 homolog (S. cerevisiae)	Homo sapiens	0.0387393	0.0103924	10.9777	10.8901	10.7397	10.9319	10.7469	10.805	10.3221	10.7834	10.6686	10.4075	10.1662	10.8894	10.2993	10.0461	10.0296	sh2P0006J21_F.ab1 adult sheep fracture callus 7d Ovis aries cDNA, mRNA sequence [DY492585]	DY492585			Oar.8262
A_70_P012586	EDNRA	endothelin receptor type A	Homo sapiens	0.0247356	0.00444976	6.9327	7.36207	7.52077	7.88652	7.79856	7.49426	8.04542	8.0656	7.90584	7.51724	7.45353	7.40695	7.30517	6.91662	7.58579	Ovis aries endothelin receptor type A (EDNRA), mRNA [NM_001009433]	NM_001009433	443465		Oar.776
A_70_P000546	TP53BP1	tumor protein p53 binding protein 1	Homo sapiens	0.00941187	0.000596	10.7749	11.0478	10.927	11.0517	10.882	11.0937	10.8096	10.8579	10.9075	10.3312	10.1222	10.0854	9.97004	9.74515	9.77324	020731ONDC257019HT ONDC Ovis aries cDNA, mRNA sequence [EE808233]	EE808233			Oar.10374
A_70_P048561	KLHL3	kelch-like 3 (Drosophila)	Homo sapiens	0.045623	0.0136089	6.42557	6.19508	6.17206	6.0221	5.98029	5.27145	6.06451	4.83141	4.96176	4.35021	5.09872	4.39589	5.52693	5.51425	4.42368	020605ONLN058083HT ONLN Ovis aries cDNA, mRNA sequence [EE830673]	EE830673			Oar.10167
A_70_P055856				0.0173036	0.00218116	6.11143	6.43674	6.24751	6.63338	6.71942	6.76219	6.30059	5.88421	6.23732	5.69386	5.24776	5.56709	4.98242	5.0714	4.11266	020605ONLN064035HT ONLN Ovis aries cDNA, mRNA sequence [EE826381]	EE826381			Oar.12622
A_70_P043286	KCTD15	potassium channel tetramerisation domain containing 15	Homo sapiens	0.0228566	0.00376075	8.69351	8.57344	8.52348	8.13965	8.52348	8.44759	7.98371	8.1027	8.37703	7.57913	7.41599	7.11604	7.21535	7.76194	7.82024	030729OMU903007058HT OMU90 Ovis aries cDNA, mRNA sequence [EE795912]	EE795912			Oar.6422
A_70_P040381	ADCY7	adenylate cyclase 7	Homo sapiens	0.0173087	0.00218606	6.57434	6.63003	6.56011	6.96411	6.82327	7.80053	6.73929	6.79537	7.14128	6.93754	6.87216	6.89178	6.39378	6.33954	7.02433	020605ONLN137092HT ONLN Ovis aries cDNA, mRNA sequence [EE829181]	EE829181			Oar.11037
A_70_P010881	ZYG11B	zyg-11 homolog B (C. elegans)	Homo sapiens	0.0377457	0.00987546	13.7385	14.1284	14.0204	14.0067	14.1081	14.2318	14.2013	14.5546	14.432	14.5604	14.578	14.4158	14.725	14.5566	14.6022	030729OMU902012056HT OMU90 Ovis aries cDNA, mRNA sequence [EE795233]	EE795233			Oar.10594
A_70_P020701	TRPC4AP	transient receptor potential cation channel, subfamily C, member 4 associated protein	Homo sapiens	0.0307538	0.00687166	7.30753	7.47348	7.73788	7.73936	7.60092	8.56043	6.61124	6.71558	6.7629	6.5272	6.55951	6.5085	6.7255	7.2784	6.57865	Ovis aries clone clone TO-UP-O2-6 transient receptor potential cation channel subfamily C member 4 associated protein mRNA, partial cds [DQ239638]	DQ239638	100037675		Oar.3919
A_70_P004631	DNTTIP1	deoxynucleotidyltransferase, terminal, interacting protein 1	Homo sapiens	0.032071	0.00740058	11.1632	11.237	11.2394	11.1687	11.1399	11.214	10.6969	10.9538	10.8124	10.7973	10.44	10.8027	10.6939	10.7545	10.2516	C0009264O18.P1KAM13F KN511 Ovis aries rectum and large colon from E. coli challenged and unchallenged animals Ovis aries cDNA clone C0009264O18 5', mRNA sequence [FE029003]	FE029003			Oar.7407
A_70_P064356	FAM78A	family with sequence similarity 78, member A	Homo sapiens	0.0353462	0.00885684	5.83681	6.15915	6.07027	6.62156	5.92652	6.11664	5.89214	6.12386	5.62343	8.00363	6.83228	6.77609	6.71631	6.59	6.55951	020731ONDC227017HT ONDC Ovis aries cDNA, mRNA sequence [EE821023]	EE821023			Oar.12152
A_70_P030666	heyl	hairy/enhancer-of-split related with YRPW motif-like	Homo sapiens	0.023031	0.00386299	8.88556	8.72167	9.15574	8.88779	8.80523	9.30372	8.57271	8.10768	8.25109	7.76323	7.97394	7.77648	8.21218	8.57344	8.24546	020605ONLN112054HT ONLN Ovis aries cDNA, mRNA sequence [EE828609]	EE828609			Oar.5647
A_70_P002416	DCAF5	WD repeat domain 22	Homo sapiens	0.0145938	0.00153298	11.9599	11.9585	12.0133	12.3727	12.0266	11.9	11.9188	11.4411	11.7293	11.6088	12.1888	11.36	12.3379	12.3328	12.268	C0009255G07.P1KAM13F KN511 Ovis aries peyer's patch from terminal ileum of Teladorsagia infected sheep Ovis aries cDNA clone C0009255G07 5', mRNA sequence [FE022526]	FE022526			Oar.15113
A_70_P048061	plcb3	phospholipase C, beta 3 (phosphatidylinositol-specific)	Homo sapiens	0.0161813	0.0019258	6.62942	7.02935	6.88313	6.5344	6.6554	6.86045	5.78356	5.74611	5.99941	5.72686	5.6098	6.09599	5.34015	5.59639	5.18926	sh2P0034P20_F.ab1 adult sheep fracture callus 7d Ovis aries cDNA, mRNA sequence [DY499598]	DY499598			Oar.14969
A_70_P048336	mgea5	meningioma expressed antigen 5 (hyaluronidase)	Homo sapiens	0.0272772	0.00544268	13.7009	13.1825	13.2888	13.8062	13.74	13.685	14.1065	14.1948	14.0894	14.1235	13.903	14.1598	14.4643	13.9116	13.4749	020731ONDC217094HT ONDC Ovis aries cDNA, mRNA sequence [EE815593]	EE815593			Oar.15030
A_70_P019301	ZNF32	zinc finger protein 32	Homo sapiens	0.0086018	0.000491	13.2722	13.1306	13.1731	13.3094	13.4789	13.4123	13.0798	13.3465	13.333	13.513	13.5269	13.3648	13.9525	14.0639	13.9223	020731ONDC289070HT ONDC Ovis aries cDNA, mRNA sequence [EE803994]	EE803994			Oar.11733
A_70_P047891				0.0265219	0.00518344	9.67314	9.46508	9.35047	9.99336	10.1524	10.2681	10.2936	10.281	10.4981	10.5095	10.7192	11.0169	10.3703	10.2293	10.2054	sh2P0005M03_F.ab1 adult sheep fracture callus 7d Ovis aries cDNA, mRNA sequence [DY492303]	DY492303			Oar.14927
A_70_P003851				0.0120944	0.00100443	12.7369	12.5733	12.8066	13.0119	12.9045	12.9348	13.3818	12.9053	12.7883	12.7934	11.8838	12.5208	12.1029	11.9419	11.8722	C0009253M23.P1KAM13F KN511 Ovis aries rectum and large colon from E. coli challenged and unchallenged animals Ovis aries cDNA clone C0009253M23 5', mRNA sequence [FE021424]	FE021424			Oar.16348
A_70_P034531				0.0158035	0.00183211	11.9006	11.9819	12.1974	11.4316	11.4576	11.4492	10.9413	11.068	11.2027	10.3769	9.0814	8.44606	9.08694	8.61366	9.44895	020322OFLT029096HT OFLT Ovis aries cDNA, mRNA sequence [EE766083]	EE766083			Oar.6316
A_70_P061176	mdh2	malate dehydrogenase 2, NAD (mitochondrial)	Homo sapiens	0.0386453	0.0103508	16.5458	16.6761	16.2536	16.9492	16.9103	17.0477	16.5839	16.9341	16.9549	17.2802	18.0185	18.0185	17.6533	17.8745	18.1703	030522OM1351002037HT OM135 Ovis aries cDNA, mRNA sequence [EE776534]	EE776534			Oar.13567
A_70_P028061	SPHK1	sphingosine kinase 1	Homo sapiens	0.0404508	0.0111922	7.69183	7.11013	7.36988	7.71001	7.19887	7.34712	8.00299	8.55815	8.09146	9.02408	9.14884	8.12707	8.83834	8.77621	8.37627	010914OSTA055063HT OSTA Ovis aries cDNA, mRNA sequence [EE856902]	EE856902			Oar.8982
A_70_P012021				0.0261153	0.00501538	7.71818	8.44664	8.21469	8.3999	8.13251	8.37169	9.35483	9.06256	9.33502	8.78913	8.45953	7.01564	8.12179	8.73455	8.33426	C0009478G13.Q1KAM13R KN511 Ovis aries rectum and large colon from E. coli challenged and unchallenged animals Ovis aries cDNA clone C0009478G13 3', mRNA sequence [FE031810]	FE031810			Oar.17073
A_70_P010246	Renbp	renin binding protein	Homo sapiens	0.0345267	0.00843284	7.14585	6.94992	6.79871	6.69095	6.64254	6.69034	6.24598	6.22931	6.48691	5.85884	5.96232	7.21881	6.13499	5.82747	5.93611	020605ONLN027022HT ONLN Ovis aries cDNA, mRNA sequence [EE832132]	EE832132			Oar.3794
A_70_P042681	Golim4	golgi integral membrane protein 4	Homo sapiens	0.0173525	0.00220065	14.7714	15.6406	15.0687	14.7628	14.8846	15.1125	15.0616	15.0858	15.4859	14.5264	13.8576	14.3828	14.1215	14.0484	14.2238	020502OMGB11009060HT OMGB1 Ovis aries cDNA, mRNA sequence [EE777435]	EE777435			Oar.8759
A_70_P046296	Sept1	septin 1	Homo sapiens	0.00638909	0.000199	9.27529	9.10348	9.14884	8.96263	8.75762	9.01722	8.09146	8.01067	8.13333	8.00441	7.48824	8.03519	7.47721	7.89776	7.56046	020731ONDC271037HT ONDC Ovis aries cDNA, mRNA sequence [EE820463]	EE820463			Oar.9464
A_70_P051101	BCAT1	branched chain aminotransferase 1, cytosolic	Homo sapiens	0.0128869	0.00117939	11.5873	11.36	11.5177	10.8606	11.3296	11.4797	10.8682	10.1572	10.8934	9.85051	7.75005	6.67546	7.54809	7.73496	8.47001	Ovis aries branched chain aminotransferase 1, cytosolic (BCAT1), mRNA [NM_001009444]	NM_001009444	443485		Oar.797
A_70_P045606	CNOT6L	CCR4-NOT transcription complex, subunit 6-like	Homo sapiens	0.00520389	0.00011	7.95608	8.35455	8.43761	8.30356	8.29475	8.57488	8.07558	7.95782	7.92539	7.30143	6.84834	8.62617	6.74792	6.87044	6.77286	020731ONDC218082HT ONDC Ovis aries cDNA, mRNA sequence [EE801463]	EE801463			Oar.11922
A_70_P027766	BMP6	bone morphogenetic protein 6	Homo sapiens	0.0257975	0.00485363	15.0194	15.2839	14.9304	14.6743	14.5433	14.767	14.2525	14.2335	14.3705	14.0639	13.5192	13.2876	12.9942	13.3356	13.6886	020731ONDC257025HT ONDC Ovis aries cDNA, mRNA sequence [EE800506]	EE800506			Oar.5385
A_70_P006526				0.00576352	0.000159	11.5244	11.686	11.793	12.2824	12.1767	12.0893	12.218	12.7499	12.7602	13.0766	12.8927	13.1448	12.8673	12.9809	12.9527	020709OMGB11030069HT OMGB1 Ovis aries cDNA, mRNA sequence [EE781130]	EE781130			Oar.11663
A_70_P046851	tm7sf2	transmembrane 7 superfamily member 2	Homo sapiens	0.00534303	0.000132	11.4148	11.5515	11.4849	11.4756	11.2556	11.8399	10.4415	10.1948	10.357	10.295	9.73211	9.13866	9.47697	9.62193	9.20136	Ovis aries clone clone TO-UP-E23-7 transmembrane 7 superfamily member 2 mRNA, partial cds [DQ239645]	DQ239645	100037702		Oar.7654
A_70_P053921	ESPL1	extra spindle pole bodies homolog 1 (S. cerevisiae)	Homo sapiens	0.0295596	0.00641361	12.6673	12.7473	12.8545	12.2886	12.1397	12.4581	12.1471	12.4957	12.3271	11.9401	10.2276	11.039	10.5795	9.65569	10.8344	030729OMU903012019HT OMU90 Ovis aries cDNA, mRNA sequence [EE797001]	EE797001			Oar.15685
A_70_P006111				0.0128049	0.00114492	8.25775	8.56443	8.50078	8.1241	8.20827	8.60959	7.52734	7.85059	7.75714	7.26171	7.07583	7.00298	6.74873	6.91367	5.81928	020605ONLN140053HT ONLN Ovis aries cDNA, mRNA sequence [EE828188]	EE828188			Oar.11574
A_70_P033411	TACC1	transforming, acidic coiled-coil containing protein 1	Homo sapiens	0.0093978	0.000588	12.8878	12.8304	13.0713	13.3498	13.0419	13.3183	12.8461	13.0024	12.9045	12.8832	12.3907	11.6096	12.4498	12.4208	12.444	010914ONDC147021HT ONDC Ovis aries cDNA, mRNA sequence [EE821008]	EE821008			Oar.7900
A_70_P025461	Zkscan5	zinc finger with KRAB and SCAN domains 5	Homo sapiens	0.0449676	0.0132336	6.75617	6.80848	6.91662	5.95685	6.705	7.086	6.17682	6.03701	5.90582	5.8787	6.01903	7.25968	6.70069	6.45025	6.40985	C0009255C14.Q1KAM13R KN511 Ovis aries efferent gastric lymph from uninfected sheep Ovis aries cDNA clone C0009255C14 3', mRNA sequence [FE022370]	FE022370			Oar.16449
A_70_P001841	tubB	tubulin, beta; similar to tubulin, beta 5; tubulin, beta pseudogene 2; tubulin, beta pseudogene 1	Homo sapiens	0.0195549	0.00277265	9.28815	8.81318	8.59248	9.16692	8.79556	8.88058	8.54866	7.83936	8.12328	8.27211	7.37948	8.27849	7.15399	7.54743	7.1442	020502OAPP1024015HT OAPP Ovis aries cDNA, mRNA sequence [EE748801]	EE748801	443015		Oar.13097
A_70_P001841	LOC442308	tubulin, beta; similar to tubulin, beta 5; tubulin, beta pseudogene 2; tubulin, beta pseudogene 1	Homo sapiens	0.0195549	0.00277265	9.28815	8.81318	8.59248	9.16692	8.79556	8.88058	8.54866	7.83936	8.12328	8.27211	7.37948	8.27849	7.15399	7.54743	7.1442	020502OAPP1024015HT OAPP Ovis aries cDNA, mRNA sequence [EE748801]	EE748801	443015		Oar.13097
A_70_P001841	TUBBP1	tubulin, beta; similar to tubulin, beta 5; tubulin, beta pseudogene 2; tubulin, beta pseudogene 1	Homo sapiens	0.0195549	0.00277265	9.28815	8.81318	8.59248	9.16692	8.79556	8.88058	8.54866	7.83936	8.12328	8.27211	7.37948	8.27849	7.15399	7.54743	7.1442	020502OAPP1024015HT OAPP Ovis aries cDNA, mRNA sequence [EE748801]	EE748801	443015		Oar.13097
A_70_P001841	TUBBP2	tubulin, beta; similar to tubulin, beta 5; tubulin, beta pseudogene 2; tubulin, beta pseudogene 1	Homo sapiens	0.0195549	0.00277265	9.28815	8.81318	8.59248	9.16692	8.79556	8.88058	8.54866	7.83936	8.12328	8.27211	7.37948	8.27849	7.15399	7.54743	7.1442	020502OAPP1024015HT OAPP Ovis aries cDNA, mRNA sequence [EE748801]	EE748801	443015		Oar.13097
A_70_P048036	RERE	arginine-glutamic acid dipeptide (RE) repeats	Homo sapiens	0.0158978	0.00185386	7.91731	8.14312	7.99056	8.30493	8.28606	8.01933	8.75564	8.37486	8.55287	8.63453	9.73289	9.92464	9.18717	8.99653	8.94459	sh2P0025H19_F.ab1 adult sheep fracture callus 7d Ovis aries cDNA, mRNA sequence [DY498137]	DY498137			Oar.14962
A_70_P059366	Dusp14	dual specificity phosphatase 14	Homo sapiens	0.0448693	0.0131856	10.5347	10.4762	10.0329	10.412	10.02	10.2097	9.8697	9.44071	9.79455	9.44391	9.3766	9.04219	9.33907	9.16155	9.62282	010914OSAA013047HT OSAA Ovis aries cDNA, mRNA sequence [EE838093]	EE838093			Oar.4636
A_70_P019446				0.0467277	0.0142127	12.1508	12.0026	12.0312	12.6682	12.3786	12.2886	12.7196	12.2085	12.0277	11.683	10.805	11.2813	11.088	10.4879	11.1061	020502OMGB21014016HT OMGB2 Ovis aries cDNA, mRNA sequence [EE784717]	EE784717			Oar.11765
A_70_P065246	GCH1	GTP cyclohydrolase 1	Homo sapiens	0.00530119	0.000126	6.37426	6.76127	5.99839	6.72392	6.53055	6.4772	6.8935	7.2072	6.98713	7.40126	7.96122	7.45273	8.09015	8.01538	8.05041	020709OAPP1065095HT OAPP Ovis aries cDNA, mRNA sequence [EE748694]	EE748694			Oar.9984
A_70_P043186	KRTAP12-2	keratin associated protein 12-2	Homo sapiens	0.0458635	0.0137491	6.22931	6.58427	6.25443	7.04488	6.44689	6.23358	7.2784	7.39618	7.28662	7.73858	7.51291	5.94074	7.72392	7.21053	8.11521	020314OCSI1002095HT OCS1 Ovis aries cDNA, mRNA sequence [EE752017]	EE752017			Oar.6401
A_70_P014661	Dohh	deoxyhypusine hydroxylase/monooxygenase	Homo sapiens	0.0429387	0.012275	12.4154	12.1624	12.0363	11.8206	11.8902	12.0542	11.4463	11.5475	11.5598	11.5847	11.8635	11.1494	11.8466	12.329	11.9522	Ovis aries deoxyhypusine hydroxylase (DOHH) mRNA, partial cds [EU370547]	EU370547	100135444		Oar.14622
A_70_P005701				0.0143107	0.00146042	11.2871	11.6494	11.7502	11.5485	11.4075	11.5286	11.2086	11.3201	11.4331	11.0313	10.6361	11.0797	10.735	10.6051	10.7909	020605OCS411021009HT OCS4 Ovis aries cDNA, mRNA sequence [EE754102]	EE754102			Oar.6056
A_70_P018441	LOC653881	ribosomal protein L3; similar to 60S ribosomal protein L3 (L4)	Homo sapiens	0.00530029	0.000123	17.6778	17.5077	17.4301	17.2802	17.0877	17.2607	16.8564	16.9031	17.0746	16.3192	16.341	16.336	15.9197	16.3704	16.4218	020502OAPP1013094HT OAPP Ovis aries cDNA, mRNA sequence [EE749533]	EE749533			Oar.5163
A_70_P018441	RPL3	ribosomal protein L3; similar to 60S ribosomal protein L3 (L4)	Homo sapiens	0.00530029	0.000123	17.6778	17.5077	17.4301	17.2802	17.0877	17.2607	16.8564	16.9031	17.0746	16.3192	16.341	16.336	15.9197	16.3704	16.4218	020502OAPP1013094HT OAPP Ovis aries cDNA, mRNA sequence [EE749533]	EE749533			Oar.5163
A_70_P045521	CYB561D1	cytochrome b-561 domain containing 1	Homo sapiens	0.0398117	0.0108679	7.52664	7.84642	7.54342	8.40069	8.33276	8.32716	8.25485	7.98094	7.95272	8.04049	8.73518	8.29176	8.4104	8.32961	8.50577	020605ONLN058033HT ONLN Ovis aries cDNA, mRNA sequence [EE827979]	EE827979			Oar.11904
A_70_P063291	Abi1	abl-interactor 1	Homo sapiens	0.0145943	0.00153657	7.78917	8.33924	8.14932	7.26856	7.041	7.21703	8.54276	7.81095	7.9388	7.54106	7.73788	6.52387	8.06802	8.21469	8.24334	010914OSTA120039HT OSTA Ovis aries cDNA, mRNA sequence [EE857475]	EE857475			Oar.6742
A_70_P025891				0.0438749	0.0127255	8.94106	9.18638	9.07474	8.81057	8.96807	9.14158	8.64302	8.895	8.84778	8.30493	7.48363	7.97257	7.6247	7.6187	6.76924	C0009256O16.P1KAM13F KN511 Ovis aries rectum and large colon from E. coli challenged and unchallenged animals Ovis aries cDNA clone C0009256O16 5', mRNA sequence [FE023558]	FE023558			Oar.16535
A_70_P000386	C3orf63	chromosome 3 open reading frame 63	Homo sapiens	0.0199603	0.00290992	6.54911	6.37695	6.45707	7.20326	6.22328	6.12302	7.34629	7.00298	7.01714	6.91596	5.27677	8.28987	5.90316	5.58206	5.58889	020502OCSI1030011HT OCS1 Ovis aries cDNA, mRNA sequence [EE752858]	EE752858			Oar.10340
A_70_P018231	RPS19BP1	ribosomal protein S19 binding protein 1	Homo sapiens	0.021976	0.00353463	16.8845	16.5198	16.1102	16.59	16.4688	16.7804	15.6017	16.0401	16.1053	15.7872	15.8517	15.4389	15.5482	15.6806	15.7087	030729OSCA3017088HT OSCA Ovis aries cDNA, mRNA sequence [EE849049]	EE849049			Oar.5113
A_70_P041561	Mdfi	MyoD family inhibitor	Homo sapiens	0.0276135	0.00556404	11.0045	10.247	10.603	10.5788	10.4422	10.428	10.3247	10.1293	9.81768	10.0374	9.47437	8.9381	9.55262	9.38898	9.14587	sh2P0030P09_F.ab1 adult sheep fracture callus 7d Ovis aries cDNA, mRNA sequence [DY498904]	DY498904	443068		Oar.712
A_70_P005296	neurl4	neuralized homolog 4 (Drosophila)	Homo sapiens	0.0274027	0.00549309	9.14649	9.01487	9.36841	9.00714	9.43243	9.72308	8.70411	8.78253	8.62226	8.2756	8.28368	8.32561	8.1784	8.75274	7.3278	020605ONLN008010HT ONLN Ovis aries cDNA, mRNA sequence [EE826706]	EE826706			Oar.9593
A_70_P043211	SFRS2IP	splicing factor, arginine/serine-rich 2, interacting protein	Homo sapiens	0.0415449	0.0116928	10.5795	11.0797	10.9327	11.1173	10.9125	11.0072	11.1898	11.3128	11.324	11.4731	11.4241	11.5442	11.2301	11.6096	11.717	020502OAPP1012065HT OAPP Ovis aries cDNA, mRNA sequence [EE749966]	EE749966			Oar.6406
A_70_P068341	LOC441089	similar to cofactor required for Sp1 transcriptional activation, subunit 8, 34kDa; mediator complex subunit 27; CRSP8 pseudogene	Homo sapiens	0.0262538	0.00506548	9.13203	9.07969	9.03821	9.13949	9.23494	9.32506	8.39425	8.52274	8.55886	8.32322	7.66631	8.22556	7.8114	8.44104	8.19379	020731ONDC220076HT ONDC Ovis aries cDNA, mRNA sequence [EE812561]	EE812561			Oar.4825
A_70_P068341	MED27	similar to cofactor required for Sp1 transcriptional activation, subunit 8, 34kDa; mediator complex subunit 27; CRSP8 pseudogene	Homo sapiens	0.0262538	0.00506548	9.13203	9.07969	9.03821	9.13949	9.23494	9.32506	8.39425	8.52274	8.55886	8.32322	7.66631	8.22556	7.8114	8.44104	8.19379	020731ONDC220076HT ONDC Ovis aries cDNA, mRNA sequence [EE812561]	EE812561			Oar.4825
A_70_P068341	LOC100134189	similar to cofactor required for Sp1 transcriptional activation, subunit 8, 34kDa; mediator complex subunit 27; CRSP8 pseudogene	Homo sapiens	0.0262538	0.00506548	9.13203	9.07969	9.03821	9.13949	9.23494	9.32506	8.39425	8.52274	8.55886	8.32322	7.66631	8.22556	7.8114	8.44104	8.19379	020731ONDC220076HT ONDC Ovis aries cDNA, mRNA sequence [EE812561]	EE812561			Oar.4825
A_70_P051976	PDPN	podoplanin	Homo sapiens	0.021838	0.00347156	5.23995	6.25939	6.18082	6.7519	5.94639	7.00446	6.60771	6.87117	6.71942	5.81863	5.44688	5.68046	5.04166	4.88279	5.30979	sh2P0048I22_F.ab1 adult sheep fracture callus 7d Ovis aries cDNA, mRNA sequence [DY503841]	DY503841			Oar.8961
A_70_P040236	mrps24	mitochondrial ribosomal protein S24	Homo sapiens	0.048153	0.0148428	9.29841	8.69775	8.76604	8.92343	8.95961	9.09228	9.00577	8.79202	8.74254	9.17515	9.99336	8.87053	10.0165	9.77533	10.2936	021030OD15L026050HT OD15L Ovis aries cDNA, mRNA sequence [EE763816]	EE763816			Oar.11006
A_70_P039236	DBN1	drebrin 1	Homo sapiens	0.0169183	0.00210525	13.1527	12.8365	13.0775	12.7433	12.5693	12.7593	12.11	12.2705	12.3307	11.7529	11.042	11.2285	11.0852	10.4047	9.99079	020605OFLV1006042HT OFLV Ovis aries cDNA, mRNA sequence [EE769927]	EE769927			Oar.7305
A_70_P001421	LOC389458	hypothetical LOC389458; RB-associated KRAB zinc finger	Homo sapiens	0.0120436	0.000987	9.83047	10.0747	9.97506	10.0688	9.99137	10.2658	10.104	10.2137	10.247	10.2072	10.2591	10.3274	10.5	10.5157	10.5164	Ovis aries clone clone TO-UP-B11-4 RB-associated KRAB repressor mRNA, partial cds [DQ239673]	DQ239673	100037682		Oar.12990
A_70_P001421	RBAK	hypothetical LOC389458; RB-associated KRAB zinc finger	Homo sapiens	0.0120436	0.000987	9.83047	10.0747	9.97506	10.0688	9.99137	10.2658	10.104	10.2137	10.247	10.2072	10.2591	10.3274	10.5	10.5157	10.5164	Ovis aries clone clone TO-UP-B11-4 RB-associated KRAB repressor mRNA, partial cds [DQ239673]	DQ239673	100037682		Oar.12990
A_70_P013146	FAM189B	chromosome 1 open reading frame 2	Homo sapiens	0.0122592	0.00104225	13.0535	13.0174	12.8673	12.7782	12.7916	12.8593	12.381	12.4498	12.4025	12.398	12.2085	11.8696	12.2529	12.0693	12.4189	sh2P0022N23_F.ab1 adult sheep fracture callus 7d Ovis aries cDNA, mRNA sequence [DY497704]	DY497704			Oar.144
A_70_P051107	SLC2A3	solute carrier family 2 (facilitated glucose transporter), member 3	Homo sapiens	0.0155564	0.00177544	13.7715	12.4884	12.6168	12.5332	12.7602	12.6564	13.1975	13.0679	12.8682	13.3594	14.751	14.2769	14.3599	14.041	14.4511	Ovis aries solute carrier family 2 (facilitated glucose transporter), member 3 (SLC2A3), mRNA [NM_001009770]	NM_001009770	443308		Oar.634
A_70_P055806	AURKAPS1	aurora kinase A; aurora kinase A pseudogene 1	Homo sapiens	0.0434182	0.0125487	8.87474	8.44173	8.59877	8.31168	8.2533	8.30704	7.56355	7.85886	8.15754	7.84317	6.86558	6.06285	7.03889	6.25867	6.8743	Ovis aries aurora kinase A (AURKA), mRNA [NM_001142507]	NM_001142507	100216431		Oar.8324
A_70_P055806	AURKA	aurora kinase A; aurora kinase A pseudogene 1	Homo sapiens	0.0434182	0.0125487	8.87474	8.44173	8.59877	8.31168	8.2533	8.30704	7.56355	7.85886	8.15754	7.84317	6.86558	6.06285	7.03889	6.25867	6.8743	Ovis aries aurora kinase A (AURKA), mRNA [NM_001142507]	NM_001142507	100216431		Oar.8324
A_70_P062101				0.0368259	0.0094876	11.0873	10.9869	11.1331	11.2929	11.513	11.3278	11.2335	11.4084	11.47	11.5562	11.5552	11.7813	11.8424	11.8662	11.4392	020731OSTA131055HT OSTA Ovis aries cDNA, mRNA sequence [EE856500]	EE856500			Oar.10113
A_70_P004996	aes	amino-terminal enhancer of split	Homo sapiens	0.0118848	0.000966	6.6458	6.22328	6.11602	6.19367	5.8774	5.86703	6.39378	6.48028	6.78105	6.52309	6.86828	6.90764	7.25439	7.33303	7.44605	010716ONDC041003HT ONDC Ovis aries cDNA, mRNA sequence [EE811275]	EE811275			Oar.9531
A_70_P032791	GNB2L1	guanine nucleotide binding protein (G protein), beta polypeptide 2-like 1	Homo sapiens	0.00315444	2.1e-05	10.5542	9.96858	10.0516	9.88773	9.91454	9.95132	10.6924	10.7423	10.685	10.5508	10.9809	9.90392	10.7529	10.6918	11.0123	CU638258 ovine foetal ovary tissues ( Early folliculogenesis) - F (ocai) Ovis aries cDNA clone ocai0003.f.21 5', mRNA sequence [CU638258]	CU638258			Oar.270
A_70_P031946	Scamp3	secretory carrier membrane protein 3	Homo sapiens	0.0067174	0.000226	13.8353	13.5363	13.4408	13.4481	13.3673	13.4525	12.7397	12.7874	12.7916	12.7023	12.8031	11.9951	12.464	13.1507	12.1695	020502OMGB21006043HT OMGB2 Ovis aries cDNA, mRNA sequence [EE786419]	EE786419			Oar.15228
A_70_P017276				0.0293171	0.00630268	8.25037	8.34965	8.68929	8.31243	8.12876	8.40887	8.39873	7.89436	7.38724	7.60185	6.78471	6.80043	7.086	7.041	6.52962	010914ONDC158086HT ONDC Ovis aries cDNA, mRNA sequence [EE814703]	EE814703			Oar.8349
A_70_P007741				0.0119949	0.00098	12.7874	12.6328	12.444	12.6474	11.9506	12.1397	12.3337	12.1107	12.2759	11.797	11.7688	11.5914	11.5123	11.5102	11.5255	010914ONDC099043HT ONDC Ovis aries cDNA, mRNA sequence [EE805384]	EE805384			Oar.12300
A_70_P016491	PRKAR1A	protein kinase, cAMP-dependent, regulatory, type I, alpha (tissue specific extinguisher 1)	Homo sapiens	0.0114061	0.000874	14.5879	14.6413	14.5013	14.3558	14.2721	14.2304	13.8147	14.0484	14.0301	13.587	13.1579	13.4296	13.1078	13.6328	13.1049	Ovis aries protein kinase, cAMP-dependent, regulatory, type I, alpha (tissue specific extinguisher 1) (PRKAR1A), mRNA [NM_001142517]	NM_001142517	100216463		Oar.13311
A_70_P058491	Enpp1	ectonucleotide pyrophosphatase/phosphodiesterase 1	Homo sapiens	0.00941187	0.000592	10.1878	10.7151	10.3627	10.2667	10.1962	10.167	10.4134	10.1643	10.823	11.0413	11.2239	10.7075	11.2446	11.4521	11.4764	020502OCSI1026080HT OCS1 Ovis aries cDNA, mRNA sequence [EE752984]	EE752984			Oar.5181
A_70_P060046	AKR7L	aldo-keto reductase family 7-like	Homo sapiens	0.0289612	0.00614352	11.9536	11.7198	11.5286	11.0873	11.1111	11.4234	10.6918	10.6693	10.3686	10.3415	11.0397	10.1676	10.92	10.699	10.5768	020709OAPP1034024HT OAPP Ovis aries cDNA, mRNA sequence [EE746217]	EE746217			Oar.13450
A_70_P004481				0.0396497	0.010812	10.8611	10.9109	10.6181	11.1641	10.9862	10.7712	11.4042	11.5954	11.5536	11.4897	11.5907	10.9584	11.1829	11.4447	11.3169	020709OML22052070HT OML2 Ovis aries cDNA, mRNA sequence [EE790149]	EE790149			Oar.7376
A_70_P013471	lmna	lamin A/C	Homo sapiens	0.0196178	0.00279436	11.0235	11.2706	11.168	10.9239	10.8411	11.1242	10.1878	10.3511	9.92464	9.97506	9.21964	10.1595	9.14521	9.87025	8.27338	sh2P0003N11_F.ab1 adult sheep fracture callus 7d Ovis aries cDNA, mRNA sequence [DY491671]	DY491671			Oar.4058
A_70_P014866	SMARCA1	SWI/SNF related, matrix associated, actin dependent regulator of chromatin, subfamily a, member 1	Homo sapiens	0.0149307	0.00162934	10.9133	11.2377	11.4411	11.3214	10.92	11.0251	11.3296	11.2049	11.1968	10.9133	9.84644	11.7638	9.53562	9.45244	9.81906	sh2P0025I13_F.ab1 adult sheep fracture callus 7d Ovis aries cDNA, mRNA sequence [DY498151]	DY498151			Oar.14666
A_70_P030736	GPX7	glutathione peroxidase 7	Homo sapiens	0.025605	0.00473682	12.1643	12.2	11.8871	12.0459	11.8292	11.9331	10.7657	10.7083	10.9908	11.5711	10.088	11.2324	10.2456	9.90752	9.23706	sh2P0036G21_F.ab1 adult sheep fracture callus 7d Ovis aries cDNA, mRNA sequence [DY500050]	DY500050			Oar.5665
A_70_P006011	NOTCH3	Notch homolog 3 (Drosophila)	Homo sapiens	0.0254342	0.00469658	17.0746	17.1754	17.1361	17.2728	17.3182	17.4207	17.2666	17.4482	17.4406	17.169	16.2671	15.612	16.3304	15.8589	15.8987	020502OCSI1029071HT OCS1 Ovis aries cDNA, mRNA sequence [EE752998]	EE752998			Oar.6121
A_70_P017601	Ppap2c	phosphatidic acid phosphatase type 2C	Homo sapiens	0.0301779	0.0066244	8.03598	8.51752	7.25013	7.40356	7.60826	7.17617	7.54244	7.75456	7.88023	8.49825	7.92292	7.71001	8.40803	8.39378	8.46878	020502OAPP1004089HT OAPP Ovis aries cDNA, mRNA sequence [EE750004]	EE750004			Oar.8417
A_70_P067496	Bfar	bifunctional apoptosis regulator	Homo sapiens	0.0405773	0.0112548	9.24873	9.29777	9.53352	9.51	9.33575	9.42577	9.70109	9.73505	9.59899	10.0138	10.2827	10.0541	10.18	9.95846	9.6212	020731ONDC251027HT ONDC Ovis aries cDNA, mRNA sequence [EE819105]	EE819105			Oar.4179
A_70_P004101				0.03811	0.0100518	6.87817	6.71778	6.49849	5.90904	6.27669	6.92369	6.03701	5.97332	6.01801	5.83758	7.41677	5.57344	7.08843	6.78551	6.75822	C0009254E19.Q1KAM13R KN511 Ovis aries efferent gastric lymph from uninfected sheep Ovis aries cDNA clone C0009254E19 3', mRNA sequence [FE021766]	FE021766			Oar.16399
A_70_P053021	ovca2	candidate tumor suppressor in ovarian cancer 2	Homo sapiens	0.0219625	0.00352872	12.3868	12.4189	12.3328	12.2484	11.8466	12.0796	11.9827	11.9483	11.8057	11.6875	12.2171	12.0305	12.183	12.2094	11.8424	020731ONDC256015HT ONDC Ovis aries cDNA, mRNA sequence [EE817804]	EE817804			Oar.6831
A_70_P018996	CDK2AP2	cyclin-dependent kinase 2 associated protein 2	Homo sapiens	0.00754652	0.000337	15.8067	15.9287	15.7847	13.4059	16.0034	13.0585	15.0353	13.1848	15.5234	13.6022	13.9346	13.4261	13.2577	13.7361	13.0925	020605ONLN117055HT ONLN Ovis aries cDNA, mRNA sequence [EE826532]	EE826532			Oar.14279
A_70_P010381	EEF1A2	eukaryotic translation elongation factor 1 alpha 2	Homo sapiens	0.0109962	0.000819	8.19379	7.96324	7.55084	8.56688	8.04948	8.77417	8.82826	9.71008	9.04754	11.2079	11.3158	10.4009	12.267	12.0484	11.2324	020605ONLN060095HT ONLN Ovis aries cDNA, mRNA sequence [EE832180]	EE832180			Oar.3824
A_70_P012527	Tpsab1	tryptase alpha/beta 1; tryptase beta 2	Homo sapiens	0.0345267	0.00842895	7.56848	6.1815	6.23096	7.34056	8.03153	6.58051	7.58644	7.30437	8.40887	9.15809	10.0165	9.84988	9.53152	9.86756	8.88779	Ovis aries tryptase (TRYPTASE-1), mRNA [NM_001009412]	NM_001009412	443433		Oar.17314
A_70_P012527	TPSB2	tryptase alpha/beta 1; tryptase beta 2	Homo sapiens	0.0345267	0.00842895	7.56848	6.1815	6.23096	7.34056	8.03153	6.58051	7.58644	7.30437	8.40887	9.15809	10.0165	9.84988	9.53152	9.86756	8.88779	Ovis aries tryptase (TRYPTASE-1), mRNA [NM_001009412]	NM_001009412	443433		Oar.17314
A_70_P023356	IL6ST	interleukin 6 signal transducer (gp130, oncostatin M receptor)	Homo sapiens	0.0286119	0.00598569	8.63603	8.82063	8.95237	8.81466	8.93326	8.9864	9.09459	8.99816	8.9274	9.0048	10.1848	9.59988	9.61614	9.93757	9.79191	010716OT2F023047HT OT2F Ovis aries cDNA, mRNA sequence [EE871867]	EE871867			Oar.12854
A_70_P018001	ddah2	dimethylarginine dimethylaminohydrolase 2	Homo sapiens	0.00712759	0.000278	14.8364	14.6175	14.58	14.3487	14.347	14.445	14.1701	14.0317	14.2788	13.7565	12.8049	12.2977	13.0097	12.7101	12.903	020731OFLV1029029HT OFLV Ovis aries cDNA, mRNA sequence [EE771200]	EE771200			Oar.5061
A_70_P055256	GGA1	golgi associated, gamma adaptin ear containing, ARF binding protein 1	Homo sapiens	0.0339236	0.00821473	8.10768	8.3575	8.15465	8.25187	8.4779	8.30778	7.68235	7.77648	7.72957	7.48294	8.02411	8.26226	7.9584	8.31	7.05904	020709OFM1006085HT OFM1 Ovis aries cDNA, mRNA sequence [EE774085]	EE774085			Oar.8213
A_70_P007361	Pcf11	PCF11, cleavage and polyadenylation factor subunit, homolog (S. cerevisiae)	Homo sapiens	0.0214328	0.00335428	7.61702	7.89263	7.67007	7.73788	7.73207	7.73349	8.16426	8.53243	8.26509	8.35195	8.52557	9.08556	8.6608	8.58891	8.96164	sh1-dc14_l0.s2 adult sheep fracture callus pool Ovis aries cDNA, mRNA sequence [DY485410]	DY485410			Oar.14876
A_70_P071456	GAK	cyclin G associated kinase	Homo sapiens	0.0218095	0.00346147	15.848	15.8517	15.7121	15.7686	15.7476	15.8517	15.9337	15.9414	16.0543	15.6441	15.8113	15.4273	15.5389	15.5453	15.6092	020605ONLN027091HT ONLN Ovis aries cDNA, mRNA sequence [EE828034]	EE828034			Oar.8168
A_70_P068446	Dnaja1	DnaJ (Hsp40) homolog, subfamily A, member 1	Homo sapiens	0.0278359	0.00567277	14.6435	15.1561	14.6548	14.684	14.9675	15.2026	14.6902	14.8991	15.1447	13.9761	13.8285	13.7742	13.3566	14.0881	14.1629	020731ONDC243075HT ONDC Ovis aries cDNA, mRNA sequence [EE808575]	EE808575			Oar.4851
A_70_P003286	RPL18	ribosomal protein L18	Homo sapiens	0.0339366	0.00822249	8.23011	8.2352	8.15899	7.72675	7.73582	8.18964	7.25439	7.4682	7.18171	7.48441	7.69246	6.21987	7.73271	7.80053	6.90611	sh2P0040A17_F.ab1 adult sheep fracture callus 7d Ovis aries cDNA, mRNA sequence [DY501198]	DY501198			Oar.1564
A_70_P027696	LAPTM5	lysosomal multispanning membrane protein 5	Homo sapiens	0.0237569	0.00407366	17.8555	17.8367	17.7744	18.028	17.9437	18.1157	17.7446	18.075	18.1286	17.7349	16.9624	17.2162	16.8475	16.9875	16.5839	020605ONLN058009HT ONLN Ovis aries cDNA, mRNA sequence [EE823966]	EE823966			Oar.5371
A_70_P061251				0.0246489	0.00439108	13.3965	13.4964	13.2359	13.047	12.8702	13.0174	12.3136	12.4542	12.4825	12.3532	12.5721	11.793	12.7222	13.237	12.9578	020709OMGB11084021HT OMGB1 Ovis aries cDNA, mRNA sequence [EE783211]	EE783211			Oar.13584
A_70_P022226	cyb5a	cytochrome b5 type A (microsomal)	Homo sapiens	0.0305042	0.00674917	13.3607	13.2023	13.1676	13.4123	13.1274	13.0757	13.5178	13.5606	13.5032	13.8175	14.0267	13.7495	14.0739	13.8244	13.9104	020731OFLV1034012HT OFLV Ovis aries cDNA, mRNA sequence [EE770751]	EE770751			Oar.14129
A_70_P030226	G6PD	glucose-6-phosphate dehydrogenase	Homo sapiens	0.00291655	1.67e-05	13.1475	13.0206	12.5497	12.8741	12.7874	12.9179	12.6258	12.2425	12.2	12.2236	11.9693	12.7971	11.5307	11.4797	11.443	Ovis aries glucose-6-phosphate dehydrogenase (G6PD), mRNA [NM_001093780]	NM_001093780	443211		Oar.1073
A_70_P047286	Tufm	Tu translation elongation factor, mitochondrial	Homo sapiens	0.023221	0.00393041	11.9643	11.6974	11.6772	11.8399	11.9428	11.9734	11.3264	11.501	11.4178	11.6316	12.5208	12.1391	12.2404	12.8421	12.3582	020605ONLN141010HT ONLN Ovis aries cDNA, mRNA sequence [EE829646]	EE829646			Oar.8637
A_70_P024581	Pak1	p21 protein (Cdc42/Rac)-activated kinase 1	Homo sapiens	0.0124252	0.00107586	10.5135	10.4134	10.1177	10.5971	10.4607	10.5634	10.9878	11.2419	11.1006	12.2113	12.1758	11.3305	11.7519	12.1107	12.2271	030729OM1351025091HT OM135 Ovis aries cDNA, mRNA sequence [EE775407]	EE775407			Oar.14541
A_70_P060156	CASP8	caspase 8, apoptosis-related cysteine peptidase	Homo sapiens	0.0261022	0.00500419	9.36911	9.8519	9.51836	9.60739	9.65769	9.61911	10.354	10.562	10.4251	10.5477	11.1641	11.2377	10.2143	9.95691	10.8103	020502OMGB21007036HT OMGB2 Ovis aries cDNA, mRNA sequence [EE784040]	EE784040			Oar.13480
A_70_P064381	REEP4	receptor accessory protein 4	Homo sapiens	0.00941187	0.000594	8.14454	8.03057	8.24623	7.96569	8.05041	8.06944	7.52664	7.48441	7.32231	7.2471	6.33881	6.22683	6.78629	6.82996	6.41122	010914ONDC065031HT ONDC Ovis aries cDNA, mRNA sequence [EE821005]	EE821005			Oar.12157
A_70_P012786				0.00291655	1.46e-05	14.7732	16.2124	15.5951	16.0666	16.014	16.014	16.8044	16.9273	16.9193	17.4301	17.4907	17.2404	17.6017	17.4562	17.395	020731OSTA160072HT OSTA Ovis aries cDNA, mRNA sequence [EE860528]	EE860528			Oar.48
A_70_P051182	HSD11B2	hydroxysteroid (11-beta) dehydrogenase 2	Homo sapiens	0.0122592	0.00104432	9.97299	9.92994	9.5014	10.4663	10.3555	10.8378	10.6693	10.6204	10.1122	9.7696	8.94549	9.07286	8.76858	8.70117	8.44539	Ovis aries NAD-dependent 11-beta-hydroxysteroid dehydrogenase (HSD11K), mRNA [NM_001009460]	NM_001009460	443530		Oar.416
A_70_P028016	PPP2R1A	protein phosphatase 2 (formerly 2A), regulatory subunit A, alpha isoform	Homo sapiens	0.0181056	0.00238236	8.66952	8.97009	8.96472	8.29475	8.72103	8.772	7.89567	8.13821	7.94854	7.53319	7.71203	7.75647	8.17777	8.21297	7.37192	020731ONDC250043HT ONDC Ovis aries cDNA, mRNA sequence [EE817664]	EE817664			Oar.5451
A_70_P020066				0.0213376	0.00331217	13.9894	14.2238	14.2078	14.3667	14.2063	14.2835	14.5662	14.6113	14.7085	14.6664	14.7465	14.9268	14.801	14.8437	15.0115	021030OSPA1019032HT OSPA Ovis aries cDNA, mRNA sequence [EE854215]	EE854215			Oar.11489
A_70_P053831	NAA35	MAK10 homolog, amino-acid N-acetyltransferase subunit (S. cerevisiae)	Homo sapiens	0.017995	0.00235403	12.4263	12.8927	12.8945	13.0097	12.9147	12.8945	12.7205	12.7005	12.7816	12.6547	12.3418	13.0952	12.3371	12.4472	12.4236	010716ONDC019038HT ONDC Ovis aries cDNA, mRNA sequence [EE799248]	EE799248			Oar.15667
A_70_P021161	PREB	prolactin regulatory element binding	Homo sapiens	0.0402441	0.0110871	7.96981	8.10024	7.92686	8.41699	8.18914	8.08072	8.19669	7.72039	7.8018	7.68557	8.61297	7.85723	8.58091	8.64095	8.43343	020605ONLN013069HT ONLN Ovis aries cDNA, mRNA sequence [EE825416]	EE825416			Oar.4440
A_70_P012036				0.0192812	0.00270419	5.14346	5.24466	5.20467	5.7919	5.44914	5.75379	5.48616	5.6923	5.67197	6.07159	6.18003	5.47827	6.45707	6.80524	6.95825	C0009478H13.Q1KAM13R KN511 Ovis aries efferent gastric lymph from Teladorsagia infected sheep Ovis aries cDNA clone C0009478H13 3', mRNA sequence [FE031858]	FE031858			Oar.17076
A_70_P046971				0.035519	0.00893942	8.46241	9.15439	9.10348	9.22414	9.56356	9.31897	10.0467	10.1421	10.1689	10.38	9.92918	11.2027	10.7075	10.2377	11.2455	020731OVMG1001023HT OVMG Ovis aries cDNA, mRNA sequence [EE874463]	EE874463			Oar.7679
A_70_P027811	Col5a2	collagen, type V, alpha 2	Homo sapiens	0.00468313	6.21e-05	16.9693	17.2227	16.9031	16.5135	16.5099	16.6694	16.2436	16.2072	16.6617	15.735	15.2949	15.6057	14.9628	14.7608	14.9956	020502OCSI1029044HT OCS1 Ovis aries cDNA, mRNA sequence [EE751609]	EE751609			Oar.5398
A_70_P011361	NOL3	nucleolar protein 3 (apoptosis repressor with CARD domain)	Homo sapiens	0.0215919	0.00339186	15.8909	15.2865	15.1516	15.2371	15.3438	15.315	15.0751	15.0421	15.1809	14.7608	14.2668	14.4212	14.3887	14.3347	14.6238	030729OM1351032092HT OM135 Ovis aries cDNA, mRNA sequence [EE774870]	EE774870			Oar.3471
A_70_P032566				0.0293706	0.00633278	13.3508	13.2816	13.0894	13.2198	12.8593	13.2588	13.0419	12.9892	12.954	12.7816	12.6218	12.6975	12.6936	12.4969	12.5751	020709OFM1015081HT OFM1 Ovis aries cDNA, mRNA sequence [EE771760]	EE771760			Oar.219
A_70_P007026	SLCO2B1	solute carrier organic anion transporter family, member 2B1	Homo sapiens	0.0051186	9.99e-05	8.58249	8.39425	8.41493	9.0652	8.16886	8.43269	9.26658	9.1817	9.2993	9.47558	7.40356	9.77815	7.50057	7.27183	7.27664	021030OOCX039086HT OOCX Ovis aries cDNA, mRNA sequence [EE836253]	EE836253			Oar.14807
A_70_P030026	aldh1a1	aldehyde dehydrogenase 1 family, member A1	Ovis aries	0.00249307	1.02e-05	9.52715	8.62021	8.68407	9.03517	8.89723	9.19307	10.8517	10.8403	11.0764	12.7271	12.8622	12.505	12.9174	13.5799	13.2803	Ovis aries aldehyde dehydrogenase 1 family, member A1 (ALDH1A1), mRNA [NM_001009778]	NM_001009778	443343		Oar.873
A_70_P035541	tbca	tubulin folding cofactor A	Homo sapiens	0.00810472	0.000402	16.0666	15.9649	15.8408	15.7087	15.6017	15.7803	15.5697	15.5482	15.676	15.1832	14.8573	15.368	14.8437	14.8614	14.9903	030729OMU902031075HT OMU90 Ovis aries cDNA, mRNA sequence [EE798313]	EE798313			Oar.4267
A_70_P036586	LOC729859	similar to WW domain binding protein 1; WW domain binding protein 1	Homo sapiens	0.0311703	0.0070204	6.77609	7.25506	7.44464	7.62867	7.55973	7.80619	6.89845	7.15021	7.09754	6.76843	8.44316	6.86558	6.17844	6.40481	5.75237	020709OAPP1036018HT OAPP Ovis aries cDNA, mRNA sequence [EE749063]	EE749063			Oar.3660
A_70_P036586	wbp1	similar to WW domain binding protein 1; WW domain binding protein 1	Homo sapiens	0.0311703	0.0070204	6.77609	7.25506	7.44464	7.62867	7.55973	7.80619	6.89845	7.15021	7.09754	6.76843	8.44316	6.86558	6.17844	6.40481	5.75237	020709OAPP1036018HT OAPP Ovis aries cDNA, mRNA sequence [EE749063]	EE749063			Oar.3660
A_70_P000096	snrpa	small nuclear ribonucleoprotein polypeptide A	Homo sapiens	0.0167705	0.00206541	14.8391	14.8748	14.6492	14.4511	14.2221	14.5857	13.6775	14.0511	13.9644	14.0159	13.8892	14.0333	13.4995	13.8752	13.9644	020709OMGB11043005HT OMGB1 Ovis aries cDNA, mRNA sequence [EE779436]	EE779436			Oar.10278
A_70_P003916	Tbk1	TANK-binding kinase 1	Homo sapiens	0.0303742	0.00669901	11.5629	11.7324	11.73	11.601	11.7191	11.8223	11.8993	12.042	12.1383	11.5606	11.5622	11.6238	11.7544	11.7426	11.7755	C0009253E04.P1KAM13F KN511 Ovis aries efferent gastric lymph from uninfected sheep Ovis aries cDNA clone C0009253E04 5', mRNA sequence [FE021070]	FE021070			Oar.16361
A_70_P020816	bud31	BUD31 homolog (S. cerevisiae)	Homo sapiens	0.0168122	0.00208003	13.514	13.4097	13.2484	13.4261	13.3183	13.3113	13.2898	13.3203	13.2148	13.1239	13.0973	14.0067	12.9486	13.0045	13.0155	020731ONDC289024HT ONDC Ovis aries cDNA, mRNA sequence [EE818322]	EE818322			Oar.3946
A_70_P004726	Lrrc47	leucine rich repeat containing 47	Homo sapiens	0.00151019	1.84e-06	10.2062	10.1455	10.079	10.4845	10.3498	10.2539	10.8243	10.8909	10.5927	11.3963	11.7307	11.4032	11.9734	12.0638	12.0063	020605ONLN118005HT ONLN Ovis aries cDNA, mRNA sequence [EE832108]	EE832108			Oar.7427
A_70_P063916	SCML2	sex comb on midleg-like 2 (Drosophila)	Homo sapiens	0.0116874	0.000925	11.5278	11.9279	11.9303	11.5745	11.5613	11.6155	11.4773	11.4709	11.4997	11.2192	10.6135	11.0509	10.6095	10.6577	10.818	010914OSTA093060HT OSTA Ovis aries cDNA, mRNA sequence [EE866941]	EE866941			Oar.15532
A_70_P008281				0.040899	0.0114275	9.35218	9.56946	10.009	8.83486	9.05396	9.78143	8.97297	9.21749	8.90967	8.07627	8.53418	7.03333	5.65011	6.21743	6.98225	Oa_splbn_01G02_M13reverse Sheep spleen\brain pSport1 library Ovis aries cDNA clone Oa_splbn_01G02 5', mRNA sequence [CN821875]	CN821875			Oar.5801
A_70_P035681	LAMC1	laminin, gamma 1 (formerly LAMB2)	Homo sapiens	0.0257774	0.0048345	8.69269	8.63683	8.69914	8.7933	9.02894	8.82295	9.41649	9.32427	9.66952	9.28546	9.36408	9.93396	9.1967	9.48198	9.50723	021030OOCX031033HT OOCX Ovis aries cDNA, mRNA sequence [EE834169]	EE834169			Oar.4299
A_70_P017386				0.0259592	0.00495574	10.8979	11.3486	11.0235	11.0764	10.8027	11.0088	10.4955	10.6418	10.6584	10.3355	10.02	10.139	9.95264	9.91689	10.2048	010914ONDC150017HT ONDC Ovis aries cDNA, mRNA sequence [EE800275]	EE800275			Oar.8372
A_70_P032631	C5orf13	chromosome 5 open reading frame 13	Homo sapiens	0.0475185	0.0145462	14.7862	15.2371	15.1401	15.2287	15.0545	14.8846	15.7179	15.8113	16.0302	16.1683	14.725	15.7121	15.6912	15.6622	15.5861	020731ONDC237057HT ONDC Ovis aries cDNA, mRNA sequence [EE801376]	EE801376			Oar.233
A_70_P008061	NECAP2	NECAP endocytosis associated 2	Homo sapiens	0.0352192	0.00880405	13.0995	12.8335	12.7558	12.8273	12.9074	12.8496	12.5937	12.5797	12.6373	12.6296	12.6891	12.1348	12.6124	12.3155	12.4979	020605ONLN130014HT ONLN Ovis aries cDNA, mRNA sequence [EE830798]	EE830798			Oar.5750
A_70_P018466	MRPS27	mitochondrial ribosomal protein S27	Homo sapiens	0.0174489	0.00222916	9.70109	9.5014	9.66475	9.26658	9.54963	9.37796	8.95019	8.83834	8.89435	8.88849	9.65231	9.61439	9.93256	10.125	9.5014	020527OFM1005073HT OFM1 Ovis aries cDNA, mRNA sequence [EE773445]	EE773445			Oar.14153
A_70_P003381	ostc	oligosaccharyltransferase complex subunit; similar to DC2 protein	Homo sapiens	0.0228765	0.00377973	15.2497	15.1995	14.8914	14.5323	14.7337	14.7284	14.2835	14.5644	14.7768	14.1065	13.7484	13.8257	13.7335	14.1318	14.0135	CU638350 ovine foetal ovary tissues ( Early folliculogenesis) - F (ocai) Ovis aries cDNA clone ocai0007.o.15 5', mRNA sequence [CU638350]	CU638350			Oar.16250
A_70_P003381	LOC646567	oligosaccharyltransferase complex subunit; similar to DC2 protein	Homo sapiens	0.0228765	0.00377973	15.2497	15.1995	14.8914	14.5323	14.7337	14.7284	14.2835	14.5644	14.7768	14.1065	13.7484	13.8257	13.7335	14.1318	14.0135	CU638350 ovine foetal ovary tissues ( Early folliculogenesis) - F (ocai) Ovis aries cDNA clone ocai0007.o.15 5', mRNA sequence [CU638350]	CU638350			Oar.16250
A_70_P038366	RAB10	RAB10, member RAS oncogene family	Homo sapiens	0.00765716	0.000356	5.72839	5.62875	5.67965	5.92915	6.24751	5.68046	6.15587	6.16761	6.49318	6.31167	6.79537	6.67161	6.3234	6.26714	6.37556	020829OD10L006048HT OD10L Ovis aries cDNA, mRNA sequence [EE760313]	EE760313			Oar.4963
A_70_P035701	ndufs2	NADH dehydrogenase (ubiquinone) Fe-S protein 2, 49kDa (NADH-coenzyme Q reductase)	Homo sapiens	0.0448561	0.013168	12.8759	12.8294	12.6124	12.9391	12.9318	12.901	12.6946	12.9207	12.9467	13.0852	13.7964	13.3262	13.8929	14.4491	14.0894	020605ONLN017031HT ONLN Ovis aries cDNA, mRNA sequence [EE822249]	EE822249			Oar.4305
A_70_P059441	TINAGL1	tubulointerstitial nephritis antigen-like 1	Homo sapiens	0.042016	0.0119302	6.34484	6.25697	6.27521	6.4093	6.51921	6.65791	6.94203	6.7756	7.00869	7.14761	8.78995	7.53739	7.52458	8.79271	7.82237	020605ONLN152087HT ONLN Ovis aries cDNA, mRNA sequence [EE832380]	EE832380			Oar.4652
A_70_P064026	SMAD1	SMAD family member 1	Homo sapiens	0.0443284	0.0129136	14.827	14.6743	14.578	14.6782	14.7357	14.9492	15.2865	15.2191	15.2138	15.2082	15.081	14.6413	15.3406	14.9445	15.5147	C0009262J10.P1KAM13F KN511 Ovis aries peyer's patch from terminal ileum of Teladorsagia infected sheep Ovis aries cDNA clone C0009262J10 5', mRNA sequence [FE027388]	FE027388			Oar.15554
A_70_P048806	wdr82	WD repeat domain 82	Homo sapiens	0.0122539	0.00103601	9.45443	9.1893	9.21564	9.71749	9.20289	9.57469	9.47625	9.39763	9.33121	8.6279	8.97709	8.74987	8.40346	8.44999	8.43208	020709OMGB11095005HT OMGB1 Ovis aries cDNA, mRNA sequence [EE780066]	EE780066			Oar.10218
A_70_P021051	IRF2BP2	interferon regulatory factor 2 binding protein 2	Homo sapiens	0.00475323	6.88e-05	12.9348	12.9288	12.9995	12.9934	12.955	12.8781	13.5772	13.5618	13.6445	13.5217	14.2384	14.2581	14.1748	14.1859	13.8257	020709OMGB11041033HT OMGB1 Ovis aries cDNA, mRNA sequence [EE779557]	EE779557			Oar.4414
A_70_P021886	HSPA9	heat shock 70kDa protein 9 (mortalin)	Homo sapiens	0.0283295	0.00586857	6.21645	6.06285	5.88912	6.26172	6.08826	5.81256	6.25277	6.12915	6.27237	6.41527	7.79405	6.49512	7.43675	7.7912	8.01685	021030OD15L035068HT OD15L Ovis aries cDNA, mRNA sequence [EE761031]	EE761031			Oar.14048
A_70_P029376	p4hb	prolyl 4-hydroxylase, beta polypeptide	Homo sapiens	0.031224	0.00706438	12.0188	12.2425	11.4626	11.6381	11.8131	11.8864	10.9928	11.0846	11.2813	10.9491	10.329	10.7712	10.4439	11.015	10.8606	020502OMGB21022092HT OMGB2 Ovis aries cDNA, mRNA sequence [EE785053]	EE785053			Oar.5476
A_70_P012106	ZFP106	zinc finger protein 106 homolog (mouse)	Homo sapiens	0.0275038	0.00552556	9.08264	9.30098	9.97428	9.72908	9.27529	9.78809	8.94391	9.30012	9.06169	8.61781	7.35491	8.31564	7.94645	8.29117	7.96324	C0009478M12.P1KAM13F KN511 Ovis aries peyer's patch from terminal ileum of Teladorsagia infected sheep Ovis aries cDNA clone C0009478M12 5', mRNA sequence [FE032067]	FE032067			Oar.17090
A_70_P038311	SRP72	signal recognition particle 72kDa	Homo sapiens	0.036762	0.00945864	8.268	8.20896	8.2593	8.68865	7.93137	7.9388	8.4779	8.40422	8.54216	8.28606	7.16637	8.49911	7.63546	7.55661	7.86394	021030OOCX027028HT OOCX Ovis aries cDNA, mRNA sequence [EE835852]	EE835852			Oar.4948
A_70_P019226	gcat	glycine C-acetyltransferase (2-amino-3-ketobutyrate coenzyme A ligase)	Homo sapiens	0.0130213	0.00120184	10.0913	9.994	9.33907	9.76088	10.1544	9.98441	9.70513	9.93694	9.78809	10.6355	11.909	11.1656	11.5719	11.8399	11.4276	020709OMLT1011056HT OMLT Ovis aries cDNA, mRNA sequence [EE793297]	EE793297			Oar.11718
A_70_P057221	Adamts1	ADAM metallopeptidase with thrombospondin type 1 motif, 1	Homo sapiens	0.0287831	0.006069	13.702	13.6666	13.4903	13.5205	13.5606	13.9525	14.0392	14.7732	14.3543	14.5503	14.7983	14.2472	14.2426	14.4912	14.5225	021030OOCX023021HT OOCX Ovis aries cDNA, mRNA sequence [EE835808]	EE835808			Oar.7453
A_70_P013766	rtn4	reticulon 4	Homo sapiens	0.036338	0.00928119	6.50085	5.7935	6.42973	5.55837	6.77161	7.3293	5.6814	6.00406	5.60372	6.73362	6.25791	6.13723	7.00024	7.03174	6.98079	020829OD10L004011HT OD10L Ovis aries cDNA, mRNA sequence [EE759788]	EE759788			Oar.4123
A_70_P030526	SLC35C2	solute carrier family 35, member C2	Homo sapiens	0.0462146	0.0139277	9.32584	9.28162	9.29253	9.03178	9.14293	9.07758	8.79899	9.15152	9.0712	9.19307	9.03517	8.94852	9.13949	9.49258	8.54137	020605ONLN059049HT ONLN Ovis aries cDNA, mRNA sequence [EE832121]	EE832121			Oar.5617
A_70_P015786				0.0227005	0.00372453	5.35747	5.17912	5.2319	5.18671	5.08365	5.64749	5.37446	5.15402	5.45239	5.46764	5.49813	5.39158	6.27909	6.0254	6.26628	C0009259O14.Q1KAM13R KN511 Ovis aries rectum and large colon from E. coli challenged and unchallenged animals Ovis aries cDNA clone C0009259O14 3', mRNA sequence [FE025617]	FE025617			Oar.16687
A_70_P032966	Tex10	testis expressed 10	Homo sapiens	0.0389631	0.0105022	7.12332	6.82327	6.89687	7.08281	7.45968	7.53242	7.12792	6.74393	7.33728	6.59557	7.55537	5.74749	7.64877	7.64877	7.81395	OC101 pre-oestrum adult sheep ovary library Ovis aries cDNA, mRNA sequence [CO001032]	CO001032			Oar.306
A_70_P008681	ADSL	adenylosuccinate lyase	Homo sapiens	0.00952057	0.00061	10.7805	10.9018	10.8941	11.032	10.9802	11.0561	10.782	10.8481	10.8788	11.7375	12.1702	11.9208	12.3686	12.7901	12.7692	020605ONLN028005HT ONLN Ovis aries cDNA, mRNA sequence [EE830246]	EE830246			Oar.12368
A_70_P018796	YWHAE	similar to 14-3-3 protein epsilon (14-3-3E) (Mitochondrial import stimulation factor L subunit) (MSF L); tyrosine 3-monooxygenase/tryptophan 5-monooxygenase activation protein, epsilon polypeptide	Homo sapiens	0.0347546	0.00855251	16.2536	16.2721	16.3088	16.0543	16.1053	16.1737	15.8113	15.9379	16.1488	15.6477	15.4804	15.9457	15.4511	15.7732	15.8287	030729OMU903015086HT OMU90 Ovis aries cDNA, mRNA sequence [EE798504]	EE798504			Oar.14229
A_70_P018796	LOC440917	similar to 14-3-3 protein epsilon (14-3-3E) (Mitochondrial import stimulation factor L subunit) (MSF L); tyrosine 3-monooxygenase/tryptophan 5-monooxygenase activation protein, epsilon polypeptide	Homo sapiens	0.0347546	0.00855251	16.2536	16.2721	16.3088	16.0543	16.1053	16.1737	15.8113	15.9379	16.1488	15.6477	15.4804	15.9457	15.4511	15.7732	15.8287	030729OMU903015086HT OMU90 Ovis aries cDNA, mRNA sequence [EE798504]	EE798504			Oar.14229
A_70_P050351	GLT25D1	glycosyltransferase 25 domain containing 1	Homo sapiens	0.0251794	0.00461723	16.401	16.5458	16.1584	15.9549	16.0494	16.0543	15.7121	15.7476	15.9804	15.6254	15.4978	15.2949	15.3003	15.0751	15.41	030729OMU903008075HT OMU90 Ovis aries cDNA, mRNA sequence [EE795652]	EE795652			Oar.13690
A_70_P009306				0.020869	0.00316665	11.7426	12.5098	11.2109	12.0371	11.8519	11.6053	12.768	12.455	12.9082	12.9562	13.2627	13.5217	13.6139	13.4366	13.9595	020731OCS411044096HT OCS4 Ovis aries cDNA, mRNA sequence [EE754970]	EE754970			Oar.7961
A_70_P004986	mtmr4	myotubularin related protein 4	Homo sapiens	0.0120944	0.00100591	8.64095	8.54431	8.38311	8.8629	8.02945	8.4574	8.73518	8.844	9.0296	8.48673	7.42695	9.70335	7.37407	7.18093	7.51075	020731OSTA164057HT OSTA Ovis aries cDNA, mRNA sequence [EE855038]	EE855038			Oar.9529
A_70_P050671	ACSL1	acyl-CoA synthetase long-chain family member 1	Homo sapiens	0.00714457	0.000296	9.10115	8.75564	9.1974	9.71141	9.25942	9.21564	10.4075	10.4084	9.91625	11.0291	11.481	10.1396	11.924	11.6852	11.5049	020502OAPP1025089HT OAPP Ovis aries cDNA, mRNA sequence [EE750118]	EE750118			Oar.13781
A_70_P050606	csdA	cold shock domain protein A; cold shock domain protein A pseudogene 1	Homo sapiens	0.0196178	0.00279117	16.3245	16.3819	16.3148	16.798	16.5985	16.59	16.874	17.0746	17.3346	16.8475	17.2489	17.1206	17.1065	17.5427	17.7071	030729OM1351026023HT OM135 Ovis aries cDNA, mRNA sequence [EE775807]	EE775807			Oar.13763
A_70_P050606	CSDAP1	cold shock domain protein A; cold shock domain protein A pseudogene 1	Homo sapiens	0.0196178	0.00279117	16.3245	16.3819	16.3148	16.798	16.5985	16.59	16.874	17.0746	17.3346	16.8475	17.2489	17.1206	17.1065	17.5427	17.7071	030729OM1351026023HT OM135 Ovis aries cDNA, mRNA sequence [EE775807]	EE775807			Oar.13763
A_70_P007366	NSUN3	NOL1/NOP2/Sun domain family, member 3	Homo sapiens	0.0115972	0.000904	8.75628	8.88916	8.7884	9.15097	8.77281	8.70702	9.16966	8.97498	9.09079	9.21164	9.36775	9.57314	9.82904	9.83746	10.0529	C0009262A01.P1KAM13F KN511 Ovis aries gastric lymph node from Teladorsagia infected sheep Ovis aries cDNA clone C0009262A01 5', mRNA sequence [FE026975]	FE026975			Oar.14877
A_70_P011341				0.035051	0.00870239	8.44316	8.11892	9.072	8.80208	9.10348	8.22268	8.67157	8.66502	8.46795	9.12238	9.97102	8.73097	10.265	10.3957	9.85051	sh2P0006K08_F.ab1 adult sheep fracture callus 7d Ovis aries cDNA, mRNA sequence [DY492594]	DY492594			Oar.3467
A_70_P005226	SFT2D2	SFT2 domain containing 2	Homo sapiens	0.0382677	0.010174	8.51089	8.1569	8.1042	8.22003	8.3583	8.48597	7.55387	7.67007	7.36612	7.65255	7.54809	7.87507	7.66484	7.70078	6.55635	020502OMGB21026038HT OMGB2 Ovis aries cDNA, mRNA sequence [EE785990]	EE785990			Oar.9578
A_70_P043981				0.0177168	0.00227845	7.50422	7.6456	7.6247	6.94388	7.64256	7.14761	6.9922	6.28178	6.15371	5.95607	6.18678	5.62841	7.05567	6.88737	6.38744	C0009264O21.Q1KAM13R KN511 Ovis aries efferent gastric lymph from Teladorsagia infected sheep Ovis aries cDNA clone C0009264O21 3', mRNA sequence [FE029010]	FE029010			Oar.16923
A_70_P024796	SFT2D2	SFT2 domain containing 2	Homo sapiens	0.00272698	1.15e-05	5.96536	6.20834	6.16829	5.92652	5.92188	5.89116	6.07027	5.84682	6.02377	6.08583	6.09838	5.84143	6.50148	6.46043	6.5036	020502OAPP1009040HT OAPP Ovis aries cDNA, mRNA sequence [EE746382]	EE746382			Oar.9777
A_70_P068006	SLC9A3R1	solute carrier family 9 (sodium/hydrogen exchanger), member 3 regulator 1	Homo sapiens	0.0136981	0.00132876	6.76843	6.72091	6.9922	6.47851	6.66489	6.94203	6.64254	5.7971	6.0461	5.77661	5.76035	5.76505	6.37855	6.25939	5.79291	Ovis aries solute carrier family 9 sodium [DQ272258]	DQ272258	780527		Oar.4737
A_70_P048766				0.00916936	0.000557	8.51309	8.7265	9.01045	9.30664	8.51396	8.72316	9.00128	8.73301	8.81682	8.43133	6.89581	9.33848	7.09754	7.37499	7.28519	020709OFM1007095HT OFM1 Ovis aries cDNA, mRNA sequence [EE773316]	EE773316			Oar.10210
A_70_P065726	Eif5b	eukaryotic translation initiation factor 5B	Homo sapiens	0.0427269	0.0121781	9.27247	9.72226	9.50571	9.68445	9.97725	10.0007	9.44723	9.20583	9.4695	9.09962	9.11194	9.16006	9.21707	9.69361	8.91593	020605ONLN080068HT ONLN Ovis aries cDNA, mRNA sequence [EE828357]	EE828357			Oar.10468
A_70_P004566	Eif5b	eukaryotic translation initiation factor 5B	Homo sapiens	0.0460714	0.013847	8.5092	9.61261	9.30747	9.09962	9.31675	9.32202	9.12163	9.15574	9.39325	9.11337	9.82054	9.43601	9.84501	10.176	10.104	sh2P0048B04_F.ab1 adult sheep fracture callus 7d Ovis aries cDNA, mRNA sequence [DY503679]	DY503679			Oar.7394
A_70_P000511	Skp2	S-phase kinase-associated protein 2 (p45)	Homo sapiens	0.00646568	0.000205	12.8346	13.4585	13.3071	13.5482	13.191	13.1096	13.0396	12.4946	13.1667	12.4208	11.3753	12.4217	11.194	11.1471	11.2344	020709OFM1014055HT OFM1 Ovis aries cDNA, mRNA sequence [EE774361]	EE774361			Oar.10366
A_70_P050221	Idh3g	isocitrate dehydrogenase 3 (NAD+) gamma	Homo sapiens	0.0351785	0.00876169	12.3989	11.9159	11.9464	12.3003	12.4946	12.3017	12.1319	12.2236	12.1298	12.8545	13.784	12.8936	13.9502	14.1891	13.4429	020605ONLN056013HT ONLN Ovis aries cDNA, mRNA sequence [EE823732]	EE823732			Oar.3414
A_70_P003306	Pcbd1	pterin-4 alpha-carbinolamine dehydratase/dimerization cofactor of hepatocyte nuclear factor 1 alpha	Homo sapiens	0.0408707	0.0114057	12.7222	12.5797	12.0838	12.3932	12.3846	12.2171	12.7241	12.7901	12.8001	12.3846	10.5831	12.4534	10.9423	10.6432	11.4647	020709OML22036010HT OML2 Ovis aries cDNA, mRNA sequence [EE792277]	EE792277			Oar.1605
A_70_P060926	NDRG3	NDRG family member 3	Homo sapiens	0.0372608	0.00968838	12.9412	12.7129	12.6074	12.4513	12.5332	12.7579	12.2415	12.2171	12.398	11.9717	11.5442	11.8193	11.8292	11.3418	11.6875	C0009259C23.P1KAM13F KN511 Ovis aries cDNA clone C0009259C23 5', mRNA sequence [FE025101]	FE025101			Oar.13510
A_70_P058726	Pdlim7	PDZ and LIM domain 7 (enigma)	Homo sapiens	0.0159907	0.00187422	13.1293	12.7692	12.8563	13.0669	13.1114	12.9728	12.3242	12.2555	12.0968	12.675	13.1283	12.7702	12.9061	13.8478	13.0396	020605ONLN141032HT ONLN Ovis aries cDNA, mRNA sequence [EE828659]	EE828659			Oar.5238
A_70_P017206	C12orf10	chromosome 12 open reading frame 10	Homo sapiens	0.0201118	0.00295425	13.1214	12.6722	12.4504	12.2741	12.33	12.4277	11.9	12.0568	11.9348	11.9629	12.9368	12.2371	12.9157	13.3342	13.1185	sh2P0051J11_F.ab1 adult sheep fracture callus 7d Ovis aries cDNA, mRNA sequence [DY504782]	DY504782			Oar.8334
A_70_P022821	C20orf112	chromosome 20 open reading frame 112	Homo sapiens	0.0377205	0.00986245	8.99559	8.85133	8.7019	8.82295	8.62087	8.844	8.33924	8.39316	8.20607	8.46522	7.8728	7.46554	7.85723	7.49045	8.02139	020605ONLN017064HT ONLN Ovis aries cDNA, mRNA sequence [EE824067]	EE824067			Oar.12593
A_70_P068002	acss1	acyl-CoA synthetase short-chain family member 1	Homo sapiens	0.0346001	0.00846684	6.26093	6.74233	6.24522	6.21816	6.41598	6.19013	6.87754	6.73929	6.9261	7.00095	7.2179	7.00024	7.77428	7.03554	6.36715	020605ONLN134056HT ONLN Ovis aries cDNA, mRNA sequence [EE828822]	EE828822	780456		Oar.4736
A_70_P052476	c19orf62	chromosome 19 open reading frame 62	Homo sapiens	0.0397502	0.0108428	11.3978	11.2213	10.9692	10.9469	11.174	11.1757	10.481	10.3887	10.6632	10.5957	10.6286	10.5979	10.9469	11.4005	10.8887	020605ONLN056045HT ONLN Ovis aries cDNA, mRNA sequence [EE828907]	EE828907			Oar.9321
A_70_P063401	TET2	tet oncogene family member 2	Homo sapiens	0.0241323	0.00418317	14.0511	14.427	14.5054	14.6941	14.7649	14.7536	15.1301	15.091	15.431	15.081	14.848	15.0881	14.9747	14.9747	14.9151	030729OSCA3016045HT OSCA Ovis aries cDNA, mRNA sequence [EE847341]	EE847341			Oar.6764
A_70_P021006	spns1	spinster homolog 1 (Drosophila)	Homo sapiens	0.0228773	0.00378386	6.61038	6.69095	6.52011	6.71631	6.47851	6.29602	5.75893	5.73356	5.99839	5.44487	5.85435	6.20264	6.12697	6.51771	5.17782	020322OFLT033048HT OFLT Ovis aries cDNA, mRNA sequence [EE767317]	EE767317			Oar.3991
A_70_P028476	Mesdc1	mesoderm development candidate 1	Homo sapiens	0.0306039	0.00680941	8.18234	8.19538	7.87418	8.18679	8.31564	8.12098	7.76137	8.05505	8.17657	7.8018	7.75514	7.6456	7.72245	7.50964	7.52591	020605ONLN056017HT ONLN Ovis aries cDNA, mRNA sequence [EE825995]	EE825995			Oar.9068
A_70_P006476	Fam13c	family with sequence similarity 13, member C	Homo sapiens	0.0213577	0.00332526	10.9985	11.0788	10.6755	10.8788	11.1201	11.302	12.1803	11.8984	12.1981	11.7469	11.9354	12.0484	11.8384	11.2836	12.2993	020731OSTA145065HT OSTA Ovis aries cDNA, mRNA sequence [EE855590]	EE855590			Oar.11653
A_70_P046401	NDUFAF3	NADH dehydrogenase (ubiquinone) 1 alpha subcomplex, assembly factor 3	Homo sapiens	0.0321884	0.00745957	6.76349	6.58847	6.97825	6.48897	6.68379	6.62696	6.37338	5.81004	5.92336	6.19463	6.06365	6.03009	6.43764	6.28923	6.26012	020605ONLN129052HT ONLN Ovis aries cDNA, mRNA sequence [EE826429]	EE826429			Oar.9486
A_70_P040076	TSPAN13	tetraspanin 13	Homo sapiens	0.00701988	0.000268	5.99431	6.03504	5.80924	6.7351	6.53599	6.66645	7.78393	7.7128	7.81466	7.97516	7.76474	7.48441	8.13109	7.71494	7.57616	021030OD15L048019HT OD15L Ovis aries cDNA, mRNA sequence [EE762906]	EE762906			Oar.10974
A_70_P067341	AIMP1	aminoacyl tRNA synthetase complex-interacting multifunctional protein 1	Homo sapiens	0.013744	0.0013502	14.3053	14.4912	14.5503	14.5244	14.2398	14.4212	14.6435	14.4862	14.7585	14.8931	15.0137	13.8549	15.1937	15.245	15.3561	sh2P0003J16_F.ab1 adult sheep fracture callus 7d Ovis aries cDNA, mRNA sequence [DY491593]	DY491593			Oar.4144
A_70_P026851	FXN	frataxin	Homo sapiens	0.0429646	0.0123094	8.78393	9.05468	8.79472	8.92865	8.647	8.89779	8.83486	8.59322	8.81318	9.07758	8.85961	9.31414	9.2095	9.41787	9.3424	020605ONLN135006HT ONLN Ovis aries cDNA, mRNA sequence [EE823995]	EE823995			Oar.5881
A_70_P022631	DHRS11	dehydrogenase/reductase (SDR family) member 11	Homo sapiens	0.0177634	0.00228899	6.75342	7.05765	6.91367	6.89178	6.98225	6.99557	5.86774	6.05114	6.24977	6.30662	6.49512	6.36895	6.62627	6.96977	6.26432	020605ONLN023020HT ONLN Ovis aries cDNA, mRNA sequence [EE824046]	EE824046			Oar.12555
A_70_P045011				0.0247372	0.0044644	6.7629	8.20067	7.13728	7.09103	6.98864	6.98554	9.4967	8.12256	9.1893	8.31884	8.80061	7.89567	8.72867	9.11588	9.66865	C0009265A09.Q1KM13R KN511 Ovis aries abomasal mucosa (gastric fold) from (Teladorsagia) uninfected sheep Ovis aries cDNA clone C0009265A09 3', mRNA sequence [FE029076]	FE029076			Oar.16207
A_70_P029596	TIMP1	TIMP metallopeptidase inhibitor 1	Homo sapiens	0.0051186	9.99e-05	13.7435	13.8034	13.513	13.6265	13.6139	13.6689	13.0703	12.9527	13.187	12.9612	12.8403	12.1624	12.6318	12.5851	12.4683	C0009478I13.P1KAM13F KN511 Ovis aries peyer's patch from terminal ileum of Teladorsagia infected sheep Ovis aries cDNA clone C0009478I13 5', mRNA sequence [FE031898]	FE031898			Oar.5526
A_70_P001836	DDX5	DEAD (Asp-Glu-Ala-Asp) box polypeptide 5	Homo sapiens	0.0154906	0.00175331	13.4071	13.5505	13.4789	12.901	13.4355	13.4084	12.9685	12.9134	13.2023	12.8221	12.6248	12.4748	12.1046	12.1727	12.5196	020829OSI1024006HT OSI Ovis aries cDNA, mRNA sequence [EE850782]	EE850782			Oar.13096
A_70_P024337	Robo4	roundabout homolog 4, magic roundabout (Drosophila)	Homo sapiens	0.00825226	0.000441	6.07803	6.13184	5.86495	6.90677	6.39066	6.24817	7.4753	7.51206	7.66484	7.33139	7.41512	7.44697	8.15825	7.81688	7.01849	Ovis aries Robo4 mRNA, partial cds [EF627040]	EF627040	100125615		Oar.14452
A_70_P041801	Igf2r	insulin-like growth factor 2 receptor	Homo sapiens	0.044969	0.0132425	10.2097	10.8418	10.9215	10.4955	10.8058	10.9371	9.822	9.94749	10.0234	9.14649	8.83238	9.48484	9.25218	9.38035	7.93067	Ovis aries insulin-like growth factor type II receptor (IGF-IIR) mRNA, partial cds [AF327649]	AF327649	443131		Oar.802
A_70_P036661	MAZ	MYC-associated zinc finger protein (purine-binding transcription factor)	Homo sapiens	0.00990022	0.00066	11.3607	11.1789	11.1949	10.943	11.1454	11.1461	10.5846	10.5783	10.6144	10.0972	10.2972	10.3055	10.2165	10.3431	9.88193	030729OM1351009025HT OM135 Ovis aries cDNA, mRNA sequence [EE774964]	EE774964			Oar.3678
A_70_P026861	bhlhe40	basic helix-loop-helix family, member e40	Homo sapiens	0.00200414	5.63e-06	10.6089	10.8876	10.8003	11.2133	11.2697	10.8156	12.3676	11.9354	12.5073	13.7685	13.4621	13.6535	13.9806	13.7374	13.8635	020731OSTA149047HT OSTA Ovis aries cDNA, mRNA sequence [EE857159]	EE857159			Oar.5883
A_70_P039637	PGD	phosphogluconate dehydrogenase	Homo sapiens	0.0228845	0.00379924	14.8528	14.7983	14.613	14.4912	14.4699	14.5416	14.3828	14.4678	14.6284	14.3455	14.1183	14.3373	13.8435	13.903	14.0511	Ovis aries phosphogluconate dehydrogenase (PGD), mRNA [NM_001009467]	NM_001009467	443541		Oar.419
A_70_P011706	LSM4	LSM4 homolog, U6 small nuclear RNA associated (S. cerevisiae)	Homo sapiens	0.0385989	0.0103154	13.8463	13.534	13.4892	13.4355	13.333	13.4939	12.9706	13.1507	13.0491	13.0491	13.1138	13.0871	12.8721	13.2463	13.2334	020731ONDC239069HT ONDC Ovis aries cDNA, mRNA sequence [EE809731]	EE809731			Oar.3555
A_70_P052021	G6pc3	glucose 6 phosphatase, catalytic, 3	Homo sapiens	0.0116036	0.000907	8.72497	9.0296	8.83486	8.56533	8.72941	8.56123	7.9	7.75514	7.85959	7.67642	7.49356	7.10283	7.66548	7.68738	6.97749	020605ONLN056085HT ONLN Ovis aries cDNA, mRNA sequence [EE822843]	EE822843			Oar.8970
A_70_P042201	MAPK12	mitogen-activated protein kinase 12	Homo sapiens	0.0481824	0.01486	10.1135	10.1731	10.0076	10.3842	11.1842	10.5245	10.1047	10.422	10.2667	10.7641	11.3322	11.1224	10.8468	11.5569	11.0175	020605ONLN056041HT ONLN Ovis aries cDNA, mRNA sequence [EE828248]	EE828248			Oar.7764
A_70_P016571	calml4	calmodulin-like 4	Homo sapiens	0.00631074	0.000188	15.0937	15.186	15.0545	15.0353	14.6821	15.3815	14.7801	14.8364	14.6492	13.9275	12.4748	13.7939	12.5743	12.1576	12.5269	Ovis aries clone clone TO-UP-E12-7 calmodulin-like 4 protein mRNA, complete cds [DQ239677]	DQ239677	100037684		Oar.13332
A_70_P016081	eif5a	eukaryotic translation initiation factor 5A; eukaryotic translation initiation factor 5A-like 1	Homo sapiens	0.0251301	0.00459358	14.442	14.4389	14.1841	14.3053	14.462	14.3543	13.4685	13.74	13.7413	13.8435	14.3887	13.4134	13.8368	14.5013	13.8188	020502OMGB21015032HT OMGB2 Ovis aries cDNA, mRNA sequence [EE784910]	EE784910			Oar.13196
A_70_P016081	EIF5AL1	eukaryotic translation initiation factor 5A; eukaryotic translation initiation factor 5A-like 1	Homo sapiens	0.0251301	0.00459358	14.442	14.4389	14.1841	14.3053	14.462	14.3543	13.4685	13.74	13.7413	13.8435	14.3887	13.4134	13.8368	14.5013	13.8188	020502OMGB21015032HT OMGB2 Ovis aries cDNA, mRNA sequence [EE784910]	EE784910			Oar.13196
A_70_P062426	tinf2	TERF1 (TRF1)-interacting nuclear factor 2	Homo sapiens	0.0487197	0.0151335	8.50288	8.46241	8.32263	7.6715	8.33924	8.27637	7.75714	7.39804	7.74935	7.70615	8.10356	7.18093	8.19083	8.32716	8.29749	021030OD15L021069HT OD15L Ovis aries cDNA, mRNA sequence [EE763159]	EE763159			Oar.10830
A_70_P037626	FEM1C	fem-1 homolog c (C. elegans)	Homo sapiens	0.0293055	0.00629382	10.3518	10.603	10.2695	10.8215	10.8599	10.657	11.064	11.1977	11.3626	11.6591	11.4439	12.4697	11.2706	11.8312	11.6238	020322OFLV1002059HT OFLV Ovis aries cDNA, mRNA sequence [EE769558]	EE769558			Oar.11215
A_70_P053826				0.0078669	0.00038	12.3069	12.041	12.3465	11.8105	12.1206	11.8433	11.1367	11.3365	11.2465	10.7921	10.3253	10.5592	10.1287	9.85703	10.3112	010914OSTA095035HT OSTA Ovis aries cDNA, mRNA sequence [EE860371]	EE860371			Oar.15666
A_70_P052741	RGNEF	Rho-guanine nucleotide exchange factor	Homo sapiens	0.0452783	0.013406	7.47592	8.32162	8.4715	8.76095	8.77417	8.92018	9.17786	9.19151	9.1403	9.6988	10.136	9.62282	9.15369	9.50839	9.89271	020709OFM1020061HT OFM1 Ovis aries cDNA, mRNA sequence [EE772451]	EE772451			Oar.6775
A_70_P012896	ATXN7	ataxin 7	Homo sapiens	0.0128869	0.00117355	11.5442	11.365	11.4583	11.3121	11.304	11.2428	11.8399	12.0477	12.017	11.8371	11.9699	12.1543	12.1913	11.6206	12.2287	et5-109.z1 et adult sheep skin library Ovis aries cDNA, mRNA sequence [CF116095]	CF116095			Oar.80
A_70_P052546	TSC22D2	TSC22 domain family, member 2	Homo sapiens	0.0325855	0.00761383	13.5985	13.8301	13.7049	13.3661	13.4913	13.5906	13.2568	13.2769	13.4205	12.7766	12.8654	13.1507	12.8066	13.1306	12.9635	010914OSAB058023HT OSAB Ovis aries cDNA, mRNA sequence [EE844342]	EE844342			Oar.9335
A_70_P001546				0.0326776	0.00769016	15.7025	13.6689	15.3174	15.4728	16.1221	16.2584	16.6408	15.9022	16.2671	17.7744	18.4	18.3251	17.3685	17.0746	18.4442	Sheep MHC class I protein gene, complete cds [M34676]	M34676			Oar.13025
A_70_P011286	plxnb2	plexin B2	Homo sapiens	0.0109536	0.000811	13.4261	13.5352	13.5008	13.4146	13.4939	13.5926	13.1293	13.0757	13.1442	12.5189	12.1869	12.1508	12.0608	12.2425	11.3526	020502OCSI1025022HT OCS1 Ovis aries cDNA, mRNA sequence [EE753244]	EE753244			Oar.3454
A_70_P037331	etv1	ets variant 1	Homo sapiens	0.0201118	0.0029541	9.82763	10.445	10.1337	9.67578	9.55419	10.088	9.41255	9.42307	9.20209	9.20136	8.24955	9.67314	8.09363	8.43761	8.36951	010914OSTA080077HT OSTA Ovis aries cDNA, mRNA sequence [EE855465]	EE855465			Oar.11411
A_70_P058176	stk39	serine threonine kinase 39 (STE20/SPS1 homolog, yeast)	Homo sapiens	0.00686671	0.000244	12.4146	12.3351	12.3599	12.7151	12.5871	12.0568	11.5669	11.8442	12.2563	11.4591	11.3494	11.2882	11.5536	11.289	10.7805	021030OOCX009092HT OOCX Ovis aries cDNA, mRNA sequence [EE835615]	EE835615			Oar.15909
A_70_P021656	ARL6IP4	ADP-ribosylation-like factor 6 interacting protein 4	Homo sapiens	0.00500179	8.46e-05	12.6114	12.2433	12.1365	12.2705	12.3802	12.33	11.7813	11.8466	11.8292	11.8091	11.9097	12.1612	11.5398	11.5606	11.5096	020502OCSI1013025HT OCS1 Ovis aries cDNA, mRNA sequence [EE752126]	EE752126			Oar.4557
A_70_P027306	POLDIP2	polymerase (DNA-directed), delta interacting protein 2	Homo sapiens	0.0349642	0.00867271	10.2301	10.1537	10.0839	10.12	10.2558	10.3125	9.53979	9.84026	9.94749	10.2014	10.4916	9.93841	10.8449	11.0337	10.6693	sh3P0009A04_F.ab1 adult sheep fracture callus 10d Ovis aries cDNA, mRNA sequence [DY508295]	DY508295			Oar.5973
A_70_P030901	ddit4	DNA-damage-inducible transcript 4	Homo sapiens	0.0141711	0.00143314	6.23436	5.38293	5.63598	6.06365	5.88421	5.73083	6.33881	5.94565	5.6161	6.95229	7.62167	7.10507	7.3106	7.11175	7.02704	020829OD10L020017HT OD10L Ovis aries cDNA, mRNA sequence [EE759962]	EE759962			Oar.5705
A_70_P031836	ZMYM5	zinc finger, MYM-type 5	Homo sapiens	0.0155246	0.00176557	11.6741	11.7657	11.7964	11.8944	11.69	11.9323	12.2574	12.2189	12.3582	12.3252	11.6063	12.7101	11.9401	11.7287	11.8886	020731OCS411049037HT OCS4 Ovis aries cDNA, mRNA sequence [EE756681]	EE756681			Oar.15206
A_70_P070906	MTMR10	myotubularin related protein 10	Homo sapiens	0.0246731	0.00442592	8.95784	9.50437	9.53772	9.84501	9.3514	10.3518	9.74714	9.63036	9.9815	10.0978	10.153	10.0734	10.3415	10.3769	10.2879	020322OCS411002096HT OCS4 Ovis aries cDNA, mRNA sequence [EE758471]	EE758471			Oar.10747
A_70_P018502	MYH1	myosin, heavy chain 1, skeletal muscle, adult	Homo sapiens	0.00200414	5.49e-06	12.4799	12.4025	13.0973	13.5858	13.5423	13.903	14.5701	15.5534	14.2472	16.9031	17.2666	17.2076	17.619	17.4406	17.3882	030729OM1351014012HT OM135 Ovis aries cDNA, mRNA sequence [EE774619]	EE774619			Oar.14162
A_70_P030156				0.0410686	0.0115098	8.63035	8.17446	9.4695	9.92994	8.34364	9.07612	11.1233	12.2323	8.88706	12.3207	15.1401	11.8334	12.9685	12.0151	11.6002	Ovis aries interferon stimulated gene 17 (ISG17), mRNA [NM_001009735]	NM_001009735	443057		Oar.863
A_70_P066261	socs2	suppressor of cytokine signaling 2	Homo sapiens	0.0347478	0.00854077	4.47735	5.06441	4.74486	5.80418	4.94449	5.11251	5.59871	5.07996	5.62412	6.21577	6.14261	5.62343	6.11961	6.27141	6.51189	C0009483J05.Q1KM13R KN511 Ovis aries abomasal mucosa (gastric fold) from (Teladorsagia) uninfected sheep Ovis aries cDNA clone C0009483J05 3', mRNA sequence [FE035467]	FE035467			Oar.16023
A_70_P068316	CNP	2',3'-cyclic nucleotide 3' phosphodiesterase	Homo sapiens	0.0128869	0.00117524	9.86183	10.0554	10.0497	9.96364	9.89552	9.79956	9.072	8.94929	9.17869	9.42034	9.05813	8.64095	8.15142	8.63376	7.8455	020731ONDC283064HT ONDC Ovis aries cDNA, mRNA sequence [EE802148]	EE802148			Oar.4820
A_70_P070966	glrx5	glutaredoxin 5	Homo sapiens	0.0293268	0.00630838	12.3609	11.6374	11.7434	11.7088	12.0091	11.7964	10.9569	11.2653	11.3201	11.4323	12.1965	11.2684	12.3474	12.6879	12.2733	020731ONDC245032HT ONDC Ovis aries cDNA, mRNA sequence [EE804397]	EE804397			Oar.10760
A_70_P050316	Tubb2a	tubulin, beta 2A	Homo sapiens	0.00952627	0.000611	15.0373	15.0289	15.0289	14.8457	15.0095	15.066	13.926	14.0881	14.2028	13.5985	12.2939	13.2666	12.716	13.8782	12.3786	sh2P0051G17_F.ab1 adult sheep fracture callus 7d Ovis aries cDNA, mRNA sequence [DY504724]	DY504724			Oar.13683
A_70_P024901	LOC100129773	hypothetical LOC100129773; ralA binding protein 1	Homo sapiens	0.0312101	0.00705032	11.9208	11.5192	11.5569	11.3313	11.2616	11.3207	12.0253	12.0339	12.0004	11.8653	12.2546	13.1567	12.0484	11.2895	11.7375	020731ONDC223038HT ONDC Ovis aries cDNA, mRNA sequence [EE816120]	EE816120			Oar.9798
A_70_P024901	RALBP1	hypothetical LOC100129773; ralA binding protein 1	Homo sapiens	0.0312101	0.00705032	11.9208	11.5192	11.5569	11.3313	11.2616	11.3207	12.0253	12.0339	12.0004	11.8653	12.2546	13.1567	12.0484	11.2895	11.7375	020731ONDC223038HT ONDC Ovis aries cDNA, mRNA sequence [EE816120]	EE816120			Oar.9798
A_70_P034701	nfyc	nuclear transcription factor Y, gamma	Homo sapiens	0.0305273	0.00676392	9.89271	9.65146	9.73925	9.48484	9.3744	9.54904	9.11036	9.13728	9.12842	8.9302	9.26878	8.60737	9.33426	9.31546	9.26098	020709OAPP1049091HT OAPP Ovis aries cDNA, mRNA sequence [EE750357]	EE750357			Oar.6350
A_70_P015131	ttll1	tubulin tyrosine ligase-like family, member 1	Homo sapiens	0.00364526	2.93e-05	8.99816	8.94688	8.35121	8.40953	8.42147	8.66502	6.84262	7.40695	6.85885	6.47778	5.35388	5.54533	5.3075	5.4618	5.10167	020605ONLN142008HT ONLN Ovis aries cDNA, mRNA sequence [EE828323]	EE828323			Oar.14724
A_70_P072016				0.0257876	0.0048408	9.73136	9.78974	9.25439	8.81318	9.52272	9.33354	8.20607	7.93067	8.00223	8.47724	8.95095	9.13431	8.97433	8.6608	8.14454	C0009484G02.Q1KM13R KN511 Ovis aries rectum and large colon from E. coli challenged and unchallenged animals Ovis aries cDNA clone C0009484G02 3', mRNA sequence [FE036025]	FE036025			Oar.17243
A_70_P007736	Lrrc33	leucine rich repeat containing 33	Homo sapiens	0.0183588	0.00244065	5.5391	6.12094	5.43482	5.96075	5.9384	5.64053	5.31651	5.83419	5.80028	6.38983	6.90991	7.53319	6.78714	6.95825	6.96108	020605ONLN120055HT ONLN Ovis aries cDNA, mRNA sequence [EE827233]	EE827233			Oar.12299
A_70_P071321	LOC644589	similar to translocase of the inner mitochondrial membrane 14; DnaJ (Hsp40) homolog, subfamily C, member 19	Homo sapiens	0.0366366	0.00940142	12.0298	11.9811	12.0861	12.1239	12.1955	12.1784	12.1552	12.3117	12.3418	12.7032	13.2135	12.4479	12.8139	13.3953	13.1493	030729OSCA3025007HT OSCA Ovis aries cDNA, mRNA sequence [EE848579]	EE848579			Oar.8139
A_70_P071321	DNAJC19	similar to translocase of the inner mitochondrial membrane 14; DnaJ (Hsp40) homolog, subfamily C, member 19	Homo sapiens	0.0366366	0.00940142	12.0298	11.9811	12.0861	12.1239	12.1955	12.1784	12.1552	12.3117	12.3418	12.7032	13.2135	12.4479	12.8139	13.3953	13.1493	030729OSCA3025007HT OSCA Ovis aries cDNA, mRNA sequence [EE848579]	EE848579			Oar.8139
A_70_P046686	Ttyh2	tweety homolog 2 (Drosophila)	Homo sapiens	0.0360204	0.00912926	10.0399	10.3431	10.1934	9.98026	9.92464	9.99007	9.63589	9.55262	9.83863	9.19227	8.52207	8.99129	8.46951	8.42688	7.56695	020605ONLN033036HT ONLN Ovis aries cDNA, mRNA sequence [EE830783]	EE830783			Oar.7621
A_70_P003301	Atp5c1	ATP synthase, H+ transporting, mitochondrial F1 complex, gamma polypeptide 1	Homo sapiens	0.0497291	0.0156374	16.4401	16.4792	16.6355	16.8116	16.6968	16.7676	16.7162	16.7447	16.8116	16.7891	16.9786	16.8663	17.0219	16.9193	17.0806	020731ONDC288092HT ONDC Ovis aries cDNA, mRNA sequence [EE801887]	EE801887			Oar.1595
A_70_P042051	c7orf23	chromosome 7 open reading frame 23	Homo sapiens	0.0207256	0.00310963	11.4463	11.4533	11.1656	11.3848	11.1641	11.2882	11.4375	11.8618	12.0316	11.6027	11.8263	11.4756	12.0107	12.2329	12.2153	010914OSTA095076HT OSTA Ovis aries cDNA, mRNA sequence [EE857406]	EE857406			Oar.7734
A_70_P017781	ppp3ca	protein phosphatase 3 (formerly 2B), catalytic subunit, alpha isoform	Homo sapiens	0.00468313	6.03e-05	10.1537	10.0717	10.1228	10.4762	10.6144	10.5501	10.785	11.3466	11.1352	11.6365	11.8091	11.5322	11.9173	11.9557	11.5413	020709OFM1012080HT OFM1 Ovis aries cDNA, mRNA sequence [EE773858]	EE773858			Oar.8455
A_70_P048521				0.0312101	0.00705859	7.73051	7.63457	7.53655	6.96819	7.15399	7.44838	8.25187	7.9452	8.46657	8.07329	5.82155	8.4104	6.2049	5.70724	6.46923	020709OAPP1035024HT OAPP Ovis aries cDNA, mRNA sequence [EE750941]	EE750941			Oar.10159
A_70_P052351	NUDT21	nudix (nucleoside diphosphate linked moiety X)-type motif 21	Homo sapiens	0.0242399	0.00420717	12.3017	12.1878	12.1141	11.6875	11.6732	11.7019	11.0553	11.0755	11.5888	11.2706	11.289	10.8971	11.2481	11.4731	11.6486	020731ONDC220087HT ONDC Ovis aries cDNA, mRNA sequence [EE815203]	EE815203			Oar.9295
A_70_P017076	RN18S1	18S ribosomal RNA	Homo sapiens	0.0125488	0.00109821	8.28065	8.53579	8.55	8.3349	8.61366	8.88227	9.13728	8.97709	8.94622	10.2205	11.2079	10.3769	12.1612	12.0403	12.9277	020731OFLV1025002HT OFLV Ovis aries cDNA, mRNA sequence [EE769455]	EE769455			Oar.509
A_70_P053971				0.0208068	0.0031342	13.3553	13.2387	13.2532	13.1114	13.3192	13.231	13.0962	12.9706	13.0088	12.7388	12.6691	12.4884	12.4799	12.4007	12.7271	030729OMU903006001HT OMU90 Ovis aries cDNA, mRNA sequence [EE797359]	EE797359			Oar.15695
A_70_P001646	COL3A1	collagen, type III, alpha 1	Homo sapiens	0.0186527	0.00253507	8.07558	7.42414	7.62248	7.85495	7.67007	7.53955	8.61702	8.60959	8.68126	8.6702	8.63828	7.48524	8.02139	7.67867	7.87139	020922OD10L001066HT OD10L Ovis aries cDNA, mRNA sequence [EE760341]	EE760341			Oar.13048
A_70_P066341				0.0165454	0.00200537	11.5071	11.6925	11.6398	11.4576	11.0354	11.4559	11.6214	11.3559	11.3549	10.8894	10.8955	10.9944	11.1889	10.7144	11.2465	C0009480G08.P1KAM13F KN511 Ovis aries efferent gastric lymph from Teladorsagia infected sheep Ovis aries cDNA clone C0009480G08 5', mRNA sequence [FE033208]	FE033208			Oar.16039
A_70_P007261	ABCB7	ATP-binding cassette, sub-family B (MDR/TAP), member 7	Homo sapiens	0.0133994	0.0012776	10.9377	10.2143	10.3525	10.503	10.499	10.3948	9.82976	9.85703	9.94822	10.024	10.5807	10.354	10.6836	10.4472	10.0615	C0009478A07.P1KAM13F KN511 Ovis aries efferent gastric lymph from Teladorsagia infected sheep Ovis aries cDNA clone C0009478A07 5', mRNA sequence [FE031531]	FE031531			Oar.14855
A_70_P043551				0.00292076	1.74e-05	8.40346	9.28401	8.23307	9.1351	9.10486	9.3097	9.8662	9.89391	10.3274	10.6144	10.9816	9.74159	11.5263	11.3836	11.4185	020605ONLN005015HT ONLN Ovis aries cDNA, mRNA sequence [EE826279]	EE826279			Oar.6475
A_70_P004326	CETN3	centrin, EF-hand protein, 3 (CDC31 homolog, yeast)	Homo sapiens	0.0194792	0.00275245	13.4735	13.3636	13.3607	12.9341	13.5363	13.5832	13.5245	13.5118	13.74	13.034	12.9578	12.9612	12.9797	13.2553	12.7825	021030OOCX016020HT OOCX Ovis aries cDNA, mRNA sequence [EE834956]	EE834956			Oar.7344
A_70_P057756	SIRT3	sirtuin (silent mating type information regulation 2 homolog) 3 (S. cerevisiae)	Homo sapiens	0.0141021	0.00141872	8.39024	8.68787	9.04383	9.24066	8.96472	8.96472	9.22357	8.77281	9.16405	8.86974	9.99605	8.85219	10.1886	10.5172	10.3578	020709OMLT1009048HT OMLT Ovis aries cDNA, mRNA sequence [EE793258]	EE793258			Oar.7563
A_70_P067861	NUDT2	nudix (nucleoside diphosphate linked moiety X)-type motif 2	Homo sapiens	0.0281091	0.00578104	14.6591	14.1033	14.077	13.9376	13.9418	13.8214	13.7605	13.555	13.6666	13.386	13.6164	12.711	13.4711	13.4377	13.5482	020731ONDC245080HT ONDC Ovis aries cDNA, mRNA sequence [EE803397]	EE803397			Oar.4259
A_70_P053816	GPM6B	glycoprotein M6B	Homo sapiens	0.0194792	0.00275363	7.44697	7.47194	7.48216	7.42048	7.12986	7.45822	8.13109	8.0221	8.28747	9.55419	9.00577	8.7907	8.844	9.58599	9.69261	030729OMU903009085HT OMU90 Ovis aries cDNA, mRNA sequence [EE797262]	EE797262			Oar.15664
A_70_P061806	Satb1	SATB homeobox 1	Homo sapiens	0.0189324	0.0026087	11.4521	12	11.7855	11.47	11.5123	11.779	11.9677	11.6933	12.4068	12.3136	12.4343	12.903	12.7271	12.923	13.0785	020709OMGB11079002HT OMGB1 Ovis aries cDNA, mRNA sequence [EE780480]	EE780480			Oar.10051
A_70_P047821	KIF15	kinesin family member 15	Homo sapiens	0.0136981	0.00132464	8.89723	8.73819	8.9293	8.51396	8.18234	8.42768	8.15899	8.08576	8.48876	7.46017	4.82666	7.22717	5.38555	4.95114	5.99256	020731ONDC239083HT ONDC Ovis aries cDNA, mRNA sequence [EE815552]	EE815552			Oar.14912
A_70_P034746	nin	ninein (GSK3B interacting protein)	Homo sapiens	0.0179349	0.00233708	14.3291	14.5662	14.5738	14.3961	14.4662	14.5191	14.5857	14.5191	14.725	14.3758	13.7782	14.0019	13.7964	13.7685	13.9474	020709OMGB11081013HT OMGB1 Ovis aries cDNA, mRNA sequence [EE781317]	EE781317			Oar.6359
A_70_P071206	MRPS7	mitochondrial ribosomal protein S7	Homo sapiens	0.0407254	0.0113148	12.4007	13.3746	12.1065	11.9917	12.3069	12.3846	11.2836	11.4647	11.4309	11.5762	12.1992	11.357	12.1169	12.6268	12.1322	020605ONLN140026HT ONLN Ovis aries cDNA, mRNA sequence [EE824089]	EE824089			Oar.8114
A_70_P036671	MARCKS	myristoylated alanine-rich protein kinase C substrate	Homo sapiens	0.0274027	0.00549358	11.9419	11.7035	11.5384	11.1727	11.4358	11.226	10.9584	11.0813	11.0866	10.4862	9.93551	10.5264	9.64988	9.55036	8.57202	020322OFLT032012HT OFLT Ovis aries cDNA, mRNA sequence [EE768628]	EE768628			Oar.3681
A_70_P064916	arid3a	AT rich interactive domain 3A (BRIGHT-like)	Homo sapiens	0.00188845	4.72e-06	8.65679	8.64532	8.58958	7.85886	8.0448	7.86531	7.26079	7.25657	7.34564	6.54977	6.45542	7.19224	6.41369	7.13728	5.94716	020605ONLN035069HT ONLN Ovis aries cDNA, mRNA sequence [EE829989]	EE829989			Oar.9917
A_70_P057621	Rnf144a	ring finger protein 144A	Homo sapiens	0.00658811	0.000215	8.46172	8.2413	8.3013	8.09434	8.28904	8.49449	9.83746	9.74714	9.63589	9.73049	9.12999	10.2929	9.68055	8.95438	9.31968	C0009487E02.Q1KM13R KN511 Ovis aries peyer's patch from terminal ileum of Teladorsagia infected sheep Ovis aries cDNA clone C0009487E02 3', mRNA sequence [FE038052]	FE038052			Oar.7535
A_70_P029386	CNN2	calponin 2	Homo sapiens	0.00825226	0.00044	10.8887	10.4816	10.7192	10.1149	9.60622	10.2307	8.81196	8.74843	8.64027	8.27404	8.22695	8.72941	7.50964	7.83788	8.04187	020502OAPP1010095HT OAPP Ovis aries cDNA, mRNA sequence [EE750007]	EE750007			Oar.5478
A_70_P039286	cav1	caveolin 1, caveolae protein, 22kDa	Homo sapiens	0.0289798	0.00616419	7.82928	8.43343	8.15963	9.21881	8.72497	8.82219	9.75561	9.75361	10.1243	10.2879	8.67321	9.14158	9.67109	9.17374	9.83933	Ovis aries caveolin 1 (CAV1), mRNA [NM_001009477]	NM_001009477	445468		Oar.13316
A_70_P050926	slc2a14	solute carrier family 2 (facilitated glucose transporter), member 14	Homo sapiens	0.0406077	0.011277	9.13728	9.64794	8.89923	8.52787	8.73455	9.16405	8.42214	8.02561	8.09217	7.83936	7.51512	7.05049	7.95608	7.86394	7.74465	Ovis aries biglycan (BGN), mRNA [NM_001009201]	NM_001009201	443011		Oar.568
A_70_P061451	TUBB6	tubulin, beta 6	Homo sapiens	0.0204435	0.00304123	14.2124	14.5524	14.3654	14.3722	14.2426	14.6193	13.2917	13.3905	13.7246	13.0912	11.8357	11.9269	11.9013	12.8563	11.7443	020605ONLN105051HT ONLN Ovis aries cDNA, mRNA sequence [EE824256]	EE824256			Oar.13638
A_70_P018801				0.0243579	0.0042693	15.6312	16.4073	16.5653	16.3641	16.7099	16.0401	17.2162	16.9693	17.3438	16.2963	15.5555	16.2316	15.1249	14.427	14.9532	030729OMU903023067HT OMU90 Ovis aries cDNA, mRNA sequence [EE794951]	EE794951			Oar.14230
A_70_P015941	KRT86	keratin 86	Homo sapiens	0.0277051	0.00560134	8.60167	8.69415	8.65437	7.89635	8.58249	8.59106	7.98094	7.43062	8.10632	7.59922	7.60661	6.55568	8.01067	7.64957	7.86796	O.aries mRNA for hair keratin type II intermediate filament protein [X73457]	X73457	443415		Oar.13161
A_70_P060876	PCDH7	protocadherin 7	Homo sapiens	0.0327285	0.00771934	11.1166	12.1681	12.0379	11.9811	11.8645	12.1813	11.3121	11.1547	11.3691	10.7183	10.2238	11.8503	9.822	10.109	10.5323	020731OSTA165055HT OSTA Ovis aries cDNA, mRNA sequence [EE859947]	EE859947			Oar.6632
A_70_P043151	GNAI3	guanine nucleotide binding protein (G protein), alpha inhibiting activity polypeptide 3	Homo sapiens	0.0482651	0.0148938	13.4799	13.1557	13.1761	12.9685	13.1773	13.1731	12.8421	13.0535	13.0267	12.5368	12.5965	12.9188	12.4472	12.3379	12.6228	020731OCS411051077HT OCS4 Ovis aries cDNA, mRNA sequence [EE756357]	EE756357			Oar.6394
A_70_P037571				0.0306539	0.0068285	12.3564	11.8216	12.3017	12.4086	12.0046	12.218	12.4108	12.2023	12.2442	12.5554	13.2359	12.749	13.2135	13.2938	12.9911	020731OFLV1027094HT OFLV Ovis aries cDNA, mRNA sequence [EE769233]	EE769233			Oar.11204
A_70_P031986	NKTR	natural killer-tumor recognition sequence	Homo sapiens	0.0291827	0.00624758	11.6304	12.1568	12.3437	12.1711	12.2594	12.2555	12.0499	12.2886	12.1727	11.7484	11.8371	12.3582	11.8141	11.7738	11.6588	020731OCS411038082HT OCS4 Ovis aries cDNA, mRNA sequence [EE758081]	EE758081			Oar.15236
A_70_P015716	Ctla4	cytotoxic T-lymphocyte-associated protein 4	Pan troglodytes	0.0391358	0.0105754	4.79994	4.73827	4.76498	6.28849	5.39309	5.9827	6.07803	5.82253	6.41661	7.08777	6.8107	8.67321	5.05022	5.50906	8.24254	C0009259J20.P1KAM13F KN511 Ovis aries efferent gastric lymph from uninfected sheep Ovis aries cDNA clone C0009259J20 5', mRNA sequence [FE025406]	FE025406			Oar.16673
A_70_P009346	scarb2	scavenger receptor class B, member 2	Homo sapiens	0.0399064	0.0109227	11.3709	11.1407	10.9944	10.8432	10.8736	10.9181	10.5364	10.4703	11.0291	10.7712	11.4549	11.233	11.3094	11.3736	11.5313	010914OSAB049078HT OSAB Ovis aries cDNA, mRNA sequence [EE843365]	EE843365			Oar.7970
A_70_P051377				0.0323875	0.00754798	8.09716	5.36828	5.31481	9.23558	13.3965	11.0382	11.8585	12.0526	11.1994	15.4338	14.1489	14.1101	12.1947	8.71206	12.7213	Ovis aries procyclic dodecapeptide (DODE), mRNA [NM_001009772]	NM_001009772	443312		Oar.410
A_70_P024416	HSPA8P1	heat shock 70kDa protein pseudogene 1	Homo sapiens	0.0151151	0.00166617	12.6149	13.2277	12.8916	12.8936	12.9962	13.4699	12.395	12.4049	12.6742	11.5138	11.2473	11.4316	11.1275	12.3643	12.3727	sh1-to09_l0.s2 adult sheep fracture callus pool Ovis aries cDNA, mRNA sequence [DY489461]	DY489461			Oar.14471
A_70_P009131	EZH1	enhancer of zeste homolog 1 (Drosophila)	Homo sapiens	0.0212893	0.00328691	5.17696	5.0457	5.1817	5.68837	4.75329	5.98617	5.50005	5.27077	5.36224	5.42765	5.7802	5.70879	5.90048	6.0221	6.17287	C0009479P01.Q1KAM13R KN511 Ovis aries efferent gastric lymph from uninfected sheep Ovis aries cDNA clone C0009479P01 3', mRNA sequence [FE032883]	FE032883			Oar.12462
A_70_P038161	Hyal1	hyaluronoglucosaminidase 1	Homo sapiens	0.0286894	0.00601949	11.1486	10.8579	10.6468	10.8365	10.7101	10.9734	11.1147	11.1268	11.226	11.1829	11.1867	11.2092	11.6324	11.4839	11.5544	C0009264C16.P1KAM13F KN511 Ovis aries rectum and large colon from E. coli challenged and unchallenged animals Ovis aries cDNA clone C0009264C16 5', mRNA sequence [FE028477]	FE028477			Oar.4911
A_70_P033721	PDIA3	protein disulfide isomerase family A, member 3	Homo sapiens	0.0177071	0.00227571	9.62349	10.0488	9.72308	9.4912	9.40719	9.59899	9.37575	9.55561	9.40073	8.73377	8.64155	10.2484	8.19023	8.51829	8.42214	020731ONDC286082HT ONDC Ovis aries cDNA, mRNA sequence [EE812427]	EE812427			Oar.1908
A_70_P040981	IMMP1L	IMP1 inner mitochondrial membrane peptidase-like (S. cerevisiae)	Homo sapiens	0.0259592	0.00495822	12.6309	12.6966	12.2931	12.5443	12.4929	12.6555	12.8654	12.7982	12.9147	12.923	13.0174	13.0206	13.0449	13.0679	12.9695	020731ONDC279095HT ONDC Ovis aries cDNA, mRNA sequence [EE817287]	EE817287			Oar.12085
A_70_P000206	akap2	A kinase (PRKA) anchor protein 2; paralemmin 2; PALM2-AKAP2 readthrough transcript	Homo sapiens	0.0145077	0.00151208	13.0195	12.9221	12.8191	13.2161	13.1527	13.3389	13.3999	13.352	13.3222	13.5231	13.4903	13.5178	13.4194	13.0216	13.3849	020502OCSI1022028HT OCS1 Ovis aries cDNA, mRNA sequence [EE752339]	EE752339			Oar.10303
A_70_P000206	PALM2-AKAP2	A kinase (PRKA) anchor protein 2; paralemmin 2; PALM2-AKAP2 readthrough transcript	Homo sapiens	0.0145077	0.00151208	13.0195	12.9221	12.8191	13.2161	13.1527	13.3389	13.3999	13.352	13.3222	13.5231	13.4903	13.5178	13.4194	13.0216	13.3849	020502OCSI1022028HT OCS1 Ovis aries cDNA, mRNA sequence [EE752339]	EE752339			Oar.10303
A_70_P000206	PALM2	A kinase (PRKA) anchor protein 2; paralemmin 2; PALM2-AKAP2 readthrough transcript	Homo sapiens	0.0145077	0.00151208	13.0195	12.9221	12.8191	13.2161	13.1527	13.3389	13.3999	13.352	13.3222	13.5231	13.4903	13.5178	13.4194	13.0216	13.3849	020502OCSI1022028HT OCS1 Ovis aries cDNA, mRNA sequence [EE752339]	EE752339			Oar.10303
A_70_P053231	nhsl1	NHS-like 1	Homo sapiens	0.046553	0.0140801	10.295	10.5557	10.1765	9.7859	9.39542	9.97355	9.54499	9.47294	9.74287	8.88058	8.51752	9.70454	8.04049	7.97841	8.99425	020605OCS411009081HT OCS4 Ovis aries cDNA, mRNA sequence [EE754515]	EE754515			Oar.6875
A_70_P067016	March6	membrane-associated ring finger (C3HC4) 6	Homo sapiens	0.0125488	0.0010983	7.97345	8.03814	7.87941	8.23582	8.12707	8.12256	8.11336	8.14175	8.51396	8.44539	8.91743	8.68201	9.08837	9.11659	9.38323	020502OAPP1018015HT OAPP Ovis aries cDNA, mRNA sequence [EE748443]	EE748443			Oar.7124
A_70_P037971	ZCCHC3	zinc finger, CCHC domain containing 3	Homo sapiens	0.0270378	0.00536525	9.63773	9.42369	9.54572	9.55347	9.65368	9.63837	9.32506	9.06827	8.83834	9.11743	9.20792	8.89082	9.30902	9.138	9.25439	030729OMU902014017HT OMU90 Ovis aries cDNA, mRNA sequence [EE798421]	EE798421			Oar.11287
A_70_P013361	WWP2	WW domain containing E3 ubiquitin protein ligase 2	Homo sapiens	0.019484	0.00275597	12.2271	12.0568	11.9659	12.1591	12.0054	11.9097	11.9836	11.8303	11.8166	12.0125	13.0133	11.1013	12.6491	12.9039	12.796	010914ONDC154009HT ONDC Ovis aries cDNA, mRNA sequence [EE812888]	EE812888			Oar.4035
A_70_P030141	LOC729590	hypothetical LOC729590; BMP and activin membrane-bound inhibitor homolog (Xenopus laevis)	Homo sapiens	0.0308548	0.00690027	9.58019	10.1427	9.45719	9.00637	8.97709	8.71127	8.5044	8.04948	8.31168	8.51309	8.23938	7.99855	9.19151	9.08477	9.43675	Ovis aries BMP and activin membrane-bound inhibitor (BAMBI), mRNA [NM_001009761]	NM_001009761	443242		Oar.999
A_70_P030141	BAMBI	hypothetical LOC729590; BMP and activin membrane-bound inhibitor homolog (Xenopus laevis)	Homo sapiens	0.0308548	0.00690027	9.58019	10.1427	9.45719	9.00637	8.97709	8.71127	8.5044	8.04948	8.31168	8.51309	8.23938	7.99855	9.19151	9.08477	9.43675	Ovis aries BMP and activin membrane-bound inhibitor (BAMBI), mRNA [NM_001009761]	NM_001009761	443242		Oar.999
A_70_P008271	spred1	sprouty-related, EVH1 domain containing 1	Homo sapiens	0.04074	0.0113277	13.2843	13.4283	13.2979	13.1667	13.4059	13.5858	13.4342	13.3746	13.3232	13.0713	12.8039	12.9357	12.6517	12.5721	12.8781	020709OML22049077HT OML2 Ovis aries cDNA, mRNA sequence [EE792335]	EE792335			Oar.5799
A_70_P012891	polr2i	polymerase (RNA) II (DNA directed) polypeptide I, 14.5kDa	Homo sapiens	0.0298878	0.00653582	10.7158	10.0568	10.2048	10.309	9.99462	10.2417	10.2176	10.174	10.0145	10.4981	10.6355	10.6501	11.0804	10.8215	10.7313	020731ONDC275094HT ONDC Ovis aries cDNA, mRNA sequence [EE801501]	EE801501			Oar.79
A_70_P057786	Rcsd1	RCSD domain containing 1	Homo sapiens	0.00506898	9.61e-05	12.1905	12.2023	12.2271	12.7378	12.7222	12.8312	12.4703	12.6344	12.9188	12.9737	13.1114	13.3465	13.3421	13.5104	13.5947	020731ONDC213078HT ONDC Ovis aries cDNA, mRNA sequence [EE818587]	EE818587			Oar.15831
A_70_P069166	anp32b	similar to Acidic leucine-rich nuclear phosphoprotein 32 family member B (PHAPI2 protein) (Silver-stainable protein SSP29) (Acidic protein rich in leucines); acidic (leucine-rich) nuclear phosphoprotein 32 family, member B	Homo sapiens	0.0138671	0.00137055	14.9771	15.0115	14.9603	14.8317	14.3949	14.9242	14.5466	13.9458	14.6706	14.2525	13.9905	14.0694	14.112	14.1715	13.8007	Ovis aries partial mRNA for hypothetical protein (slan gene) [AJ783860]	AJ783860	494442		Oar.3020
A_70_P069166	LOC646791	similar to Acidic leucine-rich nuclear phosphoprotein 32 family member B (PHAPI2 protein) (Silver-stainable protein SSP29) (Acidic protein rich in leucines); acidic (leucine-rich) nuclear phosphoprotein 32 family, member B	Homo sapiens	0.0138671	0.00137055	14.9771	15.0115	14.9603	14.8317	14.3949	14.9242	14.5466	13.9458	14.6706	14.2525	13.9905	14.0694	14.112	14.1715	13.8007	Ovis aries partial mRNA for hypothetical protein (slan gene) [AJ783860]	AJ783860	494442		Oar.3020
A_70_P067706				0.014361	0.00146842	13.9045	14.094	13.9689	13.8669	13.6114	13.7176	13.7259	13.4429	13.8116	13.6164	12.6287	13.1749	12.9277	12.6258	12.6607	Rep: High mobility group protein B2 - Homo sapiens (Human), complete [TC15197]	TC15197		GO:0042472|GO:0005789|GO:0030182|GO:0007528|GO:0005516|GO:0042311|GO:0048013|GO:0007204|GO:0045213|GO:0030553|GO:0005634|GO:0006288|GO:0046875|GO:0000139|GO:0001764|GO:0050911|GO:0045162|GO:0008076|GO:0045638|GO:0046069|GO:0005643|GO:0031628|GO:0004117|GO
A_70_P021196	RBMS1	RNA binding motif, single stranded interacting protein 1	Homo sapiens	0.00866966	0.000501	14.8614	14.8815	15.2163	15.1401	15.0836	15.1964	15.3265	15.0115	14.9796	14.8748	14.5524	15.0162	14.4192	14.2879	14.2788	020731ONDC215046HT ONDC Ovis aries cDNA, mRNA sequence [EE804928]	EE804928			Oar.4448
A_70_P039176	KLHL24	kelch-like 24 (Drosophila)	Homo sapiens	0.00466626	5.46e-05	14.2961	14.3422	14.8225	14.5209	14.5759	14.6507	14.7465	15.04	14.8418	15.3206	15.7317	14.427	16.1964	16.014	16.0771	021030OSPA1017052HT OSPA Ovis aries cDNA, mRNA sequence [EE852739]	EE852739			Oar.7292
A_70_P039171	lsm7	LSM7 homolog, U6 small nuclear RNA associated (S. cerevisiae)	Homo sapiens	0.0286894	0.00601997	15.5725	15.3096	14.9747	14.9517	14.9326	15.1097	14.4808	14.5503	14.5857	14.1269	14.5077	14.5323	14.0438	14.3758	13.9894	sh1-al21_l0.s2 adult sheep fracture callus pool Ovis aries cDNA, mRNA sequence [DY478249]	DY478249			Oar.7291
A_70_P021871	NPAS2	neuronal PAS domain protein 2	Homo sapiens	0.0228765	0.00378065	14.1731	15.8987	16.1488	14.1859	15.7214	15.7732	11.7511	13.3192	13.5104	11.0194	7.78312	8.06278	8.04948	9.99336	8.13821	020605OFLV1010066HT OFLV Ovis aries cDNA, mRNA sequence [EE771192]	EE771192			Oar.14044
A_70_P068956	LOC728026	hypothetical LOC728026; prothymosin, alpha; hypothetical gene supported by BC013859; prothymosin, alpha pseudogene 4 (gene sequence 112)	Homo sapiens	0.0271871	0.00540875	15.0545	14.9981	14.7337	14.7377	14.6413	14.8931	14.5364	14.198	14.3152	14.3558	14.198	14.0752	14.0627	13.975	14.2304	sh2P0018M20_F.ab1 adult sheep fracture callus 7d Ovis aries cDNA, mRNA sequence [DY496383]	DY496383			Oar.2899
A_70_P068956	LOC441454	hypothetical LOC728026; prothymosin, alpha; hypothetical gene supported by BC013859; prothymosin, alpha pseudogene 4 (gene sequence 112)	Homo sapiens	0.0271871	0.00540875	15.0545	14.9981	14.7337	14.7377	14.6413	14.8931	14.5364	14.198	14.3152	14.3558	14.198	14.0752	14.0627	13.975	14.2304	sh2P0018M20_F.ab1 adult sheep fracture callus 7d Ovis aries cDNA, mRNA sequence [DY496383]	DY496383			Oar.2899
A_70_P068956	PTMAP4	hypothetical LOC728026; prothymosin, alpha; hypothetical gene supported by BC013859; prothymosin, alpha pseudogene 4 (gene sequence 112)	Homo sapiens	0.0271871	0.00540875	15.0545	14.9981	14.7337	14.7377	14.6413	14.8931	14.5364	14.198	14.3152	14.3558	14.198	14.0752	14.0627	13.975	14.2304	sh2P0018M20_F.ab1 adult sheep fracture callus 7d Ovis aries cDNA, mRNA sequence [DY496383]	DY496383			Oar.2899
A_70_P068956	PTMA	hypothetical LOC728026; prothymosin, alpha; hypothetical gene supported by BC013859; prothymosin, alpha pseudogene 4 (gene sequence 112)	Homo sapiens	0.0271871	0.00540875	15.0545	14.9981	14.7337	14.7377	14.6413	14.8931	14.5364	14.198	14.3152	14.3558	14.198	14.0752	14.0627	13.975	14.2304	sh2P0018M20_F.ab1 adult sheep fracture callus 7d Ovis aries cDNA, mRNA sequence [DY496383]	DY496383			Oar.2899
A_70_P042226	JKAMP	chromosome 14 open reading frame 100	Homo sapiens	0.012583	0.0011133	13.3498	13.4502	13.5618	13.1947	13.187	13.3616	13.2722	13.1376	13.283	12.7692	12.4988	12.277	12.7482	12.8106	12.6851	020731ONDC273008HT ONDC Ovis aries cDNA, mRNA sequence [EE804668]	EE804668			Oar.7769
A_70_P060121	UMPS	uridine monophosphate synthetase	Homo sapiens	0.0258012	0.00487559	8.13037	8.25109	7.73496	7.58579	7.36612	7.73207	6.72987	6.70914	6.69316	6.31944	6.54693	6.78105	6.26012	7.64256	7.16845	020605OFLV1009061HT OFLV Ovis aries cDNA, mRNA sequence [EE770064]	EE770064			Oar.13468
A_70_P023006	PEX12	peroxisomal biogenesis factor 12	Homo sapiens	0.0295596	0.00641182	10.0508	10.1033	10.0454	10.0029	9.94749	10.1713	9.71432	9.65847	9.84644	9.7017	9.58019	8.88779	9.76772	9.58304	9.68966	010914OSAB015069HT OSAB Ovis aries cDNA, mRNA sequence [EE846746]	EE846746			Oar.12775
A_70_P008481				0.00801658	0.000392	5.45332	6.12236	6.41753	6.21035	6.11961	6.19929	5.5649	5.55247	5.48076	5.17202	4.45166	5.7935	5.30397	5.45988	5.16877	020605ONLN018038HT ONLN Ovis aries cDNA, mRNA sequence [EE830388]	EE830388			Oar.5842
A_70_P009991	myh10	myosin, heavy chain 10, non-muscle	Homo sapiens	0.0246375	0.00437553	6.66151	7.1692	6.92778	6.72014	6.89762	7.00869	6.42104	6.65859	6.65609	6.05032	5.2495	6.43038	5.96075	5.72536	5.65318	sh2P0021I09_F.ab1 adult sheep fracture callus 7d Ovis aries cDNA, mRNA sequence [DY497272]	DY497272			Oar.3736
A_70_P022116				0.00916936	0.000555	11.6573	11.6439	11.5469	11.3322	11.0755	11.2364	11.0575	11.2157	11.2239	10.8984	10.499	11.1254	10.2605	10.5442	10.4227	020605ONLN104093HT ONLN Ovis aries cDNA, mRNA sequence [EE826887]	EE826887			Oar.14102
A_70_P017851	pts	6-pyruvoyl-tetrahydropterin synthase	Mus musculus	0.0257956	0.00484887	13.4813	13.1057	12.8731	13.3318	13.3232	13.4575	12.9188	12.9922	12.9113	13.0347	13.9778	13.1078	13.6482	14.0465	13.6749	sh1-amf19_l0.s2 adult sheep fracture callus pool Ovis aries cDNA, mRNA sequence [DY478533]	DY478533			Oar.5026
A_70_P036376				0.0137148	0.00133815	11.0484	11.088	10.9247	10.6196	10.6939	11.0097	9.78047	9.96203	9.46416	10.026	10.1772	9.74872	10.1403	10.0454	9.10689	020605ONLN139064HT ONLN Ovis aries cDNA, mRNA sequence [EE827010]	EE827010			Oar.3611
A_70_P049286	ATP2B1	ATPase, Ca++ transporting, plasma membrane 1	Homo sapiens	0.00981633	0.000649	9.98262	9.10633	9.51908	9.87025	9.82119	9.62349	8.80149	8.75705	8.70767	8.22488	8.04118	7.5338	8.186	8.27795	7.88324	C0009261K03.Q1KBM13R KN511 Ovis aries rectum and large colon from E. coli challenged and unchallenged animals Ovis aries cDNA clone C0009261K03 3', mRNA sequence [FE026732]	FE026732			Oar.13911
A_70_P003221	CNBP	CCHC-type zinc finger, nucleic acid binding protein	Homo sapiens	0.0452783	0.0133996	14.684	15.0687	14.9628	15.0373	15.1355	15.2191	15.1204	15.402	15.4418	15.6372	15.5234	15.3964	15.5951	15.9244	15.9768	020502OMGB21007013HT OMGB2 Ovis aries cDNA, mRNA sequence [EE786069]	EE786069			Oar.1420
A_70_P053131	Uck1	uridine-cytidine kinase 1	Homo sapiens	0.0293941	0.00634285	8.14312	8.50139	8.38529	8.09919	7.88421	8.72167	7.42641	7.31458	7.77648	6.97045	6.60833	7.51136	6.9491	7.28451	6.80614	010914ONDC158022HT ONDC Ovis aries cDNA, mRNA sequence [EE815913]	EE815913			Oar.6854
A_70_P024626				0.0128048	0.00114311	7.24889	7.9079	7.90175	8.20231	8.06278	8.12794	8.65519	8.65803	8.78062	8.72711	9.41869	9.27529	9.39399	9.88613	9.55529	030729OM1351012049HT OM135 Ovis aries cDNA, mRNA sequence [EE775351]	EE775351			Oar.14557
A_70_P001461	GALR3	galanin receptor 3	Homo sapiens	0.0366835	0.00941657	8.73607	8.67321	8.55132	8.34205	8.68546	8.53579	8.25775	8.02272	8.39667	8.21218	8.03729	6.84834	8.21044	8.19083	8.08576	Ovis aries galanin receptor 3 mRNA, partial cds [EF192584]	EF192584	100037699		Oar.13001
A_70_P059931	Vcam1	vascular cell adhesion molecule 1	Homo sapiens	0.0280126	0.00573261	9.58171	10.4311	9.57854	10.4392	9.76405	9.81189	10.4941	9.27027	10.2158	8.38383	8.46311	8.56123	8.67906	6.43866	9.32363	ovine_partialCDS_VCAM1 texel sheep partial heterologous PCR in lymph node Ovis aries cDNA similar to ovis aries Vascular cell adhesion molecule 1, VCAM1, mRNA sequence [ES414810]	ES414810			Oar.13417
A_70_P037841	CBX5	chromobox homolog 5 (HP1 alpha homolog, Drosophila)	Homo sapiens	0.0386707	0.0103609	9.8255	9.34887	9.70109	9.60966	9.34175	9.16767	9.06764	8.98924	9.2222	9.54831	7.6259	9.93325	7.39975	6.9922	7.78729	020731OFLV1034075HT OFLV Ovis aries cDNA, mRNA sequence [EE770932]	EE770932			Oar.11258
A_70_P043561	ilf3	interleukin enhancer binding factor 3, 90kDa	Homo sapiens	0.0315187	0.00717284	9.17515	9.31675	9.33121	8.95203	8.97869	8.81682	8.85526	8.73097	8.85598	8.63302	8.39873	8.09434	8.45953	8.38825	8.89345	020731ONDC261003HT ONDC Ovis aries cDNA, mRNA sequence [EE802019]	EE802019			Oar.6477
A_70_P028146	PANK4	pantothenate kinase 4	Homo sapiens	0.0379528	0.00995548	6.48028	6.4345	6.54058	6.73718	6.68149	6.48241	6.18771	6.54821	6.45617	6.47917	7.16757	7.30364	7.54743	7.75248	7.2938	sh2P0047L13_F.ab1 adult sheep fracture callus 7d Ovis aries cDNA, mRNA sequence [DY503593]	DY503593			Oar.8999
A_70_P040086	HERC1	hect (homologous to the E6-AP (UBE3A) carboxyl terminus) domain and RCC1 (CHC1)-like domain (RLD) 1	Homo sapiens	0.0148631	0.00160655	6.6872	7.00379	7.23581	7.06174	7.05821	6.91596	7.09982	7.27109	7.32315	7.15595	7.22518	7.30675	7.70021	7.71569	7.86315	020605ONLN139034HT ONLN Ovis aries cDNA, mRNA sequence [EE824173]	EE824173			Oar.10976
A_70_P027076	EID1	EP300 interacting inhibitor of differentiation 1	Homo sapiens	0.0115011	0.000893	8.89017	8.9063	9.06601	9.66086	8.70633	8.82479	9.23237	9.19975	9.42862	8.9274	6.41806	8.32716	6.93669	6.9491	7.3815	021030OOCX010095HT OOCX Ovis aries cDNA, mRNA sequence [EE835344]	EE835344			Oar.5926
A_70_P042496	tes	testis derived transcript (3 LIM domains)	Homo sapiens	0.012124	0.00101369	12.4288	12.5751	12.0009	11.8929	11.9006	11.7696	11.3644	11.2646	11.4626	10.9957	11.1672	11.0958	11.2403	10.2334	11.2623	020731ONDC255069HT ONDC Ovis aries cDNA, mRNA sequence [EE815538]	EE815538			Oar.8721
A_70_P027651				0.0266619	0.00522942	11.2836	10.8357	10.8425	11.1889	12.2555	13.3232	12.4788	12.8485	12.8441	13.4249	12.6441	11.3158	12.8001	13.7882	12.7262	020731OSTA139032HT OSTA Ovis aries cDNA, mRNA sequence [EE857979]	EE857979			Oar.5362
A_70_P067411	ENOPH1	enolase-phosphatase 1	Homo sapiens	0.0182969	0.00241967	14.3758	14.5644	14.3934	14.0572	14.1679	14.347	13.8076	13.8368	13.9629	13.5482	13.4214	13.1688	13.2023	13.3746	13.5858	020731ONDC218009HT ONDC Ovis aries cDNA, mRNA sequence [EE805470]	EE805470			Oar.4160
A_70_P066891				0.027699	0.00559541	11.6088	12.395	12.182	12.8221	13.2344	13.3881	13.6034	13.7577	14.1045	14.6758	13.3106	13.929	14.5683	15.4068	15.2949	030729OM1351030085HT OM135 Ovis aries cDNA, mRNA sequence [EE774858]	EE774858			Oar.7099
A_70_P062591	RBL2	retinoblastoma-like 2 (p130)	Homo sapiens	0.0443985	0.0129453	9.15369	9.25672	9.38532	9.50919	9.46637	9.4465	9.64203	9.62442	9.73798	9.50299	9.95691	9.4912	10.0145	9.97563	10.2929	020605ONLN112020HT ONLN Ovis aries cDNA, mRNA sequence [EE826587]	EE826587			Oar.10865
A_70_P069721	Pdp1	pyruvate dehyrogenase phosphatase catalytic subunit 1	Homo sapiens	0.0146623	0.00156014	11.093	11.0354	10.9901	11.3512	11.0697	11.0908	11.2571	11.365	11.7088	11.2213	11.0382	12.0796	11.4968	11.4968	11.4284	fp740.z2 fp 73-75d fetal sheep skin library Ovis aries cDNA, mRNA sequence [CF117640]	CF117640			Oar.6242
A_70_P054226	PTGR2	prostaglandin reductase 2	Homo sapiens	0.0084559	0.000465	7.13892	7.56134	7.31537	8.61133	8.08251	8.25109	7.85723	7.94777	7.99207	8.73012	8.91098	8.99653	9.03658	9.39485	9.14884	sh3P0046P10_F.ab1 adult sheep fracture callus 10d Ovis aries cDNA, mRNA sequence [DY520407]	DY520407			Oar.9671
A_70_P005651	TMEM86A	transmembrane protein 86A	Homo sapiens	0.0463675	0.0139848	5.11807	4.52972	6.03432	5.83681	5.8861	5.702	5.37713	5.29916	5.40765	5.51505	6.13184	5.37996	6.13916	6.50277	5.74749	021030OD15L049024HT OD15L Ovis aries cDNA, mRNA sequence [EE760926]	EE760926			Oar.6046
A_70_P050721	Riok3	RIO kinase 3 (yeast)	Homo sapiens	0.0440983	0.0128203	11.7544	12.1431	12.0852	12.1602	12.1681	12.194	12.2032	12.2805	12.4288	12.7205	12.9053	11.9444	12.8191	13.0871	13.1964	020829OSI1005044HT OSI Ovis aries cDNA, mRNA sequence [EE850438]	EE850438			Oar.13797
A_70_P043491	Rmnd5a	required for meiotic nuclear division 5 homolog A (S. cerevisiae)	Homo sapiens	0.0103501	0.000728	11.3426	11.1259	11.3512	11.4626	11.6324	11.4463	12.2484	11.9883	12.0133	12.2785	12.43	12.1055	12.3437	12.3465	12.1602	020605OCS411020072HT OCS4 Ovis aries cDNA, mRNA sequence [EE758072]	EE758072			Oar.6463
A_70_P023131	WDR47	WD repeat domain 47	Homo sapiens	0.0125828	0.00110984	11.0943	11.3856	11.1898	11.4447	11.5515	11.4647	12.032	12.1534	12.1267	12.2862	11.6688	12.7901	11.9279	11.8193	11.9444	021030OSPA1018026HT OSPA Ovis aries cDNA, mRNA sequence [EE853024]	EE853024			Oar.12802
A_70_P067726	AP1S1	adaptor-related protein complex 1, sigma 1 subunit	Homo sapiens	0.0398598	0.0108972	9.74443	9.7246	9.37266	9.19896	9.24387	9.39925	8.88227	8.98305	8.93509	8.97642	7.78091	8.30631	8.19743	8.48719	8.67241	C0009477K07.P1KAM13F KN511 Ovis aries abomasal mucosa (gastric fold) from Teladorsagia infected sheep Ovis aries cDNA clone C0009477K07 5', mRNA sequence [FE031269]	FE031269			Oar.4229
A_70_P066451	FXR1	fragile X mental retardation, autosomal homolog 1	Homo sapiens	0.0148555	0.00160091	9.26026	9.4789	9.47625	9.47366	9.52131	9.69794	10.074	10.1434	10.1934	10.0734	9.47049	9.98096	9.81113	9.68363	9.68828	021030OSPA1020073HT OSPA Ovis aries cDNA, mRNA sequence [EE851990]	EE851990			Oar.16061
A_70_P052626	SNRNP48	small nuclear ribonucleoprotein 48kDa (U11/U12)	Homo sapiens	0.0314736	0.00715296	10.4134	10.4785	10.6225	10.5768	10.3814	10.4327	10.953	10.8926	10.8626	10.8837	11.1916	11.6088	11.3786	10.9878	11.397	020605ONLN156002HT ONLN Ovis aries cDNA, mRNA sequence [EE821531]	EE821531			Oar.9351
A_70_P055291	LACTB	lactamase, beta	Homo sapiens	0.0380259	0.00999729	5.91771	6.24127	5.99431	7.12915	6.67332	8.067	6.85805	7.34712	7.00298	6.77286	7.918	8.67982	7.32559	8.11177	7.91451	020605ONLN117022HT ONLN Ovis aries cDNA, mRNA sequence [EE825582]	EE825582			Oar.8220
A_70_P065096	fbxo33	F-box protein 33	Homo sapiens	0.0183588	0.00244064	7.77282	7.8728	7.70078	7.65397	7.71718	7.65457	7.95466	8.05996	8.01216	8.03656	7.92464	8.78532	7.99727	7.99996	7.77205	020709OAPP1057023HT OAPP Ovis aries cDNA, mRNA sequence [EE748455]	EE748455			Oar.9953
A_70_P023166				0.0399163	0.0109292	12.1001	12.2006	12.2023	11.5914	11.7855	11.6805	11.5907	11.553	12.2912	11.7126	11.8247	10.9457	11.6908	12.0576	11.9536	010914OSTA075017HT OSTA Ovis aries cDNA, mRNA sequence [EE861294]	EE861294			Oar.12812
A_70_P022661	URB2	URB2 ribosome biogenesis 2 homolog (S. cerevisiae)	Homo sapiens	0.0475768	0.0145842	7.2214	7.09279	6.85805	7.27109	6.9327	6.97487	6.70571	6.23954	5.86042	6.38663	6.56738	6.43938	6.67919	6.67413	6.84194	020605ONLN155074HT ONLN Ovis aries cDNA, mRNA sequence [EE825449]	EE825449			Oar.12561
A_70_P037061				0.00500179	9.34e-05	10.0145	10.4801	10.8714	11.2293	11.1889	11.5177	11.9862	11.4439	11.9362	12.4372	12.8936	12.9504	13.4182	13.4194	13.4272	020709OFM1019046HT OFM1 Ovis aries cDNA, mRNA sequence [EE773000]	EE773000			Oar.11353
A_70_P021651	Spats2l	spermatogenesis associated, serine-rich 2-like	Homo sapiens	0.00701988	0.000268	8.90065	9.16692	9.04979	9.02814	8.59407	9.03452	8.79556	8.42282	8.692	7.86724	7.14036	8.87315	7.40422	7.16713	7.39912	sh2P0011B24_F.ab1 adult sheep fracture callus 7d Ovis aries cDNA, mRNA sequence [DY493904]	DY493904			Oar.4556
A_70_P003411	Nrap	nebulin-related anchoring protein	Homo sapiens	0.0128696	0.00116589	6.28017	6.36357	6.25939	6.23486	6.41806	6.45542	6.67161	6.68149	6.97187	7.34966	6.4426	6.07457	7.46882	7.81922	7.79558	CU638587 ovine foetal ovary tissues ( Early folliculogenesis) - F (ocai) Ovis aries cDNA clone ocai0003.d.09 5', mRNA sequence [CU638587]	CU638587			Oar.16256
A_70_P006216	Lmo7	LIM domain 7	Homo sapiens	0.0010294	6.86e-07	9.10043	9.03962	9.0698	9.47294	9.46508	9.53508	10.0747	9.85917	10.0988	10.1676	10.7558	10.1222	10.4023	10.4669	10.4684	020709OMGB11069080HT OMGB1 Ovis aries cDNA, mRNA sequence [EE780285]	EE780285			Oar.11595
A_70_P023926	RUFY2	RUN and FYVE domain containing 2	Homo sapiens	0.0388849	0.0104646	5.51092	6.59478	6.96411	6.16829	6.11513	6.20206	6.74004	6.72322	7.17617	6.58427	6.75617	7.7401	6.65609	7.00747	6.84684	010716OT2F018056HT OT2F Ovis aries cDNA, mRNA sequence [EE871164]	EE871164			Oar.12971
A_70_P037581	Prkca	protein kinase C, alpha	Homo sapiens	0.0470248	0.014331	7.54186	7.78984	7.51724	7.68235	7.19596	6.55718	6.38575	6.89263	6.6872	5.9679	6.43531	6.83804	6.82684	7.09692	6.47583	020605OFLV1018062HT OFLV Ovis aries cDNA, mRNA sequence [EE769263]	EE769263			Oar.11206
A_70_P042246	CISH	cytokine inducible SH2-containing protein	Homo sapiens	0.0291916	0.00625445	10.5592	9.68445	10.3584	9.89625	10.2771	10.2643	10.0928	10.6983	10.4535	9.97355	11.6018	11.2309	11.2293	11.3925	11.1268	020605ONLN135065HT ONLN Ovis aries cDNA, mRNA sequence [EE823508]	EE823508			Oar.7773
A_70_P005621	slc39a14	solute carrier family 39 (zinc transporter), member 14	Homo sapiens	0.0231437	0.00390355	5.80215	6.46157	6.36995	6.27909	6.29166	6.3234	6.61585	6.8107	6.89053	6.9764	7.16845	6.82154	6.88616	6.71558	7.33728	020605ONLN080089HT ONLN Ovis aries cDNA, mRNA sequence [EE824833]	EE824833			Oar.6040
A_70_P038811				0.0072843	0.00031	8.24254	8.5294	8.21663	7.77205	7.71649	7.94998	6.959	6.7527	7.07966	6.6002	5.69308	6.54298	6.09508	6.1713	5.69536	020605ONLN123094HT ONLN Ovis aries cDNA, mRNA sequence [EE821780]	EE821780			Oar.7216
A_70_P069586	COPS2	COP9 constitutive photomorphogenic homolog subunit 2 (Arabidopsis)	Homo sapiens	0.00593675	0.000166	7.51447	7.50898	7.57913	7.91451	7.30364	7.36749	7.56134	7.29479	7.53817	6.99277	6.40985	7.82555	6.8803	6.94118	6.85319	CU654096 ovine foetal ovary tissues (Prophase I meiosis) -M (ocaj) Ovis aries cDNA clone ocaj0008.d.16, mRNA sequence [CU654096]	CU654096			Oar.6213
A_70_P051736	C12orf32	chromosome 12 open reading frame 32	Homo sapiens	0.00631154	0.000191	8.36553	8.39485	8.43208	7.93955	8.0831	8.03153	7.35491	7.55537	7.53582	6.88549	6.14075	5.63963	6.45764	6.26093	5.94219	010914ONDC083071HT ONDC Ovis aries cDNA, mRNA sequence [EE809031]	EE809031			Oar.8913
A_70_P016026	DDX6	DEAD (Asp-Glu-Ala-Asp) box polypeptide 6	Homo sapiens	0.0186527	0.00254417	14.6344	14.7693	14.5968	14.5837	14.5038	14.7212	14.3205	14.2635	14.5683	14.1163	13.8188	13.9882	13.8188	14.0251	13.7495	010716ONDC001049HT ONDC Ovis aries cDNA, mRNA sequence [EE818685]	EE818685			Oar.13182
A_70_P008096	col12a1	collagen, type XII, alpha 1	Homo sapiens	0.0247372	0.00445539	16.1395	16.9273	16.2484	15.1381	15.1678	15.2774	13.7009	13.8862	14.2686	13.1078	12.4722	11.6588	12.5269	12.115	14.1438	sh2P0003A17_F.ab1 adult sheep fracture callus 7d Ovis aries cDNA, mRNA sequence [DY491422]	DY491422			Oar.5757
A_70_P022411	IL21R	interleukin 21 receptor	Homo sapiens	0.0100953	0.000696	7.15399	6.42104	6.77787	6.69034	6.84755	6.09907	6.7818	7.02084	6.8449	7.92539	8.14053	7.98736	7.94777	8.47435	8.44173	020605ONLN117056HT ONLN Ovis aries cDNA, mRNA sequence [EE832351]	EE832351			Oar.12509
A_70_P014637	PLIN5	lipid storage droplet protein 5	Homo sapiens	0.0263395	0.00510696	6.81735	6.44536	6.97326	7.90584	8.04276	7.52962	8.01289	8.18679	8.19995	8.32162	8.43068	8.6351	9.49422	9.6988	7.60347	Ovis aries lipid storage droplet protein 5 (LSDP5), mRNA [NM_001113774]	NM_001113774	100135434		Oar.14617
A_70_P036226	P4HA2	prolyl 4-hydroxylase, alpha polypeptide II	Homo sapiens	0.00466626	5.61e-05	12.0657	12.148	11.8274	11.8312	11.8794	12.1298	11.3336	11.8451	11.5644	11.0499	10.8813	11.304	10.1414	10.2841	10.2082	020731ONDC243066HT ONDC Ovis aries cDNA, mRNA sequence [EE816878]	EE816878			Oar.3579
A_70_P055366	TSEN34	tRNA splicing endonuclease 34 homolog (S. cerevisiae)	Homo sapiens	0.00348745	2.59e-05	11.6641	11.5429	11.5237	11.2509	11.3046	11.4351	10.4916	10.5257	10.6166	10.2394	9.78809	9.31109	9.74714	9.77683	9.55882	020322OFLV1003016HT OFLV Ovis aries cDNA, mRNA sequence [EE770260]	EE770260			Oar.8235
A_70_P013091				0.00500179	9.13e-05	8.71904	8.69664	8.55713	9.05125	8.87699	9.25298	9.74793	9.71141	9.98096	10.1177	10.3104	10.1142	10.5599	11.6764	10.3358	020731ONDC289029HT ONDC Ovis aries cDNA, mRNA sequence [EE810549]	EE810549			Oar.131
A_70_P062201				0.0249735	0.00452867	9.02645	9.66391	9.40719	9.72968	9.63208	9.61328	9.07845	8.97009	9.27095	8.94106	9.16405	9.17515	9.15574	9.24461	8.67619	020605ONLN057006HT ONLN Ovis aries cDNA, mRNA sequence [EE831850]	EE831850			Oar.10785
A_70_P005861				0.0440064	0.0127823	10.2578	10.4572	10.2104	10.1566	10.2211	10.2771	9.76905	9.80041	9.94532	9.98506	9.75939	9.2993	9.92859	9.68545	9.27903	020605ONLN101011HT ONLN Ovis aries cDNA, mRNA sequence [EE830565]	EE830565			Oar.6091
A_70_P024081	RPL36A	ribosomal protein L36a pseudogene 51; ribosomal protein L36a pseudogene 37; ribosomal protein L36a pseudogene 49; heterogeneous nuclear ribonucleoprotein H2 (H'); ribosomal protein L36a	Homo sapiens	0.0154402	0.00174535	17.3544	17.2666	17.3182	17.2404	16.9875	17.2162	17.3615	17.1623	17.326	16.9875	16.893	17.1754	16.7804	16.8663	16.893	CU652278 ovine foetal ovary tissues (Prophase I meiosis) -M (ocaj) Ovis aries cDNA clone ocaj0007.o.21, mRNA sequence [CU652278]	CU652278			Oar.14341
A_70_P024081	RPL36AP37	ribosomal protein L36a pseudogene 51; ribosomal protein L36a pseudogene 37; ribosomal protein L36a pseudogene 49; heterogeneous nuclear ribonucleoprotein H2 (H'); ribosomal protein L36a	Homo sapiens	0.0154402	0.00174535	17.3544	17.2666	17.3182	17.2404	16.9875	17.2162	17.3615	17.1623	17.326	16.9875	16.893	17.1754	16.7804	16.8663	16.893	CU652278 ovine foetal ovary tissues (Prophase I meiosis) -M (ocaj) Ovis aries cDNA clone ocaj0007.o.21, mRNA sequence [CU652278]	CU652278			Oar.14341
A_70_P024081	Hnrnph2	ribosomal protein L36a pseudogene 51; ribosomal protein L36a pseudogene 37; ribosomal protein L36a pseudogene 49; heterogeneous nuclear ribonucleoprotein H2 (H'); ribosomal protein L36a	Homo sapiens	0.0154402	0.00174535	17.3544	17.2666	17.3182	17.2404	16.9875	17.2162	17.3615	17.1623	17.326	16.9875	16.893	17.1754	16.7804	16.8663	16.893	CU652278 ovine foetal ovary tissues (Prophase I meiosis) -M (ocaj) Ovis aries cDNA clone ocaj0007.o.21, mRNA sequence [CU652278]	CU652278			Oar.14341
A_70_P024081	RPL36AP51	ribosomal protein L36a pseudogene 51; ribosomal protein L36a pseudogene 37; ribosomal protein L36a pseudogene 49; heterogeneous nuclear ribonucleoprotein H2 (H'); ribosomal protein L36a	Homo sapiens	0.0154402	0.00174535	17.3544	17.2666	17.3182	17.2404	16.9875	17.2162	17.3615	17.1623	17.326	16.9875	16.893	17.1754	16.7804	16.8663	16.893	CU652278 ovine foetal ovary tissues (Prophase I meiosis) -M (ocaj) Ovis aries cDNA clone ocaj0007.o.21, mRNA sequence [CU652278]	CU652278			Oar.14341
A_70_P024081	RPL36AP49	ribosomal protein L36a pseudogene 51; ribosomal protein L36a pseudogene 37; ribosomal protein L36a pseudogene 49; heterogeneous nuclear ribonucleoprotein H2 (H'); ribosomal protein L36a	Homo sapiens	0.0154402	0.00174535	17.3544	17.2666	17.3182	17.2404	16.9875	17.2162	17.3615	17.1623	17.326	16.9875	16.893	17.1754	16.7804	16.8663	16.893	CU652278 ovine foetal ovary tissues (Prophase I meiosis) -M (ocaj) Ovis aries cDNA clone ocaj0007.o.21, mRNA sequence [CU652278]	CU652278			Oar.14341
A_70_P033196	PLXNB1	plexin B1	Homo sapiens	0.0270156	0.00535855	8.80687	9.45609	9.3818	9.2401	9.36911	8.90202	8.4574	8.46951	8.48673	7.79921	7.36822	7.76842	7.56046	7.52458	5.62265	020502OMGB21032096HT OMGB2 Ovis aries cDNA, mRNA sequence [EE784880]	EE784880			Oar.7855
A_70_P059136	ada	adenosine deaminase	Homo sapiens	0.0250078	0.00454283	7.573	8.29117	7.28807	9.06427	8.12493	8.54431	7.39413	7.12986	7.55725	7.67412	8.33847	8.19743	6.85951	6.70069	6.63425	020605ONLN064043HT ONLN Ovis aries cDNA, mRNA sequence [EE831242]	EE831242			Oar.4582
A_70_P025276	ada	adenosine deaminase	Homo sapiens	0.0299734	0.00657216	8.66855	8.43208	8.27476	8.77052	8.83681	8.82906	8.61366	8.29398	8.49622	8.16426	7.96569	7.48824	8.16256	7.84241	7.69102	020709OAPP1074022HT OAPP Ovis aries cDNA, mRNA sequence [EE747509]	EE747509			Oar.9878
A_70_P058961	ppp5c	protein phosphatase 5, catalytic subunit	Homo sapiens	0.0433667	0.012508	8.45818	8.73958	8.81817	8.48096	8.85871	8.60241	7.76194	7.90086	7.71494	7.2055	7.85059	8.37703	7.90946	8.76944	7.37805	020605ONLN106043HT ONLN Ovis aries cDNA, mRNA sequence [EE822680]	EE822680			Oar.5297
A_70_P050366	Actc1	actin, alpha, cardiac muscle 1	Homo sapiens	0.0184031	0.00245124	17.7959	17.9836	18.1157	17.8261	17.9006	18.0185	16.9624	17.2607	17.0219	16.7804	17.326	16.389	16.6897	17.9962	17.6302	020709OFM1034068HT OFM1 Ovis aries cDNA, mRNA sequence [EE772860]	EE772860			Oar.13697
A_70_P063431	MAGI3	membrane associated guanylate kinase, WW and PDZ domain containing 3	Homo sapiens	0.0162985	0.00196352	12.5196	12.6843	12.7452	13.0458	13.1964	13.1688	13.2474	12.7262	13.2124	12.1853	12.3391	12.4269	11.7668	12.1356	12.5182	C0009477A19.P1KAM13F KN511 Ovis aries rectum and large colon from E. coli challenged and unchallenged animals Ovis aries cDNA clone C0009477A19 5', mRNA sequence [FE030847]	FE030847			Oar.15434
A_70_P057981	GATA3	GATA binding protein 3	Homo sapiens	0.00952057	0.00061	6.8626	6.65791	7.01849	7.18026	7.49855	7.02704	7.72957	8.07931	8.07497	8.20329	9.3744	9.1809	8.95019	9.45609	9.40719	C0009485C09.P1KM13F KN511 Ovis aries efferent gastric lymph from uninfected sheep Ovis aries cDNA clone C0009485C09 5', mRNA sequence [FE036584]	FE036584			Oar.15870
A_70_P029261	KCNN3	potassium intermediate/small conductance calcium-activated channel, subfamily N, member 3	Homo sapiens	0.0332833	0.00793229	4.84139	4.94843	4.98674	5.5625	4.9035	4.81231	5.49728	5.9679	5.42411	5.50292	5.52122	5.35826	5.94978	5.40171	4.85853	sh2P0020O21_F.ab1 adult sheep fracture callus 7d Ovis aries cDNA, mRNA sequence [DY497089]	DY497089			Oar.8585
A_70_P036386	Uchl1	ubiquitin carboxyl-terminal esterase L1 (ubiquitin thiolesterase)	Homo sapiens	0.0208214	0.00314977	11.064	11.9942	11.365	10.7092	10.5746	10.5271	9.75293	9.53058	9.15712	9.32061	7.72245	7.0093	8.64155	8.64372	9.50203	Oa_splbn_14M08_M13_Reverse Sheep spleen\brain pSport1 library Ovis aries cDNA clone Oa_splbn_14M08 5', mRNA sequence [CO202836]	CO202836			Oar.3614
A_70_P054511	TMEM149	transmembrane protein 149	Homo sapiens	0.0038261	3.34e-05	10.5896	10.5245	10.5715	10.2714	9.91112	10.1383	9.55181	9.44723	9.53455	9.33634	10.1337	8.54574	9.88285	9.94158	9.90462	sh3P0052P09_F.ab1 adult sheep fracture callus 10d Ovis aries cDNA, mRNA sequence [DY522284]	DY522284			Oar.9731
A_70_P010281	Rftn1	raftlin, lipid raft linker 1	Homo sapiens	0.0246489	0.00439503	5.57775	5.25159	5.48791	5.90113	6.0738	5.59993	6.58427	6.59795	6.4192	6.48403	8.02774	8.0819	7.70202	8.0656	6.70363	020731ONDC214039HT ONDC Ovis aries cDNA, mRNA sequence [EE819346]	EE819346			Oar.3801
A_70_P054306	Src	v-src sarcoma (Schmidt-Ruppin A-2) viral oncogene homolog (avian)	Homo sapiens	0.00965347	0.000624	7.48748	8.18302	8.09794	8.08642	8.06944	7.79405	8.69486	9.00215	9.22414	9.20444	9.75097	8.54051	9.51	9.34748	9.45443	021030OD15L020094HT OD15L Ovis aries cDNA, mRNA sequence [EE762301]	EE762301			Oar.9687
A_70_P036296	Tspan17	tetraspanin 17	Homo sapiens	0.0361773	0.00920947	9.02814	9.04909	8.80463	8.84223	8.74404	8.84084	8.26672	8.4104	8.41699	8.33847	8.39577	7.90326	8.53579	9.34887	8.95713	020605ONLN033057HT ONLN Ovis aries cDNA, mRNA sequence [EE827400]	EE827400			Oar.3593
A_70_P054566	Mrpl24	mitochondrial ribosomal protein L24	Homo sapiens	0.00599222	0.000169	13.4205	13.2857	13.0785	13.3027	13.1805	13.306	12.9728	13.237	13.1475	13.2277	14.0752	13.7565	14.0187	13.9869	14.0834	020731ONDC285083HT ONDC Ovis aries cDNA, mRNA sequence [EE804089]	EE804089			Oar.9743
A_70_P059471	Sept1	septin 9	Homo sapiens	0.00576352	0.000158	12.3409	12.2733	12.388	12.0517	12.1784	12.1338	11.2925	11.5711	11.5168	11.2385	11.064	10.974	11.0045	10.9963	9.8512	Oa_splbn_04B15_M13reverse Sheep spleen\brain pSport1 library Ovis aries cDNA clone Oa_splbn_04B15 5', mRNA sequence [CN823450]	CN823450			Oar.4658
A_70_P042981	APBB1	amyloid beta (A4) precursor protein-binding, family B, member 1 (Fe65)	Homo sapiens	0.0145527	0.00152619	7.73127	7.80053	7.88158	7.61422	7.70829	7.90259	7.13201	7.19596	7.16487	7.06711	6.59643	7.29892	7.2179	7.3106	6.47979	030729OMU902026071HT OMU90 Ovis aries cDNA, mRNA sequence [EE796573]	EE796573			Oar.8822
A_70_P027456	Uqcrc2	ubiquinol-cytochrome c reductase core protein II	Homo sapiens	0.0228566	0.00376374	11.053	10.5201	10.9256	11.8746	11.0561	11.4267	11.9748	12.5956	12.7642	13.297	12.5435	14.1876	13.1794	12.6015	13.3941	020829OSI1007039HT OSI Ovis aries cDNA, mRNA sequence [EE851054]	EE851054			Oar.5320
A_70_P069171				0.00686671	0.000242	7.78091	7.54403	7.69823	7.43348	7.64412	7.70391	7.45676	6.81735	6.84262	6.53903	6.59931	6.47917	7.13519	6.91808	6.53816	Oa_splbn_12F04_M13_Reverse Sheep spleen\brain pSport1 library Ovis aries cDNA clone Oa_splbn_12F04 5', mRNA sequence [CO202362]	CO202362			Oar.3022
A_70_P053026				0.00534303	0.000133	13.3303	13.2046	13.1176	13.4735	13.4903	13.4146	14.0511	13.9917	14.0067	14.2702	13.083	13.6206	13.0481	12.7189	13.2231	Rep: Taste receptor type 2 - Bos taurus (Bovine), partial (26%) [TC17737]	TC17737
A_70_P054081	C14orf142	chromosome 14 open reading frame 142	Homo sapiens	0.0485868	0.0150374	9.92918	10.5846	10.3355	10.6119	10.3754	10.6742	10.4047	10.5	10.6009	11.2011	10.9303	10.9767	11.2504	11.2754	11.7401	sh3P0043L10_F.ab1 adult sheep fracture callus 10d Ovis aries cDNA, mRNA sequence [DY519313]	DY519313			Oar.9642
A_70_P049476	NBR1	neighbor of BRCA1 gene 1	Homo sapiens	0.0148631	0.00160775	11.6908	11.7375	11.5536	12.1141	12.2705	12.1258	12.33	11.9933	12.3857	12.3932	12.6673	12.3474	12.5386	12.6192	12.8323	020502OCSI1007087HT OCS1 Ovis aries cDNA, mRNA sequence [EE753297]	EE753297			Oar.13960
A_70_P017022	KITLG	KIT ligand	Homo sapiens	0.00686671	0.00024	7.37543	7.49106	7.9584	7.45513	7.48594	7.49791	8.17577	8.70117	8.22124	8.67469	8.69351	8.86831	9.06679	9.44391	8.28065	Ovis aries stem cell factor mRNA, partial cds [U89874]	U89874	443371		Oar.491
A_70_P044331				0.0193736	0.00272222	6.05783	6.0534	6.23649	6.53055	6.09149	6.39542	6.98009	7.44749	7.41737	7.4998	6.94203	7.56046	7.30675	6.47629	6.26714	C0009488K09.P1KM13F KN511 Ovis aries rectum and large colon from E. coli challenged and unchallenged animals Ovis aries cDNA clone C0009488K09 5', mRNA sequence [FE030159]	FE030159			Oar.16993
A_70_P002941	Atp5a1	ATP synthase, H+ transporting, mitochondrial F1 complex, alpha subunit 1, cardiac muscle	Homo sapiens	0.00597294	0.000168	7.20175	7.22013	7.39321	7.5013	7.48967	7.49106	7.40207	7.59121	7.70615	7.81595	8.65012	7.86796	8.77124	8.95784	8.94244	OC044 pre-oestrum adult sheep ovary library Ovis aries cDNA, mRNA sequence [CO001014]	CO001014			Oar.1107
A_70_P023211	GSK3B	glycogen synthase kinase 3 beta	Homo sapiens	0.0109962	0.000818	12.6159	12.3857	12.6499	12.2189	12.4137	12.4731	12.1687	11.7235	11.5544	11.3099	11.3736	11.7443	11.4005	11.2639	11.0983	020731OSTA163047HT OSTA Ovis aries cDNA, mRNA sequence [EE863129]	EE863129			Oar.12823
A_70_P025561	Rif1	RAP1 interacting factor homolog (yeast)	Homo sapiens	0.0174208	0.00221668	6.705	7.07163	7.20783	7.30364	6.94992	6.8803	7.40422	7.30598	7.51512	6.72696	5.78832	8.22488	6.17926	6.1466	5.94074	C0009255I23.P1KAM13F KN511 Ovis aries rectum and large colon from E. coli challenged and unchallenged animals Ovis aries cDNA clone C0009255I23 5', mRNA sequence [FE022642]	FE022642			Oar.16469
A_70_P043676	SPRED2	sprouty-related, EVH1 domain containing 2	Homo sapiens	0.0213376	0.00331053	11.7913	11.4731	11.6423	11.291	11.5847	11.4897	11.3128	11.4234	11.3776	11.0159	10.9239	11.0159	11.1501	11.0618	10.9985	020502OCSI1008005HT OCS1 Ovis aries cDNA, mRNA sequence [EE752753]	EE752753			Oar.6500
A_70_P041986	e2f4	E2F transcription factor 4, p107/p130-binding	Homo sapiens	0.00520389	0.000109	8.29266	8.48597	8.46657	8.02069	8.41699	8.27273	7.33951	7.6608	7.6801	6.98864	7.10507	7.0263	7.12027	7.81095	7.06035	020605ONLN136009HT ONLN Ovis aries cDNA, mRNA sequence [EE827610]	EE827610			Oar.7721
A_70_P032696	GLIPR2	GLI pathogenesis-related 2	Homo sapiens	0.00965235	0.000623	15.3845	15.4779	15.2424	14.7842	14.8136	15.1764	14.5566	14.6758	15.1764	13.8326	13.4194	13.7413	12.9951	12.6851	13.5706	020731OSTA129093HT OSTA Ovis aries cDNA, mRNA sequence [EE864067]	EE864067			Oar.247
A_70_P057316	CTTNBP2NL	CTTNBP2 N-terminal like	Homo sapiens	0.00466626	5.67e-05	10.869	10.7805	10.7568	10.4327	10.5774	12.4574	10.44	10.6707	10.5557	9.88522	9.66147	9.61749	9.88921	9.88452	9.79634	010914OSAB007010HT OSAB Ovis aries cDNA, mRNA sequence [EE846348]	EE846348			Oar.7473
A_70_P012881				0.00810472	0.00041	14.7962	14.8157	14.8846	14.402	14.219	14.3949	13.8301	13.9116	14.3105	13.1376	11.1494	11.7625	11.0001	10.4614	11.4773	030729OSPA2020085HT OSPA Ovis aries cDNA, mRNA sequence [EE853171]	EE853171			Oar.77
A_70_P042791	C6orf145	chromosome 6 open reading frame 145	Homo sapiens	0.0391823	0.0105913	15.6092	15.615	15.4174	15.057	15.3003	15.3712	15.402	15.4829	15.4593	14.922	15.066	14.8499	14.9878	15.0792	15.1541	020731ONDC225012HT ONDC Ovis aries cDNA, mRNA sequence [EE800098]	EE800098			Oar.8782
A_70_P044261				0.0252198	0.00464139	9.87025	9.20715	9.6327	9.34325	9.89689	9.14293	10.6286	10.5022	10.9327	10.9576	11.9513	10.5723	12.0396	11.4128	12.0468
A_70_P028041	nudC	nuclear distribution gene C homolog (A. nidulans)	Homo sapiens	0.0185458	0.00249616	14.5946	14.767	14.7131	14.6492	14.6507	14.6388	14.1269	14.3016	14.1715	14.0726	14.4895	13.9689	14.2367	14.2931	13.9116	020709OFM1008072HT OFM1 Ovis aries cDNA, mRNA sequence [EE773085]	EE773085			Oar.5457
A_70_P000681	ttc17	tetratricopeptide repeat domain 17	Homo sapiens	0.0161162	0.00190812	13.6265	13.6241	13.5482	13.7939	13.6583	13.6789	13.1037	13.3478	13.4502	12.8767	12.7329	12.2967	12.6766	12.9102	12.5823	C0009263A21.P1KAM13F KN511 Ovis aries rectum and large colon from E. coli challenged and unchallenged animals Ovis aries cDNA clone C0009263A21 5', mRNA sequence [FE027719]	FE027719			Oar.16725
A_70_P024536				0.0301901	0.00663017	11.8838	11.7476	11.8081	12.2068	11.8451	11.9037	12.296	12.7348	12.5743	12.4722	13.2023	13.135	12.8967	13.6355	12.6879	010914OSTA081069HT OSTA Ovis aries cDNA, mRNA sequence [EE854997]	EE854997			Oar.14518
A_70_P022391	MED26	mediator complex subunit 26	Homo sapiens	0.0101456	0.000702	8.26377	8.29888	8.204	7.92613	8.09794	8.25775	7.63225	7.70202	7.42281	7.26947	7.44697	7.48058	7.99855	8.1705	7.76383	020605ONLN005011HT ONLN Ovis aries cDNA, mRNA sequence [EE822134]	EE822134			Oar.12505
A_70_P043316	UBR3	ubiquitin protein ligase E3 component n-recognin 3 (putative)	Homo sapiens	0.0146574	0.00155418	11.9159	12.3409	12.4127	12.5657	12.609	12.548	12.9475	13.0142	13.0798	13.3232	13.5091	13.9525	13.6177	14.0511	13.6724	020502OMGB11029018HT OMGB1 Ovis aries cDNA, mRNA sequence [EE777978]	EE777978			Oar.6428
A_70_P036061	eml4	echinoderm microtubule associated protein like 4	Homo sapiens	0.021907	0.0034976	11.6949	11.5096	11.2933	11.1576	11.2049	11.2509	11.7904	12.2415	11.7609	12.3609	12.0038	12.1065	11.8645	11.5065	11.2198	020605ONLN106069HT ONLN Ovis aries cDNA, mRNA sequence [EE824785]	EE824785			Oar.4383
A_70_P061431	Ckap4	cytoskeleton-associated protein 4	Homo sapiens	0.0110519	0.000827	16.2316	16.3641	16.1395	15.7653	15.7288	15.8589	15.4637	15.1624	15.2314	14.8594	14.1715	13.8965	14.2616	13.714	14.3848	sh2P0014M23_F.ab1 adult sheep fracture callus 7d Ovis aries cDNA, mRNA sequence [DY495062]	DY495062			Oar.13634
A_70_P062146	PNKP	polynucleotide kinase 3'-phosphatase	Homo sapiens	0.00809053	0.0004	8.08489	8.10561	8.03519	7.99855	8.06066	7.96485	7.49426	7.49426	7.56355	7.39027	7.79558	7.59571	7.91731	7.93762	7.05205	020709OAPP1046096HT OAPP Ovis aries cDNA, mRNA sequence [EE750467]	EE750467			Oar.10123
A_70_P004581	DNAJB12	DnaJ (Hsp40) homolog, subfamily B, member 12	Homo sapiens	0.026062	0.00498985	6.72471	7.21386	7.00229	7.22975	7.16757	7.01714	6.4772	6.29602	6.57563	6.53355	6.56011	6.53903	6.73203	7.0918	7.22518	010914OSTA062078HT OSTA Ovis aries cDNA, mRNA sequence [EE867046]	EE867046			Oar.7397
A_70_P035556	PDIA5	protein disulfide isomerase family A, member 5	Homo sapiens	0.0369951	0.00957195	10.3769	10.8587	9.79369	9.82054	9.61614	9.70717	8.98924	8.92438	8.9864	9.14293	9.33264	9.04909	9.00889	8.78995	9.2618	020731ONDC240036HT ONDC Ovis aries cDNA, mRNA sequence [EE807589]	EE807589			Oar.4270
A_70_P038451	LOC648822	hypothetical LOC729505; similar to hCG2040565; high-mobility group nucleosomal binding domain 2; similar to high-mobility group nucleosomal binding domain 2	Homo sapiens	0.0119123	0.000971	16.7676	16.624	16.8336	16.4523	16.4851	16.1221	15.9061	16.1002	16.2388	15.8029	15.1678	15.0995	15.2713	15.2604	14.908	020605ONLN080091HT ONLN Ovis aries cDNA, mRNA sequence [EE829315]	EE829315			Oar.4982
A_70_P038451	HMGN2	hypothetical LOC729505; similar to hCG2040565; high-mobility group nucleosomal binding domain 2; similar to high-mobility group nucleosomal binding domain 2	Homo sapiens	0.0119123	0.000971	16.7676	16.624	16.8336	16.4523	16.4851	16.1221	15.9061	16.1002	16.2388	15.8029	15.1678	15.0995	15.2713	15.2604	14.908	020605ONLN080091HT ONLN Ovis aries cDNA, mRNA sequence [EE829315]	EE829315			Oar.4982
A_70_P038451	LOC729687	hypothetical LOC729505; similar to hCG2040565; high-mobility group nucleosomal binding domain 2; similar to high-mobility group nucleosomal binding domain 2	Homo sapiens	0.0119123	0.000971	16.7676	16.624	16.8336	16.4523	16.4851	16.1221	15.9061	16.1002	16.2388	15.8029	15.1678	15.0995	15.2713	15.2604	14.908	020605ONLN080091HT ONLN Ovis aries cDNA, mRNA sequence [EE829315]	EE829315			Oar.4982
A_70_P038451	LOC729505	hypothetical LOC729505; similar to hCG2040565; high-mobility group nucleosomal binding domain 2; similar to high-mobility group nucleosomal binding domain 2	Homo sapiens	0.0119123	0.000971	16.7676	16.624	16.8336	16.4523	16.4851	16.1221	15.9061	16.1002	16.2388	15.8029	15.1678	15.0995	15.2713	15.2604	14.908	020605ONLN080091HT ONLN Ovis aries cDNA, mRNA sequence [EE829315]	EE829315			Oar.4982
A_70_P048186	EIF4E2	eukaryotic translation initiation factor 4E family member 2	Homo sapiens	0.0216997	0.00343619	11.2192	10.7437	10.7776	10.995	10.5129	10.6009	10.7389	10.6083	10.765	10.4795	9.82825	10.8979	9.78728	9.8512	10.0173	010914ONDC182056HT ONDC Ovis aries cDNA, mRNA sequence [EE798903]	EE798903			Oar.14998
A_70_P055651	ddx56	DEAD (Asp-Glu-Ala-Asp) box polypeptide 56	Homo sapiens	0.0353076	0.00882915	6.86828	7.14036	6.95064	7.09594	6.95064	6.85885	6.23876	6.39066	6.50534	6.15115	6.77353	7.0201	7.01459	8.00593	7.31123	sh2P0008D01_F.ab1 adult sheep fracture callus 7d Ovis aries cDNA, mRNA sequence [DY493090]	DY493090			Oar.8293
A_70_P029846	LTBR	lymphotoxin beta receptor (TNFR superfamily, member 3)	Homo sapiens	0.0484981	0.0149986	15.676	15.5664	15.2576	15.8909	15.3483	15.8632	15.5269	14.9517	15.3236	15.5032	15.2232	13.3941	14.7292	14.4062	14.3422	sh3P0029A18_F.ab1 adult sheep fracture callus 10d Ovis aries cDNA, mRNA sequence [DY514695]	DY514695			Oar.5580
A_70_P045841				0.0120944	0.00100004	6.67993	6.64893	6.37086	5.37713	5.68923	5.12493	4.51298	4.907	5.27858	4.9647	6.38306	6.4345	4.95527	4.50533	4.70891	020605ONLN056054HT ONLN Ovis aries cDNA, mRNA sequence [EE823514]	EE823514			Oar.9372
A_70_P021626	ube2v2	ubiquitin-conjugating enzyme E2 variant 2	Homo sapiens	0.024782	0.00448013	13.5482	13.7993	13.787	13.5745	13.6789	13.8752	13.4111	13.2694	13.461	12.99	12.9612	12.7923	12.959	13.6703	13.2979	020502OMGB21015033HT OMGB2 Ovis aries cDNA, mRNA sequence [EE784057]	EE784057			Oar.4551
A_70_P069591	MME	membrane metallo-endopeptidase	Homo sapiens	0.0317192	0.00727353	13.7114	13.5799	14.4231	14.0392	14.0267	14.4877	14.219	13.9882	14.3487	13.5494	13.5294	13.4903	13.6816	13.2898	13.3808	020709OFM1010058HT OFM1 Ovis aries cDNA, mRNA sequence [EE773471]	EE773471			Oar.6214
A_70_P056766	PRNP	prion protein	Homo sapiens	0.0404508	0.0111838	5.19017	5.45332	5.47132	5.35486	5.43112	5.23509	5.76132	5.87513	5.73659	5.90048	5.75798	6.16676	6.18954	5.8979	5.9523	Ovis aries prion protein (PRNP), mRNA [NM_001009481]	NM_001009481	493887		Oar.765
A_70_P020116	Asxl1	additional sex combs like 1 (Drosophila)	Homo sapiens	0.0416039	0.0117306	14.198	14.1731	14.3408	14.0438	14.1582	14.0985	13.915	13.7951	13.8877	13.5734	13.8837	12.8158	13.6608	13.7203	13.9761	020731OSTA153010HT OSTA Ovis aries cDNA, mRNA sequence [EE857255]	EE857255			Oar.11499
A_70_P056156				0.00743862	0.000325	7.4327	7.42138	7.56695	7.80722	7.47816	7.75005	8.85219	8.80687	8.6657	8.41785	8.96807	8.9722	9.11114	8.98099	8.5552	021030OOCX032049HT OOCX Ovis aries cDNA, mRNA sequence [EE836036]	EE836036			Oar.12683
A_70_P012421				0.0323477	0.00752368	6.13184	6.59148	6.24908	6.58917	6.58789	6.40795	7.50964	6.89904	7.43952	7.6395	7.39842	8.1486	8.13752	7.69823	7.28871	C0009480G23.Q1KM13R KN511 Ovis aries cDNA clone C0009480G23 3', mRNA sequence [FE033239]	FE033239			Oar.17153
A_70_P021796				0.0432763	0.0124598	9.05599	9.48811	9.70335	9.46264	9.5014	9.4826	9.19151	9.54353	9.32427	10.0302	9.9815	9.60053	10.5331	10.7125	10.2551	020605ONLN045066HT ONLN Ovis aries cDNA, mRNA sequence [EE831462]	EE831462			Oar.14026
A_70_P027441	carhsp1	calcium regulated heat stable protein 1, 24kDa	Homo sapiens	0.020288	0.00299738	13.6434	13.1204	13.201	12.8049	12.6373	12.6597	12.3609	12.5073	12.3795	11.6573	11.3079	11.1086	11.2253	11.0998	10.3202	020731ONDC239074HT ONDC Ovis aries cDNA, mRNA sequence [EE815563]	EE815563			Oar.5314
A_70_P027036	Arl8b	ADP-ribosylation factor-like 8B	Homo sapiens	0.0205603	0.00306909	7.84007	8.1042	7.85723	7.92464	7.77205	7.83527	8.3349	8.49531	8.36458	8.41848	7.99855	9.53508	8.34002	8.49768	8.69983	020605OCS411013045HT OCS4 Ovis aries cDNA, mRNA sequence [EE754631]	EE754631			Oar.5918
A_70_P017107	Agtr2	angiotensin II receptor, type 2	Homo sapiens	0.00468313	6.2e-05	9.25872	10.4641	9.34977	9.24544	8.80916	9.41716	8.48876	8.54051	8.59322	6.30881	7.03333	6.32772	5.5875	5.47558	5.82419	angiotensin II subtype 2 receptor [sheep, kidney, mRNA Partial, 780 nt] [S81979]	S81979	443335		Oar.520
A_70_P038876	CIAPIN1P	cytokine induced apoptosis inhibitor 1; cytokine induced apoptosis inhibitor 1 pseudogene	Homo sapiens	0.0051186	0.000103	8.78532	8.70411	8.68546	8.51752	8.64302	9.11265	7.79483	8.22344	8.0536	7.55307	7.6433	7.70829	7.47592	7.78393	7.12874	020605ONLN001003HT ONLN Ovis aries cDNA, mRNA sequence [EE825398]	EE825398			Oar.7230
A_70_P038876	CIAPIN1	cytokine induced apoptosis inhibitor 1; cytokine induced apoptosis inhibitor 1 pseudogene	Homo sapiens	0.0051186	0.000103	8.78532	8.70411	8.68546	8.51752	8.64302	9.11265	7.79483	8.22344	8.0536	7.55307	7.6433	7.70829	7.47592	7.78393	7.12874	020605ONLN001003HT ONLN Ovis aries cDNA, mRNA sequence [EE825398]	EE825398			Oar.7230
A_70_P035496				0.0159522	0.00186292	9.71213	9.67716	9.41321	9.51771	9.02169	9.55561	9.72028	9.93841	9.86415	9.89749	10.3935	11.3897	10.7799	10.6075	10.5753	C0009481C02.P1KAM13F KN511 Ovis aries peyer's patch from terminal ileum of Teladorsagia infected sheep Ovis aries cDNA clone C0009481C02 5', mRNA sequence [FE033733]	FE033733			Oar.15823
A_70_P010676	KAT2B	K(lysine) acetyltransferase 2B	Homo sapiens	0.00538201	0.000136	7.64877	7.74386	7.93955	8.07497	8.16256	8.18679	8.44999	8.0287	8.24254	8.48876	8.37218	8.88473	8.84907	8.82543	8.91808	020605ONLN016061HT ONLN Ovis aries cDNA, mRNA sequence [EE828938]	EE828938			Oar.10552
A_70_P026856	TASP1	taspase, threonine aspartase, 1	Homo sapiens	0.0184412	0.00246259	5.10539	4.79653	5.69536	5.86495	5.29702	5.28869	6.24817	6.47025	6.68379	6.73203	7.02495	5.42142	7.2222	7.15085	7.03889	021030OD15L040017HT OD15L Ovis aries cDNA, mRNA sequence [EE762510]	EE762510			Oar.5882
A_70_P055061	DLK1	delta-like 1 homolog (Drosophila)	Homo sapiens	0.00326801	2.28e-05	15.2051	15.4829	15.3265	15.5032	15.4728	15.41	14.9628	15.0353	15.1516	13.7755	13.0574	13.5245	12.6575	12.8857	12.9504	020731OFLV1026048HT OFLV Ovis aries cDNA, mRNA sequence [EE769790]	EE769790			Oar.11133
A_70_P029026	APIP	APAF1 interacting protein; similar to APAF1 interacting protein	Homo sapiens	0.0494909	0.0154867	13.0574	12.8242	13.0809	13.0216	12.6328	13.1362	13.1507	12.9061	12.6712	13.1567	14.2221	13.4585	14.0927	14.282	13.7802	020731OSTA170028HT OSTA Ovis aries cDNA, mRNA sequence [EE854557]	EE854557			Oar.8536
A_70_P029026	LOC100128086	APAF1 interacting protein; similar to APAF1 interacting protein	Homo sapiens	0.0494909	0.0154867	13.0574	12.8242	13.0809	13.0216	12.6328	13.1362	13.1507	12.9061	12.6712	13.1567	14.2221	13.4585	14.0927	14.282	13.7802	020731OSTA170028HT OSTA Ovis aries cDNA, mRNA sequence [EE854557]	EE854557			Oar.8536
A_70_P005396	mfsd5	major facilitator superfamily domain containing 5	Homo sapiens	0.0399749	0.0109585	7.83379	7.88783	7.54403	7.66484	7.79483	7.7558	7.36749	7.48594	7.53504	6.96176	7.24323	7.01165	7.49106	7.61422	7.80001	020605ONLN061036HT ONLN Ovis aries cDNA, mRNA sequence [EE827239]	EE827239			Oar.9613
A_70_P068032	CLDN1	claudin 1	Homo sapiens	0.0219505	0.00352069	7.76535	6.75959	7.35755	7.28807	7.24323	6.99951	7.56615	7.16487	7.44152	9.23092	9.6633	8.31717	8.52076	8.63828	8.26019	020502OCSI1015024HT OCS1 Ovis aries cDNA, mRNA sequence [EE752786]	EE752786	780473		Oar.4745
A_70_P058626	vwf	von Willebrand factor	Homo sapiens	0.0283295	0.00587948	12.2085	11.5762	12.1331	12.4957	12.7262	12.3167	12.8365	12.8451	12.8967	13.2322	13.1658	13.3037	13.4481	13.2658	12.6392	020605ONLN003066HT ONLN Ovis aries cDNA, mRNA sequence [EE831744]	EE831744			Oar.5213
A_70_P038926	Rab14	RAB14, member RAS oncogene family	Homo sapiens	0.0349354	0.00863947	9.072	9.05534	9.18638	9.47761	8.91171	9.00215	9.56532	9.85405	9.90049	9.82628	8.5248	11.1233	8.82826	8.59785	9.07286	020502OMGB21029070HT OMGB2 Ovis aries cDNA, mRNA sequence [EE784078]	EE784078			Oar.7240
A_70_P043306	C11orf60	chromosome 11 open reading frame 60	Homo sapiens	0.0133102	0.0012657	9.95601	9.94532	10.1287	9.80894	9.67716	9.7017	9.32202	9.16966	9.55646	9.01342	8.71904	9.21024	8.95961	9.18238	9.13137	020731ONDC246082HT ONDC Ovis aries cDNA, mRNA sequence [EE806585]	EE806585			Oar.6426
A_70_P070606	PTDSS2	phosphatidylserine synthase 2	Homo sapiens	0.00942809	0.000597	13.9794	13.8652	13.9404	13.7699	13.6623	13.7951	13.1397	13.231	13.1688	13.1397	13.6636	12.8412	13.7667	13.6177	13.6101	020731ONDC251068HT ONDC Ovis aries cDNA, mRNA sequence [EE805919]	EE805919			Oar.10683
A_70_P056266	MTMR1	myotubularin related protein 1	Homo sapiens	0.0110403	0.000824	10.0343	10.3033	10.2731	10.1836	10.2176	10.18	9.6903	9.70513	9.77248	9.59759	9.74594	9.57168	9.58853	10.1962	10.1421	010723OSTA028026HT OSTA Ovis aries cDNA, mRNA sequence [EE862418]	EE862418			Oar.12706
A_70_P047311	ANKS3	ankyrin repeat and sterile alpha motif domain containing 3	Homo sapiens	0.0454344	0.0134986	8.80989	8.89574	8.7907	8.94017	9.30453	9.14587	8.29969	7.91948	8.20067	7.19384	7.4351	8.49768	8.04276	7.90882	6.53136	020605ONLN099077HT ONLN Ovis aries cDNA, mRNA sequence [EE826939]	EE826939			Oar.8642
A_70_P018261	ARPC4	tubulin tyrosine ligase-like family, member 3; actin related protein 2/3 complex, subunit 4, 20kDa	Homo sapiens	0.0185458	0.00249319	15.1328	14.6113	14.5038	14.3901	14.3621	14.4062	13.9732	13.929	14.0451	14.2896	14.4511	13.6458	14.1248	14.0834	14.2721	020502OMGB11031019HT OMGB1 Ovis aries cDNA, mRNA sequence [EE780911]	EE780911			Oar.13774
A_70_P018261	TTLL3	tubulin tyrosine ligase-like family, member 3; actin related protein 2/3 complex, subunit 4, 20kDa	Homo sapiens	0.0185458	0.00249319	15.1328	14.6113	14.5038	14.3901	14.3621	14.4062	13.9732	13.929	14.0451	14.2896	14.4511	13.6458	14.1248	14.0834	14.2721	020502OMGB11031019HT OMGB1 Ovis aries cDNA, mRNA sequence [EE780911]	EE780911			Oar.13774
A_70_P009446	Ube2e3	ubiquitin-conjugating enzyme E2E 3 (UBC4/5 homolog, yeast)	Homo sapiens	0.00701988	0.000268	14.2044	14.2751	14.3949	14.2304	14.0752	14.244	13.5783	13.3027	13.3758	12.9841	12.5815	12.1116	12.6525	12.9882	12.6564	020829OVMG1007D076HT OVMG Ovis aries cDNA, mRNA sequence [EE873625]	EE873625			Oar.7991
A_70_P029951	RPL10P9	ribosomal protein L10; ribosomal protein L10 pseudogene 15; ribosomal protein L10 pseudogene 6; ribosomal protein L10 pseudogene 16; ribosomal protein L10 pseudogene 9	Homo sapiens	0.0107356	0.000781	17.4301	17.3438	17.2878	16.9273	16.9976	16.893	16.5198	16.4584	16.7031	15.9726	16.263	16.6176	16.1267	16.4456	16.5198	Ovis aries ribosomal protein L10 (RPL10), mRNA [NM_001112820]	NM_001112820	100127215		Oar.2952
A_70_P029951	RPL10P16	ribosomal protein L10; ribosomal protein L10 pseudogene 15; ribosomal protein L10 pseudogene 6; ribosomal protein L10 pseudogene 16; ribosomal protein L10 pseudogene 9	Homo sapiens	0.0107356	0.000781	17.4301	17.3438	17.2878	16.9273	16.9976	16.893	16.5198	16.4584	16.7031	15.9726	16.263	16.6176	16.1267	16.4456	16.5198	Ovis aries ribosomal protein L10 (RPL10), mRNA [NM_001112820]	NM_001112820	100127215		Oar.2952
A_70_P029951	rpl10	ribosomal protein L10; ribosomal protein L10 pseudogene 15; ribosomal protein L10 pseudogene 6; ribosomal protein L10 pseudogene 16; ribosomal protein L10 pseudogene 9	Homo sapiens	0.0107356	0.000781	17.4301	17.3438	17.2878	16.9273	16.9976	16.893	16.5198	16.4584	16.7031	15.9726	16.263	16.6176	16.1267	16.4456	16.5198	Ovis aries ribosomal protein L10 (RPL10), mRNA [NM_001112820]	NM_001112820	100127215		Oar.2952
A_70_P029951	RPL10P15	ribosomal protein L10; ribosomal protein L10 pseudogene 15; ribosomal protein L10 pseudogene 6; ribosomal protein L10 pseudogene 16; ribosomal protein L10 pseudogene 9	Homo sapiens	0.0107356	0.000781	17.4301	17.3438	17.2878	16.9273	16.9976	16.893	16.5198	16.4584	16.7031	15.9726	16.263	16.6176	16.1267	16.4456	16.5198	Ovis aries ribosomal protein L10 (RPL10), mRNA [NM_001112820]	NM_001112820	100127215		Oar.2952
A_70_P029951	RPL10P6	ribosomal protein L10; ribosomal protein L10 pseudogene 15; ribosomal protein L10 pseudogene 6; ribosomal protein L10 pseudogene 16; ribosomal protein L10 pseudogene 9	Homo sapiens	0.0107356	0.000781	17.4301	17.3438	17.2878	16.9273	16.9976	16.893	16.5198	16.4584	16.7031	15.9726	16.263	16.6176	16.1267	16.4456	16.5198	Ovis aries ribosomal protein L10 (RPL10), mRNA [NM_001112820]	NM_001112820	100127215		Oar.2952
A_70_P036161	ak1	adenylate kinase 1	Homo sapiens	0.0286119	0.00598665	17.0576	17.1134	16.798	17.3544	17.2324	17.192	17.5527	17.619	17.5926	17.5188	17.7744	17.8147	17.8745	18.0962	17.8935	030729OM1351018010HT OM135 Ovis aries cDNA, mRNA sequence [EE775503]	EE775503			Oar.4406
A_70_P011326	CRELD1	cysteine-rich with EGF-like domains 1	Homo sapiens	0.0072436	0.000307	12.0584	12.1974	12.063	11.8319	11.5873	11.7126	11.2549	11.2504	11.0243	10.7358	11.1104	10.9606	11.1837	10.8474	10.9215	020709OML22024076HT OML2 Ovis aries cDNA, mRNA sequence [EE792367]	EE792367			Oar.3463
A_70_P043031	c16orf53	chromosome 16 open reading frame 53	Homo sapiens	0.0346594	0.00849526	12.087	12.1702	12.0568	12.0919	12.1888	11.9576	11.4193	11.6155	11.9506	11.4858	11.9233	11.8662	11.7275	11.696	11.5562	020731ONDC268010HT ONDC Ovis aries cDNA, mRNA sequence [EE801447]	EE801447			Oar.8833
A_70_P004671	Hrsp12	heat-responsive protein 12	Homo sapiens	0.00151019	1.73e-06	12.8806	12.9039	12.9179	12.8614	12.7388	13.0655	12.8286	12.6508	12.6525	12.505	12.1226	12.8988	11.7657	11.7618	11.8216	020731ONDC239038HT ONDC Ovis aries cDNA, mRNA sequence [EE812886]	EE812886			Oar.7415
A_70_P037371	actn3	actinin, alpha 3	Homo sapiens	0.00527044	0.000117	10.8736	10.5996	9.96858	13.9346	13.6101	13.201	14.9384	15.4674	14.9109	16.827	16.8475	16.0348	16.8191	16.6968	16.1221	030729OM1351014011HT OM135 Ovis aries cDNA, mRNA sequence [EE776937]	EE776937			Oar.11419
A_70_P017681	PIAS3	protein inhibitor of activated STAT, 3	Homo sapiens	0.017433	0.0022212	10.4377	10.354	10.4134	10.2796	10.404	10.4234	9.82904	9.99702	9.95078	9.87819	10.1293	9.52272	9.87903	9.8055	9.44533	030729OSCA3031058HT OSCA Ovis aries cDNA, mRNA sequence [EE848614]	EE848614			Oar.8434
A_70_P018821	CALM3	calmodulin 3 (phosphorylase kinase, delta); calmodulin 2 (phosphorylase kinase, delta); calmodulin 1 (phosphorylase kinase, delta)	Homo sapiens	0.0225624	0.00368843	14.6743	14.3543	14.4249	14.4969	14.4534	14.5364	14.155	14.4288	14.5931	14.9903	14.9826	15.4859	15.091	15.0588	14.922	020731ONDC225092HT ONDC Ovis aries cDNA, mRNA sequence [EE811876]	EE811876			Oar.14234
A_70_P018821	CALM2	calmodulin 3 (phosphorylase kinase, delta); calmodulin 2 (phosphorylase kinase, delta); calmodulin 1 (phosphorylase kinase, delta)	Homo sapiens	0.0225624	0.00368843	14.6743	14.3543	14.4249	14.4969	14.4534	14.5364	14.155	14.4288	14.5931	14.9903	14.9826	15.4859	15.091	15.0588	14.922	020731ONDC225092HT ONDC Ovis aries cDNA, mRNA sequence [EE811876]	EE811876			Oar.14234
A_70_P018821	CALM1	calmodulin 3 (phosphorylase kinase, delta); calmodulin 2 (phosphorylase kinase, delta); calmodulin 1 (phosphorylase kinase, delta)	Homo sapiens	0.0225624	0.00368843	14.6743	14.3543	14.4249	14.4969	14.4534	14.5364	14.155	14.4288	14.5931	14.9903	14.9826	15.4859	15.091	15.0588	14.922	020731ONDC225092HT ONDC Ovis aries cDNA, mRNA sequence [EE811876]	EE811876			Oar.14234
A_70_P030196	LTF	lactotransferrin	Homo sapiens	0.0206689	0.00309761	5.06528	4.18527	4.0542	6.74792	8.13821	6.53599	8.22421	8.31638	7.51447	11.5644	10.1082	9.61837	8.66424	6.05501	9.23173	Ovis aries lactoferrin (LOC554321), mRNA [NM_001024862]	NM_001024862	554321		Oar.3179
A_70_P050631	Ccdc43	coiled-coil domain containing 43	Homo sapiens	0.049613	0.0155587	8.89345	9.06256	8.87978	9.13674	8.94772	9.11434	9.03517	9.04538	9.15502	9.522	9.99462	9.54418	9.91689	10.3175	10.6584	C0009484O21.P1KM13F KN511 Ovis aries abomasal mucosa (gastric fold) from (Teladorsagia) uninfected sheep Ovis aries cDNA clone C0009484O21 5', mRNA sequence [FE036424]	FE036424			Oar.13768
A_70_P064276	spc25	SPC25, NDC80 kinetochore complex component, homolog (S. cerevisiae)	Homo sapiens	0.0210317	0.00321101	9.32202	8.91098	8.92653	8.77124	8.40137	8.78594	8.63761	8.19995	8.79401	8.42282	8.08958	7.85337	7.38627	7.28955	7.6887	021030OOCX040094HT OOCX Ovis aries cDNA, mRNA sequence [EE836109]	EE836109			Oar.12136
A_70_P052676	prkcsh	protein kinase C substrate 80K-H	Homo sapiens	0.0204476	0.00304573	8.17529	8.36213	8.07558	8.21721	8.22695	7.96181	7.27591	7.35124	7.73419	7.03637	6.7263	7.23824	6.49747	7.16487	6.32262	sh3P0019C06_F.ab1 adult sheep fracture callus 10d Ovis aries cDNA, mRNA sequence [DY511648]	DY511648			Oar.9361
A_70_P002396	Sbno1	strawberry notch homolog 1 (Drosophila)	Homo sapiens	0.0412954	0.011605	8.80208	8.96317	9.03103	9.19307	8.89848	9.12374	9.43461	9.36775	9.49496	9.34567	9.71008	9.65925	9.54499	9.72532	9.95205	020709OAPP1067039HT OAPP Ovis aries cDNA, mRNA sequence [EE749816]	EE749816			Oar.15109
A_70_P020336				0.0398598	0.0108998	13.5256	13.6101	13.9442	13.8765	14.1418	14.0816	13.8695	14.077	13.6498	13.9513	14.7311	14.402	14.7564	15.2026	15.2026	010914OSTA096081HT OSTA Ovis aries cDNA, mRNA sequence [EE854663]	EE854663			Oar.11545
A_70_P061086	POLE3	polymerase (DNA directed), epsilon 3 (p17 subunit)	Homo sapiens	0.0360204	0.00912995	8.58414	8.73377	8.88473	8.72025	8.64444	8.61702	8.17657	7.99355	8.28904	7.9521	8.25258	8.49296	8.36626	8.31564	8.58091	C0009483F13.P1KM13F KN511 Ovis aries rectum and large colon from E. coli challenged and unchallenged animals Ovis aries cDNA clone C0009483F13 5', mRNA sequence [FE035300]	FE035300			Oar.13546
A_70_P069436	CDK19	cell division cycle 2-like 6 (CDK8-like)	Homo sapiens	0.0363701	0.00930663	12.1307	13.7855	12.2555	12.1758	12.1974	12.1206	12.4996	12.2741	12.5435	12.4979	12.5332	12.3835	12.5609	12.4581	12.729	C0009482F18.P1KM13F KN511 Ovis aries abomasal mucosa (gastric fold) from (Teladorsagia) uninfected sheep Ovis aries cDNA clone C0009482F18 5', mRNA sequence [FE034606]	FE034606			Oar.6183
A_70_P057721	ostf1	osteoclast stimulating factor 1	Homo sapiens	0.0169659	0.00211406	11.5711	11.3618	11.5734	11.3256	11.2662	11.5307	11.6477	11.6741	12.2113	11.9901	12.0403	11.8511	12.2442	12.1905	12.0809	020731ONDC286046HT ONDC Ovis aries cDNA, mRNA sequence [EE809893]	EE809893			Oar.7555
A_70_P014636	PLIN5	lipid storage droplet protein 5	Homo sapiens	0.0292384	0.00626752	6.81224	6.29751	6.8611	7.79856	8.06504	7.53103	7.98895	8.23719	8.25852	8.28987	8.64842	8.66711	9.51683	9.63363	7.5074	Ovis aries lipid storage droplet protein 5 (LSDP5), mRNA [NM_001113774]	NM_001113774	100135434		Oar.14617
A_70_P038106	EFEMP2	EGF-containing fibulin-like extracellular matrix protein 2	Homo sapiens	0.00686193	0.000235	9.60472	9.76851	9.47366	9.10115	9.28752	9.24154	8.75705	8.90129	8.96263	8.14384	8.30193	8.65901	7.63225	7.93363	7.71001	020605ONLN109092HT ONLN Ovis aries cDNA, mRNA sequence [EE826336]	EE826336			Oar.4898
A_70_P056051				0.00527925	0.000121	10.6727	10.1722	10.3139	10.9024	10.6083	10.5795	11.1309	11.5398	10.9793	11.8585	12.443	12.4025	12.5259	12.4766	12.396	021030OOCX009022HT OOCX Ovis aries cDNA, mRNA sequence [EE833707]	EE833707			Oar.12662
A_70_P059121	ARFGAP2	ADP-ribosylation factor GTPase activating protein 2	Homo sapiens	0.0121683	0.00102463	9.51629	9.54572	9.77758	9.6327	9.72781	9.55973	8.7368	8.93509	9.0504	8.73455	8.95019	8.80297	8.90967	9.25519	7.93615	020605ONLN038024HT ONLN Ovis aries cDNA, mRNA sequence [EE829963]	EE829963			Oar.4579
A_70_P052961	C9orf23	chromosome 9 open reading frame 23	Homo sapiens	0.012583	0.00111413	13.3211	12.8767	13.1376	13.4025	13.2568	13.2857	13.1248	13.2781	13.4562	13.2034	13.7655	13.9869	13.8669	13.9704	13.8826	020605ONLN136083HT ONLN Ovis aries cDNA, mRNA sequence [EE823058]	EE823058			Oar.6819
A_70_P045941	GALNS	galactosamine (N-acetyl)-6-sulfate sulfatase	Homo sapiens	0.0100953	0.000694	6.79252	6.19013	6.63581	6.37753	6.44385	6.34751	5.93284	5.93991	5.98354	6.1973	6.27521	6.28017	6.47498	6.2677	5.6054	sh3P0022B08_F.ab1 adult sheep fracture callus 10d Ovis aries cDNA, mRNA sequence [DY512497]	DY512497			Oar.9392
A_70_P061496	Mmp2	matrix metallopeptidase 2 (gelatinase A, 72kDa gelatinase, 72kDa type IV collagenase)	Homo sapiens	0.0276693	0.00557869	14.1318	14.3558	13.7619	14.097	13.6241	13.597	12.8001	12.8868	13.0574	12.4661	11.9473	11.5702	11.9699	12.2993	11.5501	020731OSTA139094HT OSTA Ovis aries cDNA, mRNA sequence [EE864160]	EE864160			Oar.13647
A_70_P055671	MTPAP	mitochondrial poly(A) polymerase	Homo sapiens	0.00527925	0.000121	9.72908	9.62442	9.64574	9.66242	9.58983	9.74594	9.50299	9.49837	9.39635	9.68691	10.0497	9.64326	10.1984	10.2643	10.2014	sh2P0008G01_F.ab1 adult sheep fracture callus 7d Ovis aries cDNA, mRNA sequence [DY493153]	DY493153			Oar.8297
A_70_P027331	WDR77	WD repeat domain 77	Homo sapiens	0.0177264	0.0022812	6.57208	7.086	6.94531	6.70827	6.50148	6.58789	5.971	5.8294	6.12166	6.06059	6.00647	5.94639	6.49128	7.03974	6.73718	020605ONLN152010HT ONLN Ovis aries cDNA, mRNA sequence [EE828996]	EE828996			Oar.5978
A_70_P042761	Mcm10	minichromosome maintenance complex component 10	Homo sapiens	0.0465839	0.0141055	8.18753	8.26019	8.13541	7.95685	7.82649	7.77012	7.83788	8.00821	7.95349	7.70829	7.39099	7.77282	7.72675	7.4343	6.64491	021030OOCX032050HT OOCX Ovis aries cDNA, mRNA sequence [EE835152]	EE835152			Oar.8775
A_70_P054876	AMN	amnionless homolog (mouse)	Homo sapiens	0.0232296	0.00393778	5.40496	5.27968	5.35571	5.27437	4.92266	5.63222	5.25483	4.67021	4.49139	4.49248	4.65473	4.71311	5.35289	5.04453	4.19584	020731OFLT035034HT OFLT Ovis aries cDNA, mRNA sequence [EE766640]	EE766640			Oar.11096
A_70_P045526				0.0161906	0.00193207	8.37627	8.45139	8.65141	8.51507	8.51994	8.39425	7.76931	7.84787	7.81922	7.62087	7.84317	7.51785	7.66832	8.1125	6.77923	020605ONLN139011HT ONLN Ovis aries cDNA, mRNA sequence [EE822182]	EE822182			Oar.11905
A_70_P028591	AMN	amnionless homolog (mouse)	Homo sapiens	0.0353478	0.00886024	10.2082	10.1329	9.93628	9.946	10.1215	10.0932	9.94822	9.83863	10.0734	10.0535	10.3319	9.39837	10.73	10.5286	10.5278	020605ONLN018016HT ONLN Ovis aries cDNA, mRNA sequence [EE832563]	EE832563			Oar.9091
A_70_P041286	UCN	urocortin	Homo sapiens	0.0260392	0.00498105	7.34354	7.35695	7.35124	8.50139	7.98311	8.44539	7.91166	7.13056	7.41065	7.20916	8.56919	8.42921	8.23168	8.11336	7.9403	Ovis aries urocortin mRNA, partial cds [AF084258]	AF084258	443036		Oar.630
A_70_P024246				0.00921412	0.000566	9.12589	8.76766	9.05125	10.1329	10.5592	8.67321	11.7035	13.2124	12.7473	12.6248	14.8846	13.3607	13.5423	14.6238	13.5217	020731OSTA139044HT OSTA Ovis aries cDNA, mRNA sequence [EE859238]	EE859238			Oar.14420
A_70_P011381	aph1a	anterior pharynx defective 1 homolog A (C. elegans)	Homo sapiens	0.0497131	0.0156124	9.57168	9.69701	9.50047	9.42099	9.53822	9.49357	9.36128	9.6106	9.53152	9.53058	9.7027	9.52558	9.27529	9.2803	9.34887	020605ONLN127090HT ONLN Ovis aries cDNA, mRNA sequence [EE826056]	EE826056			Oar.3478
A_70_P071636	tctA	T-cell leukemia translocation altered gene	Homo sapiens	0.00638909	0.000199	6.74792	6.77161	6.84194	6.63509	6.59076	6.49582	5.74367	5.51336	5.68561	5.2851	5.81256	6.45454	6.26271	6.54911	5.78724	020605ONLN139035HT ONLN Ovis aries cDNA, mRNA sequence [EE824816]	EE824816			Oar.8204
A_70_P023996	RCBTB1	regulator of chromosome condensation (RCC1) and BTB (POZ) domain containing protein 1	Homo sapiens	0.0235227	0.00401852	6.93353	7.2808	7.25506	7.40552	7.33728	7.18617	6.72471	6.58652	6.62156	6.52143	6.66563	6.20892	6.36259	6.20012	6.65134	020605ONLN039032HT ONLN Ovis aries cDNA, mRNA sequence [EE829103]	EE829103			Oar.14317
A_70_P000076				0.00468313	6.25e-05	5.27858	5.40257	5.17782	5.52999	5.53458	5.40687	6.44186	6.42469	6.3268	6.87293	7.81466	5.57775	7.4327	7.10283	7.31388	C0009257C03.Q1KBM13R KN511 Ovis aries efferent gastric lymph from uninfected sheep Ovis aries cDNA clone C0009257C03 3', mRNA sequence [FE023693]	FE023693			Oar.10273
A_70_P028861	SSBP4	single stranded DNA binding protein 4	Homo sapiens	0.00169019	2.59e-06	15.6057	15.3174	15.6986	15.8564	15.7553	15.7771	14.7883	14.7026	14.904	13.8848	13.7536	13.7189	13.2702	13.0119	13.0166	sh2P0017L06_F.ab1 adult sheep fracture callus 7d Ovis aries cDNA, mRNA sequence [DY496018]	DY496018			Oar.8503
A_70_P045891	CBY1	chibby homolog 1 (Drosophila)	Homo sapiens	0.0433995	0.0125285	15.9379	15.7512	15.47	15.6553	15.5234	15.665	15.4674	15.4921	15.5032	15.1737	14.5244	14.6861	14.9771	14.8111	14.6259	020709OFM1038047HT OFM1 Ovis aries cDNA, mRNA sequence [EE773174]	EE773174			Oar.9382
A_70_P047476	TBC1D13	TBC1 domain family, member 13	Homo sapiens	0.042153	0.0119751	13.231	13.1448	13.237	12.9253	13.0566	13.062	12.9695	12.8604	12.8139	12.8593	13.0088	12.4363	13.0894	12.9053	13.0983	020709OFM1034058HT OFM1 Ovis aries cDNA, mRNA sequence [EE771931]	EE771931			Oar.8676
A_70_P058021	c17orf63	chromosome 17 open reading frame 63	Homo sapiens	0.0147979	0.00158967	7.95349	7.91377	7.85959	7.68557	7.79351	7.47117	7.21323	7.34761	7.24561	6.8935	6.73203	6.48771	6.73282	7.27022	6.08583	020605ONLN100026HT ONLN Ovis aries cDNA, mRNA sequence [EE830059]	EE830059			Oar.15878
A_70_P026602	FLT1	fms-related tyrosine kinase 1 (vascular endothelial growth factor/vascular permeability factor receptor)	Homo sapiens	0.00690161	0.000252	5.03741	5.22842	5.05115	5.73415	5.2851	5.43482	5.49922	5.5697	5.41349	5.6208	6.76127	6.20834	6.80848	6.56076	6.62499	Ovis aries soluble vascular endothelial growth factor receptor-1 (VEGFR-1) mRNA, partial cds [AF513910]	AF513910	443177		Oar.979
A_70_P072106	POM121	POM121 membrane glycoprotein (rat)	Homo sapiens	0.00819991	0.000427	10.818	11.1216	11.3786	10.8357	10.8984	10.851	11.0079	10.5338	11.2571	11.2377	11.7317	11.0221	11.4576	11.5159	11.405	C0009485O19.Q1KM13R KN511 Ovis aries efferent gastric lymph from uninfected sheep Ovis aries cDNA clone C0009485O19 3', mRNA sequence [FE037133]	FE037133			Oar.17261
A_70_P045066	LACTB	lactamase, beta	Homo sapiens	0.00921375	0.000565	4.4626	4.66085	4.4403	5.62412	4.65869	5.37996	5.9827	5.95556	5.85203	6.04779	6.6135	5.33132	6.4345	6.03701	6.29076	C0009263L17.Q1KAM13R KN511 Ovis aries efferent gastric lymph from uninfected sheep Ovis aries cDNA clone C0009263L17 3', mRNA sequence [FE028183]	FE028183			Oar.16218
A_70_P058251	CTCF	CCCTC-binding factor (zinc finger protein)	Homo sapiens	0.0381274	0.0100726	8.73518	8.7368	8.63035	8.86757	8.51309	8.49768	9.31286	9.03821	9.18546	9.05327	9.31762	9.79369	9.79715	9.32584	9.19975	010914OSAA049033HT OSAA Ovis aries cDNA, mRNA sequence [EE837725]	EE837725			Oar.15926
A_70_P032026	KLHL24	kelch-like 24 (Drosophila)	Homo sapiens	0.00291655	1.69e-05	6.23876	6.53903	6.78025	6.81735	6.60394	6.70142	7.01459	7.12115	7.18223	7.40552	7.88584	6.95378	8.18679	8.1784	8.186	C0009259M17.Q1KAM13R KN511 Ovis aries cDNA clone C0009259M17 3', mRNA sequence [FE025535]	FE025535			Oar.15244
A_70_P052866	ID2	inhibitor of DNA binding 2, dominant negative helix-loop-helix protein	Homo sapiens	0.0471418	0.0143867	13.1362	13.7203	13.0184	12.931	12.8907	13.2948	13.1274	13.2359	13.1773	13.6804	14.282	14.3738	14.0377	14.3887	14.5946	020502OMGB11008090HT OMGB1 Ovis aries cDNA, mRNA sequence [EE780104]	EE780104			Oar.6800
A_70_P061511	HGS	hepatocyte growth factor-regulated tyrosine kinase substrate	Homo sapiens	0.0140965	0.00141121	10.8403	10.8524	10.7965	10.6924	10.8495	10.523	10.1772	10.219	10.2893	9.94017	10.4955	9.93256	10.5008	10.7856	9.92859	020731OFLV1025075HT OFLV Ovis aries cDNA, mRNA sequence [EE769439]	EE769439			Oar.13650
A_70_P047546	EXOSC10	exosome component 10	Homo sapiens	0.0460714	0.0138531	7.76269	7.82789	7.82024	7.82485	7.94645	7.67929	7.3175	7.41809	7.46166	7.22441	7.90946	7.32697	7.77339	8.14932	7.73051	020731OCS411037009HT OCS4 Ovis aries cDNA, mRNA sequence [EE757751]	EE757751			Oar.8690
A_70_P019151				0.00548419	0.000142	8.28221	8.27404	8.12328	9.14781	8.92271	9.15097	10.5703	10.3754	9.8165	10.1352	11.3194	10.3096	11.1856	10.6592	11.2747	020709OMGB11036035HT OMGB1 Ovis aries cDNA, mRNA sequence [EE782590]	EE782590			Oar.11703
A_70_P004001	C16orf5	chromosome 16 open reading frame 5	Homo sapiens	0.0393503	0.0106534	5.45071	4.76098	5.06928	5.36626	5.36524	5.26346	5.3286	5.21921	5.23259	5.39158	6.35523	5.89547	6.00967	5.74551	5.9108	C0009253J14.Q1KAM13R KN511 Ovis aries abomasal mucosa (gastric fold) from (Teladorsagia) uninfected sheep Ovis aries cDNA clone C0009253J14 3', mRNA sequence [FE021283]	FE021283			Oar.16379
A_70_P014666	PABPC1	poly(A) binding protein, cytoplasmic pseudogene 5; poly(A) binding protein, cytoplasmic 1	Homo sapiens	0.0168122	0.00208102	13.201	13.3839	13.2174	13.1214	13.0216	12.8264	12.4874	12.6859	12.5946	12.3028	12.5131	12.4472	12.3617	12.796	12.6625	Ovis aries cytoplasmic 1 polyA binding protein mRNA, partial cds [EU366488]	EU366488	100135436		Oar.14623
A_70_P014666	PABPC1P4	poly(A) binding protein, cytoplasmic pseudogene 5; poly(A) binding protein, cytoplasmic 1	Homo sapiens	0.0168122	0.00208102	13.201	13.3839	13.2174	13.1214	13.0216	12.8264	12.4874	12.6859	12.5946	12.3028	12.5131	12.4472	12.3617	12.796	12.6625	Ovis aries cytoplasmic 1 polyA binding protein mRNA, partial cds [EU366488]	EU366488	100135436		Oar.14623
A_70_P058036	b4galt4	UDP-Gal:betaGlcNAc beta 1,4- galactosyltransferase, polypeptide 4	Homo sapiens	0.00714457	0.000292	11.8283	12.0796	12.1624	11.3925	11.405	11.6131	11.1782	11.0064	10.8778	10.3048	9.90922	10.309	10.0488	9.74218	9.64718	020605ONLN133051HT ONLN Ovis aries cDNA, mRNA sequence [EE830414]	EE830414			Oar.15881
A_70_P051286	EDN1	endothelin 1	Homo sapiens	0.0038261	3.33e-05	5.83099	5.19017	5.32013	5.46691	5.37996	5.44058	6.56479	6.65134	6.24452	6.74393	8.12554	9.10689	7.18969	7.24252	7.05619	Ovis aries preproendothelin-1 (PPET-1), mRNA [NM_001009810]	NM_001009810	443498		Oar.807
A_70_P016711	LOC652493	similar to hCG26659; immunoglobulin kappa constant; similar to Ig kappa chain V-I region HK102 precursor	Homo sapiens	0.0226845	0.00371873	6.48081	6.46599	6.33412	6.01581	6.7351	6.23649	5.82658	5.50814	5.18384	5.26627	5.28273	4.81547	6.12756	5.50373	5.35123	Ovis aries kappa light chain (LOC100037688), mRNA [NM_001093783]	NM_001093783	100037688		Oar.478
A_70_P016711	LOC650405	similar to hCG26659; immunoglobulin kappa constant; similar to Ig kappa chain V-I region HK102 precursor	Homo sapiens	0.0226845	0.00371873	6.48081	6.46599	6.33412	6.01581	6.7351	6.23649	5.82658	5.50814	5.18384	5.26627	5.28273	4.81547	6.12756	5.50373	5.35123	Ovis aries kappa light chain (LOC100037688), mRNA [NM_001093783]	NM_001093783	100037688		Oar.478
A_70_P016711	Igkc	similar to hCG26659; immunoglobulin kappa constant; similar to Ig kappa chain V-I region HK102 precursor	Homo sapiens	0.0226845	0.00371873	6.48081	6.46599	6.33412	6.01581	6.7351	6.23649	5.82658	5.50814	5.18384	5.26627	5.28273	4.81547	6.12756	5.50373	5.35123	Ovis aries kappa light chain (LOC100037688), mRNA [NM_001093783]	NM_001093783	100037688		Oar.478
A_70_P016711	LOC100130100	similar to hCG26659; immunoglobulin kappa constant; similar to Ig kappa chain V-I region HK102 precursor	Homo sapiens	0.0226845	0.00371873	6.48081	6.46599	6.33412	6.01581	6.7351	6.23649	5.82658	5.50814	5.18384	5.26627	5.28273	4.81547	6.12756	5.50373	5.35123	Ovis aries kappa light chain (LOC100037688), mRNA [NM_001093783]	NM_001093783	100037688		Oar.478
A_70_P055961				0.0247424	0.00446782	8.65598	8.99059	8.22839	8.89723	8.895	8.89999	9.50839	9.27837	9.52908	9.83933	10.1462	10.7248	10.3334	9.61328	9.58784	020605ONLN037066HT ONLN Ovis aries cDNA, mRNA sequence [EE832115]	EE832115			Oar.12643
A_70_P006796	LOC389787	similar to tumor protein, translationally-controlled 1; tumor protein, translationally-controlled 1	Homo sapiens	0.00917176	0.000559	9.46886	8.85871	8.94688	9.02029	8.72257	8.91322	9.49759	9.19811	9.08208	9.51629	9.51413	11.0243	10.0832	10.174	10.1177	020709OMGB11089063HT OMGB1 Ovis aries cDNA, mRNA sequence [EE781081]	EE781081			Oar.14755
A_70_P006796	TPT1	similar to tumor protein, translationally-controlled 1; tumor protein, translationally-controlled 1	Homo sapiens	0.00917176	0.000559	9.46886	8.85871	8.94688	9.02029	8.72257	8.91322	9.49759	9.19811	9.08208	9.51629	9.51413	11.0243	10.0832	10.174	10.1177	020709OMGB11089063HT OMGB1 Ovis aries cDNA, mRNA sequence [EE781081]	EE781081			Oar.14755
A_70_P006796	LOC285741	similar to tumor protein, translationally-controlled 1; tumor protein, translationally-controlled 1	Homo sapiens	0.00917176	0.000559	9.46886	8.85871	8.94688	9.02029	8.72257	8.91322	9.49759	9.19811	9.08208	9.51629	9.51413	11.0243	10.0832	10.174	10.1177	020709OMGB11089063HT OMGB1 Ovis aries cDNA, mRNA sequence [EE781081]	EE781081			Oar.14755
A_70_P017711	PLEKHO1	pleckstrin homology domain containing, family O member 1	Homo sapiens	0.019896	0.00287516	8.01685	8.00649	8.03225	8.11672	7.81395	7.64256	7.07163	6.6554	7.49855	7.13728	6.78793	6.97902	7.31818	7.3278	6.31515	020709OMLT1005089HT OMLT Ovis aries cDNA, mRNA sequence [EE793454]	EE793454			Oar.8440
A_70_P005546	Sept4	septin 4	Homo sapiens	0.0120585	0.000992	6.15837	6.27068	6.04872	5.90504	5.97332	5.74749	5.48424	4.71654	5.03214	5.06728	4.73917	4.88197	5.54696	4.91439	4.71987	020314OML22001071HT OML2 Ovis aries cDNA, mRNA sequence [EE789379]	EE789379			Oar.6024
A_70_P007306				0.0216997	0.0034351	11.0478	11.0228	10.9096	11.6925	11.3801	11.2684	11.1037	10.8455	11.5515	10.4607	11.4276	10.0717	10.2771	10.1396	10.391	010914OSAB061070HT OSAB Ovis aries cDNA, mRNA sequence [EE843558]	EE843558			Oar.14864
A_70_P068286	actn1	actinin, alpha 1	Homo sapiens	0.0154402	0.00174065	7.4351	7.49356	7.46736	6.73858	7.13117	6.82417	6.97326	7.10733	6.97902	7.27109	7.56615	6.95825	7.0918	7.20326	7.09015	020731ONDC223055HT ONDC Ovis aries cDNA, mRNA sequence [EE813396]	EE813396			Oar.4814
A_70_P035846	DHX30	DEAH (Asp-Glu-Ala-His) box polypeptide 30	Homo sapiens	0.0235227	0.00401828	13.7295	13.7728	13.9045	13.7032	13.9513	13.7699	13.3432	13.1985	13.1027	13.1785	13.3262	12.8898	13.2474	13.4318	12.7189	020605ONLN019045HT ONLN Ovis aries cDNA, mRNA sequence [EE828073]	EE828073			Oar.4337
A_70_P027896	Col5a1	collagen, type V, alpha 1	Homo sapiens	0.0126022	0.00111691	6.78714	6.76043	6.64723	6.33881	6.03792	6.08218	6.42652	5.89471	5.93991	5.26808	5.53638	5.62579	5.70117	4.86031	4.79653	020709OFM1022050HT OFM1 Ovis aries cDNA, mRNA sequence [EE772526]	EE772526			Oar.5419
A_70_P018281	STAG3L3	aminoacyl tRNA synthetase complex-interacting multifunctional protein 2; stromal antigen 3-like 3	Homo sapiens	0.017995	0.00235259	9.1196	8.9257	8.78191	8.895	8.92865	8.94176	8.59561	8.45215	8.46311	8.75705	10.1004	9.53701	9.94749	10.983	10.4607	sh2P0051J14_F.ab1 adult sheep fracture callus 7d Ovis aries cDNA, mRNA sequence [DY504785]	DY504785			Oar.5124
A_70_P018281	AIMP2	aminoacyl tRNA synthetase complex-interacting multifunctional protein 2; stromal antigen 3-like 3	Homo sapiens	0.017995	0.00235259	9.1196	8.9257	8.78191	8.895	8.92865	8.94176	8.59561	8.45215	8.46311	8.75705	10.1004	9.53701	9.94749	10.983	10.4607	sh2P0051J14_F.ab1 adult sheep fracture callus 7d Ovis aries cDNA, mRNA sequence [DY504785]	DY504785			Oar.5124
A_70_P043516	FAT4	FAT tumor suppressor homolog 4 (Drosophila)	Homo sapiens	0.0256741	0.00479506	13.1639	13.4456	13.0737	12.6159	12.8563	12.7894	12.7271	12.5609	12.5863	12.0396	11.8124	12.2521	11.9362	11.7649	12.1922	021030OOCX022025HT OOCX Ovis aries cDNA, mRNA sequence [EE835906]	EE835906			Oar.6468
A_70_P054096	wee1	WEE1 homolog (S. pombe)	Homo sapiens	0.0158606	0.0018432	10.853	11.0804	10.9342	10.7269	10.6616	10.8171	10.3761	10.2985	10.505	9.98262	9.513	8.78684	9.397	9.56789	9.81979	010914OSTA076046HT OSTA Ovis aries cDNA, mRNA sequence [EE864657]	EE864657			Oar.9645
A_70_P014391	LOC729992	similar to heat shock 70kD protein binding protein; suppression of tumorigenicity 13 (colon carcinoma) (Hsp70 interacting protein)	Homo sapiens	0.0137148	0.00133932	14.2318	14.2288	14.1905	14.1269	14.1033	14.1876	14.112	13.9207	14.0499	13.4444	13.0081	13.4467	13.3661	13.5586	13.5668	C0009254D13.P1KAM13F KN511 Ovis aries efferent gastric lymph from uninfected sheep Ovis aries cDNA clone C0009254D13 5', mRNA sequence [FE021711]	FE021711			Oar.15418
A_70_P014391	LOC344328	similar to heat shock 70kD protein binding protein; suppression of tumorigenicity 13 (colon carcinoma) (Hsp70 interacting protein)	Homo sapiens	0.0137148	0.00133932	14.2318	14.2288	14.1905	14.1269	14.1033	14.1876	14.112	13.9207	14.0499	13.4444	13.0081	13.4467	13.3661	13.5586	13.5668	C0009254D13.P1KAM13F KN511 Ovis aries efferent gastric lymph from uninfected sheep Ovis aries cDNA clone C0009254D13 5', mRNA sequence [FE021711]	FE021711			Oar.15418
A_70_P014391	st13	similar to heat shock 70kD protein binding protein; suppression of tumorigenicity 13 (colon carcinoma) (Hsp70 interacting protein)	Homo sapiens	0.0137148	0.00133932	14.2318	14.2288	14.1905	14.1269	14.1033	14.1876	14.112	13.9207	14.0499	13.4444	13.0081	13.4467	13.3661	13.5586	13.5668	C0009254D13.P1KAM13F KN511 Ovis aries efferent gastric lymph from uninfected sheep Ovis aries cDNA clone C0009254D13 5', mRNA sequence [FE021711]	FE021711			Oar.15418
A_70_P029676	Dohh	deoxyhypusine hydroxylase/monooxygenase	Homo sapiens	0.0259501	0.00494634	10.1524	9.96951	9.91178	9.66016	9.74443	10.0467	9.10486	9.36196	9.09962	9.2281	9.35721	8.97297	9.32131	10.2054	9.1648	020731ONDC228078HT ONDC Ovis aries cDNA, mRNA sequence [EE806841]	EE806841			Oar.5543
A_70_P022046	C3orf23	chromosome 3 open reading frame 23	Homo sapiens	0.0178278	0.00230474	9.32681	9.22066	9.47697	9.54762	9.63773	9.48039	9.62349	9.72028	9.48114	9.85778	10.3518	9.61261	10.4472	10.4129	10.2121	C0009478G22.P1KAM13F KN511 Ovis aries cDNA clone C0009478G22 5', mRNA sequence [FE031827]	FE031827			Oar.14086
A_70_P007486	RBBP5	retinoblastoma binding protein 5	Homo sapiens	0.00444277	4.7e-05	11.0517	10.7657	10.8156	10.4472	10.5356	10.6527	10.3384	10.3153	10.3194	10.5251	11.1285	9.79104	11.1407	11.1367	11.2011	010914ONDC210086HT ONDC Ovis aries cDNA, mRNA sequence [EE803523]	EE803523			Oar.12249
A_70_P048711	DUSP3	dual specificity phosphatase 3	Homo sapiens	0.0418264	0.0118254	12.7901	12.6419	12.5619	12.8346	13.2113	12.9922	12.931	13.0088	13.2161	13.3071	12.6201	12.087	13.3037	13.1836	13.3542	010914OSTA037024HT OSTA Ovis aries cDNA, mRNA sequence [EE855110]	EE855110			Oar.10198
A_70_P057101	pdcd6	aryl-hydrocarbon receptor repressor; programmed cell death 6	Homo sapiens	0.0150151	0.00164538	13.0362	13.1773	12.7982	12.7775	12.6742	12.7943	12.388	12.3523	12.4559	12.0725	11.8081	11.6182	11.6764	11.7293	11.9614	020731ONDC217088HT ONDC Ovis aries cDNA, mRNA sequence [EE803329]	EE803329			Oar.7024
A_70_P057101	AHRR	aryl-hydrocarbon receptor repressor; programmed cell death 6	Homo sapiens	0.0150151	0.00164538	13.0362	13.1773	12.7982	12.7775	12.6742	12.7943	12.388	12.3523	12.4559	12.0725	11.8081	11.6182	11.6764	11.7293	11.9614	020731ONDC217088HT ONDC Ovis aries cDNA, mRNA sequence [EE803329]	EE803329			Oar.7024
A_70_P031226	TGFB2	transforming growth factor, beta 2	Homo sapiens	0.00825226	0.000441	13.0925	13.0962	13.0347	12.4901	12.8117	12.8158	12.506	12.5497	12.5851	12.2457	11.6655	11.7052	11.6772	11.5586	10.9963	Ovis aries transforming growth factor beta 2 (TGFB2) mRNA, partial cds [AY656797]	AY656797	554322		Oar.3176
A_70_P048651	sh3yl1	SH3 domain containing, Ysc84-like 1 (S. cerevisiae)	Homo sapiens	0.0358191	0.00906378	7.79921	7.71355	7.58878	7.55537	7.20624	7.61794	8.70045	8.12328	8.33776	7.21881	7.19303	7.18223	8.08958	7.07583	7.25013	020502OAPP1016006HT OAPP Ovis aries cDNA, mRNA sequence [EE751242]	EE751242			Oar.10186
A_70_P008741				0.00635979	0.000194	9.40888	9.91932	9.50203	9.31968	9.14436	9.09527	8.87919	9.08341	8.61366	8.71444	8.26918	8.18166	7.76779	7.56134	7.76601	020731ONDC239050HT ONDC Ovis aries cDNA, mRNA sequence [EE809212]	EE809212			Oar.12382
A_70_P055581	gne	glucosamine (UDP-N-acetyl)-2-epimerase/N-acetylmannosamine kinase	Homo sapiens	0.0179049	0.00232342	10.7609	11.0937	11.1561	10.7718	10.5795	10.8124	10.6009	10.383	10.538	10.443	10.5187	10.2885	10.1813	10.1572	10.1926	020502OMGB21025063HT OMGB2 Ovis aries cDNA, mRNA sequence [EE784477]	EE784477			Oar.8278
A_70_P027536	RNASE1	ribonuclease, RNase A family, 1 (pancreatic)	Homo sapiens	0.0381008	0.0100437	14.8554	14.5341	14.1269	14.4603	14.3422	14.2124	13.9429	13.8201	14.4491	13.6153	13.3542	13.7349	12.2894	13.2322	12.3932	sh2P0025C03_F.ab1 adult sheep fracture callus 7d Ovis aries cDNA, mRNA sequence [DY498022]	DY498022			Oar.5336
A_70_P030016	irf2	interferon regulatory factor 2	Homo sapiens	0.0334113	0.0079991	7.60002	7.29627	7.21614	7.54877	7.4327	7.21614	7.60515	7.35171	7.52734	7.85417	8.80523	8.00649	9.05748	8.61218	8.56688	Ovis aries interferon regulatory factor 2 (IRF2), mRNA [NM_001009740]	NM_001009740	443082		Oar.966
A_70_P045926				0.00475323	6.87e-05	11.9331	11.8029	11.6941	12.149	11.7985	12.0107	11.979	12.0968	11.9181	12.1737	12.8832	12.6663	13.1228	13.1649	13.2034	020709OML22046039HT OML2 Ovis aries cDNA, mRNA sequence [EE791449]	EE791449			Oar.9389
A_70_P002516	ZBTB1	zinc finger and BTB domain containing 1	Homo sapiens	0.0312083	0.00703318	8.83308	9.1196	9.66086	9.75442	9.63106	9.53979	10.3887	9.98262	9.8697	9.45374	9.1648	10.0482	8.92504	8.88305	9.13728	C0009254C17.Q1KAM13R KN511 Ovis aries efferent gastric lymph from uninfected sheep Ovis aries cDNA clone C0009254C17 3', mRNA sequence [FE021674]	FE021674			Oar.15133
A_70_P053996	ASH2L	ash2 (absent, small, or homeotic)-like (Drosophila)	Homo sapiens	0.0172067	0.00215984	8.67241	8.78191	8.78995	8.51585	8.67619	8.54216	8.08251	8.36213	8.26084	8.05124	7.76931	7.60515	8.21469	8.38077	8.22933	010914ONDC132091HT ONDC Ovis aries cDNA, mRNA sequence [EE810684]	EE810684			Oar.9622
A_70_P056721	UBR3	ubiquitin protein ligase E3 component n-recognin 3 (putative)	Homo sapiens	0.00860773	0.000493	9.82418	9.91112	10.1624	10.0145	10.1848	10.0317	10.4503	10.4853	10.3221	10.6367	11.3271	10.9809	11.4258	11.7484	11.6071	020709OFM1020018HT OFM1 Ovis aries cDNA, mRNA sequence [EE773261]	EE773261			Oar.6937
A_70_P040576	trim2	tripartite motif-containing 2	Homo sapiens	0.012352	0.00106191	10.765	10.7901	10.4517	10.3721	10.4134	10.4158	11.0313	10.8156	10.7965	11.7052	11.6845	12.6023	12.0683	11.9653	11.6626	030729OMU903023019HT OMU90 Ovis aries cDNA, mRNA sequence [EE796019]	EE796019			Oar.11999
A_70_P027481				0.0258012	0.00486747	13.1613	12.8535	12.7723	12.8514	12.8412	12.7702	12.5041	12.6175	12.5974	11.8801	12.3437	12.3942	11.9491	12.0091	11.6726	020731ONDC284023HT ONDC Ovis aries cDNA, mRNA sequence [EE817835]	EE817835			Oar.5325
A_70_P058501	TNNI2	troponin I type 2 (skeletal, fast)	Homo sapiens	0.0146574	0.00154847	18.0846	18.1495	17.9621	18.3568	18.2977	18.3251	18.3407	18.4	18.4963	18.5428	18.4801	18.2039	18.4963	18.5255	18.5255	030729OM1351019059HT OM135 Ovis aries cDNA, mRNA sequence [EE774599]	EE774599			Oar.5184
A_70_P012511	dnmt1	DNA (cytosine-5-)-methyltransferase 1	Homo sapiens	0.0243273	0.00425425	15.2258	15.6017	15.4273	15.1596	15.186	15.2552	15.2051	15.2604	15.1561	14.7983	14.5946	15.0836	14.3224	14.4534	14.5879	Ovis aries DNA (cytosine-5-)-methyltransferase 1 (DNMT1), mRNA [NM_001009473]	NM_001009473	443549		Oar.12985
A_70_P021356	Colec12	collectin sub-family member 12	Homo sapiens	0.0191958	0.00268439	12.3734	12.5897	12.3898	12.5418	12.3564	12.3734	12.8806	12.6074	12.9922	12.2323	11.9827	12.7241	11.7558	11.6503	11.8959	sh3P0010C10_F.ab1 adult sheep fracture callus 10d Ovis aries cDNA, mRNA sequence [DY508682]	DY508682			Oar.4487
A_70_P042376	SP110	SP110 nuclear body protein	Homo sapiens	0.00892035	0.000524	10.1765	9.83665	10.1396	10.0615	10.0227	10.02	10.728	10.6856	10.5271	11.0889	12.6258	11.1664	10.9869	10.8917	11.0838	030729OSCA3012076HT OSCA Ovis aries cDNA, mRNA sequence [EE849189]	EE849189			Oar.7800
A_70_P017661	TMEM131	transmembrane protein 131	Homo sapiens	0.0419913	0.0119041	10.8248	11.2011	11.1727	11.4725	11.3459	11.2198	10.6764	10.7856	10.8243	10.5194	10.8418	9.8634	10.7219	10.8378	10.6083	020605ONLN021076HT ONLN Ovis aries cDNA, mRNA sequence [EE831294]	EE831294			Oar.8430
A_70_P067621	Sels	selenoprotein S	Homo sapiens	0.0154402	0.00174073	10.589	9.59032	10.1352	9.97798	10.1047	10.3274	10.7617	10.9992	10.9901	10.8501	8.53579	10.0635	9.72532	9.3766	9.60683	020314OAPP1002073HT OAPP Ovis aries cDNA, mRNA sequence [EE747242]	EE747242			Oar.4205
A_70_P020996	Ptbp1	polypyrimidine tract binding protein 1	Homo sapiens	0.0272918	0.0054551	14.5282	14.4662	14.2091	14.2545	14.1762	14.2398	13.9778	14.1598	14.1101	14.097	13.926	13.5918	13.6153	13.4025	13.6355	020605OCS411024001HT OCS4 Ovis aries cDNA, mRNA sequence [EE757417]	EE757417			Oar.3989
A_70_P044536	SGK269	NKF3 kinase family member	Homo sapiens	0.0351887	0.00877846	6.70662	6.9726	6.76665	7.56541	6.86181	7.31972	7.69505	7.42994	7.41347	8.29475	7.77205	7.8618	8.27062	7.6801	9.38829	C0009264H22.Q1KAM13R KN511 Ovis aries abomasal mucosa (gastric fold) from (Teladorsagia) uninfected sheep Ovis aries cDNA clone C0009264H22 3', mRNA sequence [FE028713]	FE028713			Oar.16112
A_70_P028311	SEC24C	SEC24 family, member C (S. cerevisiae)	Homo sapiens	0.0360472	0.00914579	9.28941	9.26741	9.81585	9.18766	9.51413	9.45374	9.02894	9.13431	9.00389	8.54788	8.66783	8.66358	8.57202	9.25439	8.53157	sh2P0050B05_F.ab1 adult sheep fracture callus 7d Ovis aries cDNA, mRNA sequence [DY504315]	DY504315			Oar.9034
A_70_P011271	Pacsin3	protein kinase C and casein kinase substrate in neurons 3	Homo sapiens	0.025199	0.00463181	15.2839	15.4048	15.3744	15.7179	15.6441	15.6222	15.4048	15.1355	15.4637	14.9628	14.7751	14.4735	14.8457	15.3536	14.6388	020709OFM1034016HT OFM1 Ovis aries cDNA, mRNA sequence [EE771657]	EE771657			Oar.3451
A_70_P009756	bloc1s1	biogenesis of lysosomal organelles complex-1, subunit 1	Homo sapiens	0.0281297	0.00579725	14.8889	14.3758	14.4969	14.4173	14.5946	14.6091	14.1964	14.2367	14.0653	14.4662	14.8111	13.8563	14.7962	15.0162	15.0221	sh1-th02_l0.s2 adult sheep fracture callus pool Ovis aries cDNA, mRNA sequence [DY489328]	DY489328			Oar.8053
A_70_P011581	prelid1	PRELI domain containing 1; similar to Px19-like protein (25 kDa protein of relevant evolutionary and lymphoid interest) (PRELI)	Homo sapiens	0.0133226	0.00126845	14.7628	14.6821	14.4551	14.1198	14.3522	14.5264	13.6114	13.6241	13.8826	13.5668	13.3303	12.8857	13.2046	13.3796	13.0747	020829OSI1024065HT OSI Ovis aries cDNA, mRNA sequence [EE850034]	EE850034			Oar.3527
A_70_P011581	LOC728666	PRELI domain containing 1; similar to Px19-like protein (25 kDa protein of relevant evolutionary and lymphoid interest) (PRELI)	Homo sapiens	0.0133226	0.00126845	14.7628	14.6821	14.4551	14.1198	14.3522	14.5264	13.6114	13.6241	13.8826	13.5668	13.3303	12.8857	13.2046	13.3796	13.0747	020829OSI1024065HT OSI Ovis aries cDNA, mRNA sequence [EE850034]	EE850034			Oar.3527
A_70_P017961	Ap3d1	adaptor-related protein complex 3, delta 1 subunit	Homo sapiens	0.0460714	0.0138548	11.8552	12.194	12.1199	11.8895	12.1612	12.1391	11.5192	11.5152	11.6096	11.202	11.0797	11.4533	11.2691	11.5634	10.4245	020605ONLN032068HT ONLN Ovis aries cDNA, mRNA sequence [EE827459]	EE827459			Oar.5052
A_70_P008451	SAP30L	SAP30-like	Homo sapiens	0.0222144	0.00359565	12.9123	13.0798	12.8692	12.8496	12.8018	12.923	13.3616	13.1579	13.2898	13.2702	13.2463	13.1658	13.2769	13.5044	13.6596	Oa_splbn_02A04_M13reverse Sheep spleen\brain pSport1 library Ovis aries cDNA clone Oa_splbn_02A04 5', mRNA sequence [CN822957]	CN822957			Oar.5836
A_70_P058536	gnb2	guanine nucleotide binding protein (G protein), beta polypeptide 2	Homo sapiens	0.00856027	0.000479	12.6823	12.6218	12.4712	12.3127	12.4317	12.3474	11.7871	11.8785	11.7845	11.5898	11.4013	11.2563	11.686	11.9188	10.8074	020709OAPP1038056HT OAPP Ovis aries cDNA, mRNA sequence [EE746228]	EE746228			Oar.5192
A_70_P038676	LRRC14	leucine rich repeat containing 14	Homo sapiens	0.0198473	0.00285462	6.7818	7.25303	7.09754	6.959	7.11459	6.94438	6.35922	6.35087	6.19463	6.18082	8.08696	6.20337	6.36895	6.72014	6.2049	020605ONLN109080HT ONLN Ovis aries cDNA, mRNA sequence [EE824819]	EE824819			Oar.7187
A_70_P060836				0.0250847	0.00457079	13.1185	13.1567	13.4111	13.5055	13.6886	13.4071	13.9244	14.2426	13.8537	14.2091	14.2252	14.7536	14.5282	14.5738	14.1354	020731OCS411041028HT OCS4 Ovis aries cDNA, mRNA sequence [EE755654]	EE755654			Oar.6623
A_70_P022126	RERE	arginine-glutamic acid dipeptide (RE) repeats	Homo sapiens	0.00466626	5.67e-05	9.71968	9.81906	9.67922	9.85859	9.95846	9.71675	10.2993	10.2558	10.2841	10.3711	11.36	11.0131	10.805	10.8124	10.8156	020605ONLN003095HT ONLN Ovis aries cDNA, mRNA sequence [EE826386]	EE826386			Oar.14104
A_70_P019831	uqcc	ubiquinol-cytochrome c reductase complex chaperone	Homo sapiens	0.00638909	0.000197	7.6412	7.46017	7.64031	7.7799	7.80338	7.71423	7.5013	7.51592	7.51864	7.86796	8.11956	8.19905	8.34135	8.34894	8.45953	020731ONDC222009HT ONDC Ovis aries cDNA, mRNA sequence [EE800194]	EE800194			Oar.11441
A_70_P021806				0.0238166	0.00409401	7.04296	7.06174	6.98225	6.92778	6.81522	6.71708	6.48843	6.4285	6.75055	5.7935	4.76204	4.39175	5.39903	4.40548	4.94629	021030OD15L030041HT OD15L Ovis aries cDNA, mRNA sequence [EE762188]	EE762188			Oar.14028
A_70_P020526	ANGPTL2	angiopoietin-like 2	Homo sapiens	0.0326382	0.00765146	6.84993	6.90824	6.43105	6.21645	6.48551	6.06679	6.42171	6.45187	6.45025	5.8256	5.97596	5.96446	7.10206	6.25062	5.43844	sh2P0003C15_F.ab1 adult sheep fracture callus 7d Ovis aries cDNA, mRNA sequence [DY491462]	DY491462			Oar.3879
A_70_P068696				0.0262538	0.00506548	7.35035	6.84346	7.15085	5.78832	7.34354	6.80753	6.82747	6.44319	6.18082	7.6801	8.54216	6.49849	10.0131	9.13866	9.25672	Oa_splbn_10O06_M13reverse Sheep spleen\brain pSport1 library Ovis aries cDNA clone Oa_splbn_10O06 5', mRNA sequence [CN822013]	CN822013			Oar.2835
A_70_P070291	safb	scaffold attachment factor B	Homo sapiens	0.0453548	0.013444	6.07159	6.43866	6.1964	5.62265	6.16676	6.26354	5.26808	5.36828	5.44058	5.1668	5.76412	5.52999	6.07457	5.26545	4.94843	020502OMGB21019032HT OMGB2 Ovis aries cDNA, mRNA sequence [EE785286]	EE785286			Oar.9207
A_70_P037156				0.00833144	0.00045	13.2198	13.3401	13.3784	13.6548	13.2034	13.3542	13.0155	12.7425	12.541	12.2	12.2163	11.7946	12.083	12.0477	11.7946	020709OFM1033013HT OFM1 Ovis aries cDNA, mRNA sequence [EE773545]	EE773545			Oar.11375
A_70_P036646	HBA1	hemoglobin, alpha 2; hemoglobin, alpha 1	Homo sapiens	0.0141021	0.00141897	7.79783	8.34002	8.19463	8.44401	8.58091	8.37994	8.60581	8.35121	8.75628	8.4896	9.18393	8.89779	9.11036	9.21881	9.14293	020322OFLV1002085HT OFLV Ovis aries cDNA, mRNA sequence [EE769510]	EE769510			Oar.3674
A_70_P036646	hba2	hemoglobin, alpha 2; hemoglobin, alpha 1	Homo sapiens	0.0141021	0.00141897	7.79783	8.34002	8.19463	8.44401	8.58091	8.37994	8.60581	8.35121	8.75628	8.4896	9.18393	8.89779	9.11036	9.21881	9.14293	020322OFLV1002085HT OFLV Ovis aries cDNA, mRNA sequence [EE769510]	EE769510			Oar.3674
A_70_P002876	ASPM	asp (abnormal spindle) homolog, microcephaly associated (Drosophila)	Homo sapiens	0.0228773	0.00378474	10.4845	10.5723	10.5592	10.4676	10.2779	10.2701	9.72781	9.46198	10.0046	9.17734	7.10873	6.89421	7.19063	7.19384	8.44606	Ovis aries isolate Shp1 ASPM mRNA, partial cds [AY485423]	AY485423	443284		Oar.1088
A_70_P032196				0.0228718	0.00376819	7.30598	7.70464	7.0897	7.78453	7.19531	7.72108	8.2798	8.71206	8.29475	9.68363	9.63363	8.59492	10.0651	9.38829	9.61261	020709OMGB11090053HT OMGB1 Ovis aries cDNA, mRNA sequence [EE779407]	EE779407			Oar.15279
A_70_P039411	Aldob	aldolase B, fructose-bisphosphate	Homo sapiens	0.018135	0.00238905	5.0714	4.82367	4.48073	4.89981	4.48398	4.43338	5.09965	4.76204	4.95114	6.22622	5.68226	6.54373	6.21743	6.4093	6.70422	Ovis aries aldolase B (ALDOB), mRNA [NM_001009809]	NM_001009809	443440		Oar.484
A_70_P007226				0.035103	0.00871857	8.24623	8.15754	7.28451	6.99951	7.239	7.0951	7.71884	7.53171	7.78729	8.07698	8.38529	9.84117	8.40953	8.92653	9.19307	C0009477B04.P1KAM13F KN511 Ovis aries efferent gastric lymph from uninfected sheep Ovis aries cDNA clone C0009477B04 5', mRNA sequence [FE030863]	FE030863			Oar.14848
A_70_P065696				0.024519	0.00433988	10.2539	9.84501	9.84868	10.5008	9.95205	10.1308	10.6818	11.3179	10.9357	11.8049	11.304	10.3957	11.8097	11.3691	11.4882	020709OFM1019068HT OFM1 Ovis aries cDNA, mRNA sequence [EE771758]	EE771758			Oar.10461
A_70_P003256	atp6v0d1	ATPase, H+ transporting, lysosomal 38kDa, V0 subunit d1	Homo sapiens	0.00825226	0.000439	11.6253	11.6191	11.405	11.3856	11.5598	11.7096	10.406	10.4524	10.4503	10.422	10.0945	9.91454	10.2689	10.5695	9.70335	020502OMGB11009016HT OMGB1 Ovis aries cDNA, mRNA sequence [EE777898]	EE777898			Oar.1507
A_70_P008167	NAMPT	nicotinamide phosphoribosyltransferase	Homo sapiens	0.0268617	0.0053077	8.46017	8.61366	8.67392	8.57271	9.06903	8.83081	8.95168	9.27903	8.99425	9.28941	10.4509	10.1019	10.4839	11.1748	10.3549	Ovis aries pre-B-cell colony enhancing factor 1 mRNA, partial cds [DQ822575]	DQ822575	780506		Oar.5772
A_70_P038711	Cnpy4	canopy 4 homolog (zebrafish)	Homo sapiens	0.0325903	0.00762574	8.23639	7.86531	7.40552	7.17012	7.15313	7.12115	6.74566	6.14823	6.63581	6.11664	6.03338	5.58363	6.35523	5.57446	6.49383	C0009255C21.Q1KAM13R KN511 Ovis aries rectum and large colon from E. coli challenged and unchallenged animals Ovis aries cDNA clone C0009255C21 3', mRNA sequence [FE022382]	FE022382			Oar.7195
A_70_P001811	LOC644914	H3 histone, family 3B (H3.3B); H3 histone, family 3A pseudogene; H3 histone, family 3A; similar to H3 histone, family 3B; similar to histone H3.3B	Homo sapiens	0.0264851	0.00516771	9.94674	9.80108	9.63773	9.38456	9.30747	9.3424	9.67038	9.84798	9.86135	9.77467	10.009	8.96472	10.2506	9.90392	10.0367	020709OAPP1035096HT OAPP Ovis aries cDNA, mRNA sequence [EE747576]	EE747576			Oar.13091
A_70_P001811	LOC728914	H3 histone, family 3B (H3.3B); H3 histone, family 3A pseudogene; H3 histone, family 3A; similar to H3 histone, family 3B; similar to histone H3.3B	Homo sapiens	0.0264851	0.00516771	9.94674	9.80108	9.63773	9.38456	9.30747	9.3424	9.67038	9.84798	9.86135	9.77467	10.009	8.96472	10.2506	9.90392	10.0367	020709OAPP1035096HT OAPP Ovis aries cDNA, mRNA sequence [EE747576]	EE747576			Oar.13091
A_70_P001811	H3f3b	H3 histone, family 3B (H3.3B); H3 histone, family 3A pseudogene; H3 histone, family 3A; similar to H3 histone, family 3B; similar to histone H3.3B	Homo sapiens	0.0264851	0.00516771	9.94674	9.80108	9.63773	9.38456	9.30747	9.3424	9.67038	9.84798	9.86135	9.77467	10.009	8.96472	10.2506	9.90392	10.0367	020709OAPP1035096HT OAPP Ovis aries cDNA, mRNA sequence [EE747576]	EE747576			Oar.13091
A_70_P001811	LOC440926	H3 histone, family 3B (H3.3B); H3 histone, family 3A pseudogene; H3 histone, family 3A; similar to H3 histone, family 3B; similar to histone H3.3B	Homo sapiens	0.0264851	0.00516771	9.94674	9.80108	9.63773	9.38456	9.30747	9.3424	9.67038	9.84798	9.86135	9.77467	10.009	8.96472	10.2506	9.90392	10.0367	020709OAPP1035096HT OAPP Ovis aries cDNA, mRNA sequence [EE747576]	EE747576			Oar.13091
A_70_P001811	h3f3a	H3 histone, family 3B (H3.3B); H3 histone, family 3A pseudogene; H3 histone, family 3A; similar to H3 histone, family 3B; similar to histone H3.3B	Homo sapiens	0.0264851	0.00516771	9.94674	9.80108	9.63773	9.38456	9.30747	9.3424	9.67038	9.84798	9.86135	9.77467	10.009	8.96472	10.2506	9.90392	10.0367	020709OAPP1035096HT OAPP Ovis aries cDNA, mRNA sequence [EE747576]	EE747576			Oar.13091
A_70_P032411				0.00765716	0.000356	7.51724	7.10206	7.3106	7.00379	7.07004	7.03272	7.7401	7.6371	7.76194	7.44381	8.58574	8.78253	7.96891	7.68322	7.17877	020709OFM1030018HT OFM1 Ovis aries cDNA, mRNA sequence [EE772042]	EE772042			Oar.179
A_70_P064266	CDCA4	cell division cycle associated 4	Homo sapiens	0.034736	0.00852097	8.29606	7.84908	7.76842	7.56421	7.39172	7.39099	7.26594	6.83624	6.91055	6.52221	6.3379	7.09754	6.25443	5.89642	6.59148	020605ONLN085022HT ONLN Ovis aries cDNA, mRNA sequence [EE823932]	EE823932			Oar.12134
A_70_P037211	DUSP1	dual specificity phosphatase 1	Homo sapiens	0.00500179	9.36e-05	9.53276	9.91551	9.95078	9.94238	9.89173	10.5642	10.2143	11.546	10.1713	11.1052	11.3418	11.0064	12.3754	12.2723	12.4891	C0009484F18.P1KM13F KN511 Ovis aries rectum and large colon from E. coli challenged and unchallenged animals Ovis aries cDNA clone C0009484F18 5', mRNA sequence [FE036008]	FE036008			Oar.11387
A_70_P021696	ap3s1	adaptor-related protein complex 3, sigma 1 subunit	Homo sapiens	0.0258012	0.00485974	13.534	13.7519	13.6073	13.2666	13.3722	13.3211	13.1537	13.1386	13.3722	12.7734	12.4498	12.7579	12.4712	12.2207	12.8094	020322OFLT026015HT OFLT Ovis aries cDNA, mRNA sequence [EE768070]	EE768070			Oar.14001
A_70_P058096	COX16	COX16 cytochrome c oxidase assembly homolog (S. cerevisiae)	Homo sapiens	0.0289798	0.00616516	14.2304	14.0866	14.2162	14.2351	14.2599	14.0927	14.4137	14.4348	14.4062	14.5879	15.0237	15.3438	14.8914	14.684	14.9056	021030OOCX020034HT OOCX Ovis aries cDNA, mRNA sequence [EE832735]	EE832735			Oar.15893
A_70_P048586	Tgfbr2	transforming growth factor, beta receptor II (70/80kDa)	Homo sapiens	0.0246489	0.00439539	10.8411	11.0706	10.7463	11.285	11.1583	11.1331	11.7955	11.6732	11.9966	11.5202	11.7287	11.0139	11.4411	11.2684	11.3728	020502OMGB21010086HT OMGB2 Ovis aries cDNA, mRNA sequence [EE785854]	EE785854			Oar.10172
A_70_P035451	pitpna	phosphatidylinositol transfer protein, alpha	Homo sapiens	0.00540454	0.000137	9.79554	9.87243	9.82904	9.53562	9.75361	9.72532	9.1893	9.12673	9.16821	9.38958	9.18844	8.14932	9.12517	9.29187	9.30828	020731ONDC246081HT ONDC Ovis aries cDNA, mRNA sequence [EE814359]	EE814359			Oar.15814
A_70_P062141	Ccnl2	cyclin L2; chemokine (C-C motif) receptor 6	Homo sapiens	0.0201615	0.00296669	7.97394	6.81446	7.61472	7.31388	7.74853	7.28519	7.53454	7.52591	7.26856	7.88324	8.47001	6.53284	8.24183	8.196	8.36626	C0009255C12.Q1KAM13R KN511 Ovis aries rectum and large colon from E. coli challenged and unchallenged animals Ovis aries cDNA clone C0009255C12 3', mRNA sequence [FE022367]	FE022367			Oar.10122
A_70_P062141	CCR6	cyclin L2; chemokine (C-C motif) receptor 6	Homo sapiens	0.0201615	0.00296669	7.97394	6.81446	7.61472	7.31388	7.74853	7.28519	7.53454	7.52591	7.26856	7.88324	8.47001	6.53284	8.24183	8.196	8.36626	C0009255C12.Q1KAM13R KN511 Ovis aries rectum and large colon from E. coli challenged and unchallenged animals Ovis aries cDNA clone C0009255C12 3', mRNA sequence [FE022367]	FE022367			Oar.10122
A_70_P014056	PARP9	poly (ADP-ribose) polymerase family, member 9	Homo sapiens	0.0042673	4.03e-05	8.97072	8.99653	9.00577	9.30162	9.31762	9.32947	9.75939	10.1855	9.7017	10.0439	11.5578	10.7486	9.91551	9.61377	10.1713	020829OVMG1007C010HT OVMG Ovis aries cDNA, mRNA sequence [EE873219]	EE873219			Oar.15351
A_70_P006106	PPM1B	protein phosphatase 1B (formerly 2C), magnesium-dependent, beta isoform	Homo sapiens	0.043982	0.012764	11.7096	10.7045	10.5338	10.6818	10.7626	10.5179	12.0733	11.481	11.5301	12.3215	11.6494	12.4825	11.6477	11.8519	13.4318	020502OMGB21026089HT OMGB2 Ovis aries cDNA, mRNA sequence [EE784804]	EE784804			Oar.11573
A_70_P060786	Commd3	COMM domain containing 3	Homo sapiens	0.0291824	0.0062423	10.8003	10.4384	10.5875	11.1501	10.6623	10.7718	11.0107	11.0633	11.0251	11.064	10.5753	12.4979	10.5056	10.3253	10.4949	020731ONDC239032HT ONDC Ovis aries cDNA, mRNA sequence [EE806192]	EE806192			Oar.6613
A_70_P017676	SLC16A3	solute carrier family 16, member 3 (monocarboxylic acid transporter 4)	Homo sapiens	0.0288609	0.00610997	8.3027	7.60092	8.32479	7.78729	8.47001	8.59695	7.21614	7.20624	6.85635	7.79614	9.15624	8.49622	9.07048	9.90839	9.16966	020709OMLT1020078HT OMLT Ovis aries cDNA, mRNA sequence [EE794178]	EE794178			Oar.8433
A_70_P057241	anapc7	anaphase promoting complex subunit 7	Homo sapiens	0.0220138	0.00354445	9.75503	10.4602	10.2818	10.2344	10.2993	10.3735	9.76153	9.8519	9.88285	9.60966	9.29253	9.32947	9.15502	9.6168	9.6633	020605ONLN079075HT ONLN Ovis aries cDNA, mRNA sequence [EE830648]	EE830648			Oar.7457
A_70_P009296	ERG	v-ets erythroblastosis virus E26 oncogene homolog (avian)	Homo sapiens	0.0288055	0.00608244	8.64372	8.84223	8.6608	8.95784	9.17594	8.99425	9.36348	9.36275	9.24387	9.57854	8.89345	9.10568	9.42656	9.31286	9.28162	sh1-ob05_l0.s2 adult sheep fracture callus pool Ovis aries cDNA, mRNA sequence [DY487968]	DY487968			Oar.7959
A_70_P007191				0.0158791	0.00185033	16.2388	16.9624	16.7891	17.1554	16.9549	16.9031	17.3544	17.5003	17.6017	17.9836	17.8064	17.9148	17.7349	18.0072	17.9962	sh1-azm10_l0.s2 adult sheep fracture callus pool Ovis aries cDNA, mRNA sequence [DY481504]	DY481504			Oar.14841
A_70_P045486				0.0490725	0.0152848	7.11013	7.23136	7.21053	5.91168	6.21126	5.48616	7.0347	6.31846	5.38979	7.86657	7.7289	6.33638	8.26672	8.0287	9.02741	020731OSTA171069HT OSTA Ovis aries cDNA, mRNA sequence [EE862425]	EE862425			Oar.11897
A_70_P019606	NFX1	nuclear transcription factor, X-box binding 1	Homo sapiens	0.0458213	0.0137226	8.25414	8.08642	8.11452	8.33621	8.11521	8.14175	8.74904	8.60581	8.50854	8.60443	8.76944	9.46637	8.67469	8.6522	8.19463	020605ONLN082082HT ONLN Ovis aries cDNA, mRNA sequence [EE826129]	EE826129			Oar.11798
A_70_P014481	ppil4	peptidylprolyl isomerase (cyclophilin)-like 4	Homo sapiens	0.00810472	0.000416	10.657	10.7602	10.6983	10.6489	10.4955	10.6793	10.7176	10.9062	10.9157	11.042	11.0169	10.0887	11.3776	11.2925	11.2684	010914OSTA047071HT OSTA Ovis aries cDNA, mRNA sequence [EE858326]	EE858326			Oar.14579
A_70_P044556	MTRF1	mitochondrial translational release factor 1	Homo sapiens	0.0141021	0.00141773	11.6648	11.8968	11.4209	11.9883	11.7575	11.9159	11.7368	11.7529	11.7763	12.0357	12.3108	12.3427	12.505	12.5269	12.3746	C0009262B05.P1KAM13F KN511 Ovis aries peyer's patch from terminal ileum of Teladorsagia infected sheep Ovis aries cDNA clone C0009262B05 5', mRNA sequence [FE027026]	FE027026			Oar.16116
A_70_P040866	AP3B1	adaptor-related protein complex 3, beta 1 subunit	Homo sapiens	0.0293512	0.00632496	13.5456	13.7768	13.5081	13.6409	13.3796	13.5772	13.2299	13.2198	13.2843	13.1194	13.0798	13.0543	12.9475	12.9852	13.3432	C0009478F05.P1KAM13F KN511 Ovis aries abomasal mucosa (gastric fold) from (Teladorsagia) uninfected sheep Ovis aries cDNA clone C0009478F05 5', mRNA sequence [FE031748]	FE031748			Oar.12062
A_70_P065831	brd4	bromodomain containing 4	Homo sapiens	0.0460714	0.0138541	13.9376	13.8979	14.2863	13.8326	14.1147	13.7462	13.6061	13.7203	13.5606	13.2769	13.3465	13.3242	13.2867	13.8608	12.5647	020502OMGB11022059HT OMGB1 Ovis aries cDNA, mRNA sequence [EE778102]	EE778102			Oar.10491
A_70_P033371	Thoc2	THO complex 2	Homo sapiens	0.0192812	0.0027051	9.52558	9.6751	9.94822	9.63773	9.73426	9.66805	9.7696	9.70454	9.77019	9.72697	10.0734	10.6448	10.2432	10.1215	10.2423	020731OSTA159074HT OSTA Ovis aries cDNA, mRNA sequence [EE866349]	EE866349			Oar.7892
A_70_P012876	RPL13	ribosomal protein L13 pseudogene 12; ribosomal protein L13	Homo sapiens	0.0431612	0.0123875	17.9621	17.5926	17.5926	17.5427	17.4301	17.6118	17.3685	17.3771	17.3182	17.192	17.1623	17.0806	16.753	17.192	17.0219	020709OFM1028046HT OFM1 Ovis aries cDNA, mRNA sequence [EE773437]	EE773437	443072		Oar.76
A_70_P012876	RPL13P12	ribosomal protein L13 pseudogene 12; ribosomal protein L13	Homo sapiens	0.0431612	0.0123875	17.9621	17.5926	17.5926	17.5427	17.4301	17.6118	17.3685	17.3771	17.3182	17.192	17.1623	17.0806	16.753	17.192	17.0219	020709OFM1028046HT OFM1 Ovis aries cDNA, mRNA sequence [EE773437]	EE773437	443072		Oar.76
A_70_P027386				0.0106248	0.000759	9.90991	10.1747	10.1414	10.1107	10.0812	10.1956	10.7138	10.7515	10.6638	10.8593	9.99137	10.5172	10.6349	10.136	10.7568	Oa_splbn_05O09_M13reverse Sheep spleen\brain pSport1 library Ovis aries cDNA clone Oa_splbn_05O09 5', mRNA sequence [CN823504]	CN823504			Oar.5990
A_70_P069356				0.00810472	0.00041	5.12812	4.86144	4.6036	7.26521	7.1587	8.65679	8.16513	8.23383	8.19083	7.44838	7.2784	8.2982	7.90259	8.55079	8.41123	020502OCSI1025027HT OCS1 Ovis aries cDNA, mRNA sequence [EE752033]	EE752033			Oar.6167
A_70_P052906	ccdc69	coiled-coil domain containing 69	Homo sapiens	0.0325855	0.0076163	7.19384	7.71974	8.04948	8.02002	8.49768	8.22776	7.79405	7.52161	6.56076	6.58713	6.34356	6.89126	6.48691	7.27242	7.37877	020502OAPP1014067HT OAPP Ovis aries cDNA, mRNA sequence [EE749538]	EE749538			Oar.6808
A_70_P037936	Poll	polymerase (DNA directed), lambda	Homo sapiens	0.0352097	0.00879221	8.41422	8.42078	8.55226	8.5214	8.49531	8.51994	8.16176	8.20067	8.36054	7.94197	7.56541	7.59776	8.36876	8.42921	6.84911	020605ONLN041094HT ONLN Ovis aries cDNA, mRNA sequence [EE828917]	EE828917			Oar.11280
A_70_P026901				0.00405148	3.76e-05	6.87293	6.84834	7.22717	9.44141	8.22488	8.9063	9.43984	9.99522	8.54654	12.8916	11.4075	10.8163	10.8156	10.9157	11.1881	Oa_splbn_06F07_M13reverse Sheep spleen\brain pSport1 library Ovis aries cDNA clone Oa_splbn_06F07 5', mRNA sequence [CN823937]	CN823937			Oar.5891
A_70_P045156	Gcm1	glial cells missing homolog 1 (Drosophila)	Homo sapiens	0.040791	0.0113661	11.5622	11.4148	11.3494	10.5107	10.8901	11.0274	10.7365	10.2238	10.6871	10.3894	10.6119	9.69559	10.769	11.1985	11.1155	Ovis aries eukaryotic translation elongation factor 1 epsilon 1 (EEF1E1) mRNA, partial cds [EU370538]	EU370538	100135689		Oar.16240
A_70_P060401	srebf2	sterol regulatory element binding transcription factor 2	Homo sapiens	0.00643233	0.000202	11.2005	11.2549	11.1216	10.8887	10.9869	11.1268	9.95264	10.178	10.1836	10.0389	8.93893	10.0207	8.72025	9.28623	8.65365	020731ONDC262043HT ONDC Ovis aries cDNA, mRNA sequence [EE799972]	EE799972			Oar.6533
A_70_P007896	mRpS28	mitochondrial ribosomal protein S28	Homo sapiens	0.0191958	0.00268078	14.2947	14.2367	14.0333	14.1504	14.2091	14.3887	13.9486	13.8188	13.8163	14.1645	14.5879	14.7399	14.578	14.692	14.7801	020731ONDC251006HT ONDC Ovis aries cDNA, mRNA sequence [EE812069]	EE812069			Oar.12332
A_70_P049441	INPP5A	inositol polyphosphate-5-phosphatase, 40kDa	Homo sapiens	0.0129501	0.00118745	6.18509	6.24673	6.02625	5.94797	6.11055	5.74917	6.48619	6.45969	6.11857	6.45025	6.57723	6.89263	6.90611	7.06951	6.9286	020322OFLT030051HT OFLT Ovis aries cDNA, mRNA sequence [EE767535]	EE767535			Oar.13951
A_70_P068416	relA	v-rel reticuloendotheliosis viral oncogene homolog A (avian)	Homo sapiens	0.0459265	0.0137815	13.8735	13.8047	13.6114	13.5631	13.6227	13.5706	13.449	13.3989	13.3037	13.3356	13.4924	13.6394	13.3699	13.341	13.2378	020605ONLN109084HT ONLN Ovis aries cDNA, mRNA sequence [EE828755]	EE828755			Oar.4844
A_70_P017716	MADD	MAP-kinase activating death domain	Homo sapiens	0.0315194	0.00718664	6.15277	6.3013	6.34287	6.56805	6.33002	6.12464	5.50292	5.72306	5.39436	5.33933	5.49142	6.74873	5.67197	5.91242	4.82596	020709OFM1038029HT OFM1 Ovis aries cDNA, mRNA sequence [EE773232]	EE773232			Oar.8441
A_70_P029061	Myst1	MYST histone acetyltransferase 1	Homo sapiens	0.0491648	0.0153345	11.8391	11.9115	11.8921	11.8653	11.8348	11.7144	11.3486	11.4316	10.995	11.5989	11.7161	11.5644	11.902	12.0614	11.5552	020605ONLN056090HT ONLN Ovis aries cDNA, mRNA sequence [EE821997]	EE821997			Oar.8545
A_70_P032106	NCOA1	nuclear receptor coactivator 1	Homo sapiens	0.032044	0.00738617	9.64988	9.70335	9.8493	10.3312	9.9669	10.0098	9.81705	9.79369	9.98707	9.24066	8.99966	9.63837	8.57344	8.55962	8.9817	C0009485H10.P1KM13F KN511 Ovis aries efferent gastric lymph from uninfected sheep Ovis aries cDNA clone C0009485H10 5', mRNA sequence [FE036808]	FE036808			Oar.15261
A_70_P011681	RAB8A	RAB8A, member RAS oncogene family	Homo sapiens	0.0451506	0.013322	10.0772	9.54063	9.5065	9.80041	9.50437	9.58234	9.23558	9.16626	9.12238	8.81318	8.80989	9.15624	8.41351	8.24955	8.8086	020605ONLN118048HT ONLN Ovis aries cDNA, mRNA sequence [EE829561]	EE829561			Oar.3550
A_70_P071721	gfra1	GDNF family receptor alpha 1	Homo sapiens	0.0344017	0.00838316	7.14284	7.3735	7.17529	7.54186	7.82555	7.72538	8.21936	8.41195	8.33353	7.69658	8.02488	7.0464	7.99922	7.64799	7.4608	C0009481K04.Q1KM13R KN511 Ovis aries rectum and large colon from E. coli challenged and unchallenged animals Ovis aries cDNA clone C0009481K04 3', mRNA sequence [FE034090]	FE034090			Oar.17183
A_70_P060436				0.0156755	0.0018042	11.1561	11.053	11.0951	11.1664	11.1104	11.0846	11.5152	11.4684	11.4633	11.8223	12.2536	11.6971	12.4825	12.129	11.8827	010914OSTA105056HT OSTA Ovis aries cDNA, mRNA sequence [EE858415]	EE858415			Oar.6540
A_70_P058956	NDRG3	NDRG family member 3	Homo sapiens	0.00850745	0.000471	7.94441	8.22067	7.97257	7.89006	7.93292	8.08489	7.6473	7.60092	7.65829	7.23725	6.528	7.61124	6.7818	6.77232	6.91596	030729OMU903022028HT OMU90 Ovis aries cDNA, mRNA sequence [EE794960]	EE794960			Oar.5296
A_70_P029396	RNF121	ring finger protein 121	Homo sapiens	0.0329694	0.00781561	9.86264	9.8662	9.41961	10.0799	9.84798	9.97428	9.40888	9.15944	9.35218	9.00889	9.36702	9.09152	8.72257	9.85405	9.84501	CU655733 ovine foetal ovary tissues (Prophase I meiosis) -M (ocaj) Ovis aries cDNA clone ocaj0001.o.24, mRNA sequence [CU655733]	CU655733			Oar.5480
A_70_P026991	STAM2	signal transducing adaptor molecule (SH3 domain and ITAM motif) 2	Homo sapiens	0.0179161	0.00232992	9.75159	9.93551	10.1329	9.77758	9.83587	9.80894	10.1469	10.0887	10.1822	10.1462	9.60472	10.9893	9.97506	9.22657	10.194	Oa_splbn_08M17_M13reverse Sheep spleen\brain pSport1 library Ovis aries cDNA clone Oa_splbn_08M17 5', mRNA sequence [CN824299]	CN824299			Oar.5909
A_70_P028516	CAMLG	calcium modulating ligand	Homo sapiens	0.0381364	0.0100847	12.3617	12.4778	12.5022	12.2931	12.3835	12.5216	12.5534	12.5225	12.4137	12.4712	12.4236	12.3028	12.8392	12.8535	13.0195	020605ONLN120014HT ONLN Ovis aries cDNA, mRNA sequence [EE825983]	EE825983			Oar.9076
A_70_P024251				0.0282528	0.00583462	9.26878	9.21749	9.37742	9.26318	9.66805	9.49422	8.63453	8.63035	8.52866	8.38458	9.23792	9.25155	8.876	9.18546	7.32032	Rep: M-RIP protein - Bos taurus (Bovine), partial (49%) [TC4579]	TC4579
A_70_P069191	TRAF3	TNF receptor-associated factor 3	Homo sapiens	0.022205	0.00359139	11.7502	12.0133	12.0117	11.3978	11.4411	11.5598	11.0624	11.0972	11.1957	10.9901	10.7365	10.9215	10.3327	9.96133	11.2804	020731OCS411045059HT OCS4 Ovis aries cDNA, mRNA sequence [EE758427]	EE758427			Oar.6133
A_70_P057616	Uqcr11	ubiquinol-cytochrome c reductase, 6.4kDa subunit	Homo sapiens	0.00292076	1.71e-05	16.4735	15.8589	15.822	16.2436	16.2232	16.2809	16.0589	16.0262	16.1153	16.2232	17.0662	16.341	16.9693	17.0477	17.04	C0009477F24.P1KAM13F KN511 Ovis aries gastric lymph node from Teladorsagia infected sheep Ovis aries cDNA clone C0009477F24 5', mRNA sequence [FE031081]	FE031081			Oar.7534
A_70_P043521	KDM1B	amine oxidase (flavin containing) domain 1	Homo sapiens	0.030206	0.00663622	10.2708	10.349	10.3729	10.2558	10.3112	10.503	10.6043	10.4107	10.4607	10.2674	10.5434	11.1187	10.877	10.8593	11.0561	020731OSTA159086HT OSTA Ovis aries cDNA, mRNA sequence [EE859636]	EE859636			Oar.6469
A_70_P065611	Mark3	MAP/microtubule affinity-regulating kinase 3	Homo sapiens	0.0374286	0.00974852	12.5323	12.4703	12.5091	12.395	12.4033	12.6279	12.3069	12.0063	11.9782	12.06	11.8519	12.406	12.0535	11.8326	12.0725	C0009480C04.P1KAM13F KN511 Ovis aries peyer's patch from terminal ileum of Teladorsagia infected sheep Ovis aries cDNA clone C0009480C04 5', mRNA sequence [FE033016]	FE033016			Oar.17375
A_70_P027746	GSTO1	glutathione S-transferase omega 1	Homo sapiens	0.0295596	0.00640121	10.2394	10.4509	10.3075	10.5592	10.3	10.3754	10.6653	10.7328	10.6801	10.8208	10.7158	11.1748	11.6243	11.254	11.6035	020605ONLN133094HT ONLN Ovis aries cDNA, mRNA sequence [EE828696]	EE828696			Oar.5381
A_70_P024871	Mysm1	Myb-like, SWIRM and MPN domains 1	Homo sapiens	0.0453978	0.0134799	9.50505	9.60683	9.82119	9.65847	9.81415	9.67716	10.1293	10.0953	10.1544	9.994	9.72226	10.5905	10.0267	9.91112	9.2272	020709OAPP1065060HT OAPP Ovis aries cDNA, mRNA sequence [EE750781]	EE750781			Oar.9792
A_70_P058786	Snap29	synaptosomal-associated protein, 29kDa	Homo sapiens	0.0349354	0.0086549	10.0467	9.83454	9.87511	9.60472	9.80647	9.91292	9.15369	9.35721	9.30525	8.99059	8.96919	9.5363	9.21881	9.56532	8.38151	010914OSTA101003HT OSTA Ovis aries cDNA, mRNA sequence [EE863603]	EE863603			Oar.5252
A_70_P067476	Zc3h11a	zinc finger CCCH-type containing 11A	Homo sapiens	0.0222817	0.00362087	13.4146	13.7685	13.7374	13.8163	13.8244	13.7605	14.2654	14.4231	14.3036	14.0067	13.513	13.7295	13.7259	13.8007	13.0894	sh2P0002B24_F.ab1 adult sheep fracture callus 7d Ovis aries cDNA, mRNA sequence [DY491125]	DY491125			Oar.4174
A_70_P026026	FCER1A	Fc fragment of IgE, high affinity I, receptor for; alpha polypeptide	Homo sapiens	0.0173525	0.00219977	5.50373	3.77548	5.70396	6.48028	6.90529	5.21217	7.27242	6.40281	8.77689	8.89082	10.8103	11.7879	10.4654	9.99522	10.2674	Ovis aries mRNA for high affinity immunoglobulin E receptor alpha subunit [Y18205]	Y18205	100144427		Oar.826
A_70_P012771				0.00690896	0.000254	5.10739	5.03113	5.0543	5.01732	4.74858	5.71477	5.60804	5.28683	5.7203	5.59474	6.5272	8.13683	6.34126	6.17459	6.36357	C0009488B12.Q1KM13R KN511 Ovis aries rectum and large colon from E. coli challenged and unchallenged animals Ovis aries cDNA clone C0009488B12 3', mRNA sequence [FE038595]	FE038595			Oar.44
A_70_P017181	TF	transferrin	Homo sapiens	0.0280575	0.00575135	10.7151	9.99336	10.0541	10.6742	10.4354	10.5464	10.9576	11.0182	10.6764	12.8563	11.7243	11.0546	11.2364	11.4392	11.4804	020322OFLV1003038HT OFLV Ovis aries cDNA, mRNA sequence [EE771342]	EE771342	443000		Oar.552
A_70_P058311				0.00686671	0.000237	12.7723	12.6773	12.7668	13.1548	13.3131	13.4249	13.6874	13.8163	13.5631	13.9474	14.5038	14.0089	14.13	14.2398	13.7593	C0009263L11.P1KAM13F KN511 Ovis aries efferent gastric lymph from uninfected sheep Ovis aries cDNA clone C0009263L11 5', mRNA sequence [FE028170]	FE028170			Oar.15939
A_70_P040566	CHAF1A	chromatin assembly factor 1, subunit A (p150)	Homo sapiens	0.00638909	0.000196	7.59571	7.60002	7.69731	7.19965	7.37192	7.28224	6.21296	6.76665	6.22164	6.22062	7.92176	5.89007	5.26627	5.61888	5.1668	020731ONDC264044HT ONDC Ovis aries cDNA, mRNA sequence [EE816062]	EE816062			Oar.11997
A_70_P015621				0.00981742	0.00065	6.42171	6.48081	6.63267	6.81224	6.71275	7.61329	7.25386	7.04049	7.14516	7.70536	8.29398	8.42435	8.74172	8.29606	8.55886	C0009259D19.P1KAM13F KN511 Ovis aries efferent gastric lymph from Teladorsagia infected sheep Ovis aries cDNA clone C0009259D19 5', mRNA sequence [FE025137]	FE025137			Oar.16654
A_70_P020806	EBP	emopamil binding protein (sterol isomerase)	Homo sapiens	0.0477265	0.0146423	7.04392	7.41677	7.40782	7.03098	6.96977	7.69505	6.57132	6.67161	6.95301	6.97326	6.39542	6.89964	6.18003	6.42469	6.11961	020731ONDC285010HT ONDC Ovis aries cDNA, mRNA sequence [EE802638]	EE802638			Oar.3943
A_70_P004706	C11orf83	chromosome 11 open reading frame 83	Homo sapiens	0.0312101	0.0070375	14.5174	14.2931	14.3084	14.4042	14.3487	14.3347	14.4348	14.5433	14.3599	14.5738	15.0545	15.2191	14.9603	14.8418	15.0772	020709OFM1036007HT OFM1 Ovis aries cDNA, mRNA sequence [EE773747]	EE773747			Oar.7423
A_70_P029366	TMED3	transmembrane emp24 protein transport domain containing 3	Homo sapiens	0.032917	0.00779178	11.6269	11.9386	11.1187	11.1096	11.2599	10.8425	10.7125	10.6793	10.8198	10.7131	10.3153	10.0234	10.1689	10.3096	10.0907	C0009482L10.P1KM13F KN511 Ovis aries rectum and large colon from E. coli challenged and unchallenged animals Ovis aries cDNA clone C0009482L10 5', mRNA sequence [FE034859]	FE034859			Oar.5474
A_70_P005536	ccdc101	coiled-coil domain containing 101	Homo sapiens	0.0256296	0.00476475	8.43401	8.4574	8.28368	8.33847	7.9641	8.01148	7.68651	7.97689	7.72675	7.70687	7.89635	8.49825	7.79058	7.69102	7.55661	020731OCS411049024HT OCS4 Ovis aries cDNA, mRNA sequence [EE756911]	EE756911			Oar.6022
A_70_P044821	MAVS	mitochondrial antiviral signaling protein	Homo sapiens	0.02717	0.00539888	5.2389	4.33318	4.79051	5.00064	5.19625	4.83536	5.0543	5.3075	5.49453	5.74014	6.75512	6.15837	6.80934	6.44689	6.29602	C0009477E06.Q1KAM13R KN511 Ovis aries efferent gastric lymph from uninfected sheep Ovis aries cDNA clone C0009477E06 3', mRNA sequence [FE031006]	FE031006			Oar.16169
A_70_P001051	ZSWIM3	zinc finger, SWIM-type containing 3	Homo sapiens	0.0421938	0.0119902	5.34015	5.95165	6.32022	5.70117	5.69025	5.58889	6.77508	7.46166	6.66283	8.13037	10.8208	7.79058	9.62282	8.0831	8.96718	C0009262K18.Q1KAM13R KN511 Ovis aries abomasal mucosa (gastric fold) from Teladorsagia infected sheep Ovis aries cDNA clone C0009262K18 3', mRNA sequence [FE027451]	FE027451			Oar.16800
A_70_P056361	PM20D1	peptidase M20 domain containing 1	Homo sapiens	0.0102765	0.000717	5.93781	6.11143	5.95809	6.80192	6.93037	6.50977	7.45968	6.83382	6.632	7.12723	7.48748	7.34056	7.81317	7.82866	7.24947	010914OSAB072033HT OSAB Ovis aries cDNA, mRNA sequence [EE841383]	EE841383			Oar.12725
A_70_P064366	BCL11A	B-cell CLL/lymphoma 11A (zinc finger protein)	Homo sapiens	0.0431931	0.0124102	8.20968	8.76179	8.29052	6.6434	7.24391	6.89762	6.44319	6.7818	6.30367	6.25867	6.79027	7.23646	6.28089	5.40765	7.64031	010716ONDC009077HT ONDC Ovis aries cDNA, mRNA sequence [EE800986]	EE800986			Oar.12154
A_70_P065656	NAA30	N-acetyltransferase 12 (GCN5-related, putative)	Homo sapiens	0.0327164	0.00771369	11.0436	10.8074	11.0736	11.1856	11.1486	11.0852	11.4647	11.4091	11.5821	11.2747	11.2481	11.5255	11.3866	11.2164	11.3776	020731OFLV1024050HT OFLV Ovis aries cDNA, mRNA sequence [EE771593]	EE771593			Oar.10453
A_70_P070861	TMEM159	transmembrane protein 159	Homo sapiens	0.00530035	0.000124	10.4115	10.4245	8.86831	9.77067	9.54353	9.92604	9.5931	10.3814	10.5642	12.9113	12.0161	11.9567	12.9706	13.4847	13.2601	020731OSTA149017HT OSTA Ovis aries cDNA, mRNA sequence [EE858255]	EE858255			Oar.10738
A_70_P014356	NUDT3	nudix (nucleoside diphosphate linked moiety X)-type motif 3	Homo sapiens	0.0120944	0.00100234	12.2741	12.1853	12.245	12.3252	12.3551	12.4099	11.7144	11.5865	11.6852	11.443	11.8175	11.2198	11.4608	11.7434	11.7453	020709OFM1023045HT OFM1 Ovis aries cDNA, mRNA sequence [EE773271]	EE773271			Oar.15411
A_70_P030132	rtp4	receptor (chemosensory) transporter protein 4	Homo sapiens	0.0241158	0.00417375	7.86587	7.48441	8.29888	8.24254	7.21614	7.25506	9.41184	10.8495	8.09716	10.2605	14.2456	11.6634	11.9379	10.67	11.4292	Ovis aries receptor (chemosensory) transporter protein 4 (RTP4), mRNA [NM_001104930]	NM_001104930	100125352		Oar.8780
A_70_P037246	Vps26a	vacuolar protein sorting 26 homolog A (S. pombe)	Homo sapiens	0.045517	0.0135522	11.6892	11.5211	11.601	11.5882	11.3559	11.4533	11.8097	11.7104	11.8519	11.5184	10.6217	13.1794	10.9636	10.3874	10.7233	021030OOCX031021HT OOCX Ovis aries cDNA, mRNA sequence [EE834327]	EE834327			Oar.11394
A_70_P015851	LSM1	LSM1 homolog, U6 small nuclear RNA associated (S. cerevisiae)	Homo sapiens	0.0118018	0.000946	12.1499	12.129	11.9141	11.3355	11.876	11.8818	11.9295	11.8326	11.779	11.0051	10.9672	11.0664	11.706	11.7135	11.304	C0009261M02.P1KAM13F KN511 Ovis aries peyer's patch from terminal ileum of Teladorsagia infected sheep Ovis aries cDNA clone C0009261M02 5', mRNA sequence [FE026812]	FE026812			Oar.16700
A_70_P062991	LOC730031	similar to Afadin (Protein AF-6); myeloid/lymphoid or mixed-lineage leukemia (trithorax homolog, Drosophila); translocated to, 4	Homo sapiens	0.00500179	8.92e-05	12.2636	12.4612	12.3667	12.5091	12.455	12.5386	12.975	12.8957	12.9789	13.3222	13.2601	13.2113	13.903	13.1794	13.502	020731OSTA169029HT OSTA Ovis aries cDNA, mRNA sequence [EE859776]	EE859776			Oar.6681
A_70_P062991	mllt4	similar to Afadin (Protein AF-6); myeloid/lymphoid or mixed-lineage leukemia (trithorax homolog, Drosophila); translocated to, 4	Homo sapiens	0.00500179	8.92e-05	12.2636	12.4612	12.3667	12.5091	12.455	12.5386	12.975	12.8957	12.9789	13.3222	13.2601	13.2113	13.903	13.1794	13.502	020731OSTA169029HT OSTA Ovis aries cDNA, mRNA sequence [EE859776]	EE859776			Oar.6681
A_70_P026686	Slc38a3	solute carrier family 38, member 3	Homo sapiens	0.0265628	0.00519869	5.47132	5.5391	5.35289	4.79151	5.28187	4.85853	6.40143	5.74816	5.49813	6.80457	7.66212	7.77339	8.33197	8.50139	7.20015	Ovis aries amino acid system N transporter mRNA, partial cds [AY157707]	AY157707	443244		Oar.1004
A_70_P036621	SLC39A13	solute carrier family 39 (zinc transporter), member 13	Homo sapiens	0.0399163	0.0109323	9.63036	9.89749	9.8165	9.31616	9.77758	9.50437	9.18638	9.13203	9.13431	9.25519	8.99059	8.46795	8.45881	9.07688	8.54654	C0009255N11.P1KAM13F KN511 Ovis aries rectum and large colon from E. coli challenged and unchallenged animals Ovis aries cDNA clone C0009255N11 5', mRNA sequence [FE022843]	FE022843			Oar.3667
A_70_P027371	MRPS23	mitochondrial ribosomal protein S23	Homo sapiens	0.00825226	0.000443	15.0772	15.1886	15.0881	14.9724	15.031	15.2287	15.2713	15.2111	15.2626	15.4245	15.6222	15.3033	15.7443	15.7476	15.6683	Oa_splbn_04D18_M13reverse Sheep spleen\brain pSport1 library Ovis aries cDNA clone Oa_splbn_04D18 5', mRNA sequence [CN823407]	CN823407			Oar.5987
A_70_P007216				0.0207818	0.00312867	16.2671	16.7447	17.0746	17.2666	17.2956	17.1134	17.1206	17.1206	17.1554	16.9976	16.9341	15.9768	16.5653	16.4637	16.3767	C0009253P17.P1KAM13F KN511 Ovis aries rectum and large colon from E. coli challenged and unchallenged animals Ovis aries cDNA clone C0009253P17 5', mRNA sequence [FE021543]	FE021543			Oar.14846
A_70_P018031	TMSB10	thymosin beta 10	Homo sapiens	0.0471418	0.0143861	17.192	16.9786	16.9624	16.8475	16.9624	16.9103	17.0662	17.0145	16.874	17.0662	16.4637	16.9031	16.4688	16.3024	16.1633	020731OCS411049066HT OCS4 Ovis aries cDNA, mRNA sequence [EE755632]	EE755632			Oar.5067
A_70_P052821				0.0295596	0.00641194	10.3119	9.35955	9.85482	8.85729	9.44533	9.38898	8.95713	8.92865	8.43208	8.49226	7.89488	8.07404	7.31388	7.88234	7.66258	sh2P0012F22_F.ab1 adult sheep fracture callus 7d Ovis aries cDNA, mRNA sequence [DY494305]	DY494305			Oar.6791
A_70_P066961	SPG11	spastic paraplegia 11 (autosomal recessive)	Homo sapiens	0.0343011	0.00835573	8.05505	8.48719	8.51507	8.41195	8.50522	8.37627	8.06134	7.96181	8.01375	8.0819	8.93577	7.56355	7.80944	8.22421	8.49703	021030OOCX019020HT OOCX Ovis aries cDNA, mRNA sequence [EE836085]	EE836085			Oar.7113
A_70_P071191	POFUT2	protein O-fucosyltransferase 2	Homo sapiens	0.0345938	0.00846095	11.6983	12.0775	11.9976	11.4351	11.9498	11.661	11.1789	11.114	11.0131	10.4614	10.2082	11.1259	10.0389	10.4245	9.34325	030729OSCA3029003HT OSCA Ovis aries cDNA, mRNA sequence [EE847627]	EE847627			Oar.8111
A_70_P014541	Phkb	phosphorylase kinase, beta	Homo sapiens	0.0341349	0.00830653	12.3391	12.5598	12.8622	13.2507	13.0785	12.7901	13.1667	13.1138	13.393	13.582	13.6086	13.5081	13.5799	13.9442	13.8285	030729OMU902022044HT OMU90 Ovis aries cDNA, mRNA sequence [EE795428]	EE795428			Oar.14594
A_70_P049627				0.00720427	0.000304	6.62156	6.4285	6.797	7.502	7.183	7.573	8.53087	8.2178	8.44664	8.30631	10.0913	9.24873	8.89082	8.603	8.9778	Ovis aries toll-like receptor 3 (TLR3), mRNA [NM_001135928]	NM_001135928	554258		Oar.3285
A_70_P023851				0.0199165	0.00288219	10.5251	10.1314	10.1566	10.8351	10.6271	10.194	11.0305	11.4989	11.5669	11.6285	11.9614	12.096	11.5429	11.8292	11.3459	010716OT2F037058HT OT2F Ovis aries cDNA, mRNA sequence [EE871466]	EE871466			Oar.12955
A_70_P056656	naa20	N-acetyltransferase 5 (GCN5-related, putative)	Homo sapiens	0.0369951	0.00957837	13.8326	13.7049	13.5799	13.5586	13.8326	13.7154	13.5858	13.9539	13.8905	13.7742	14.3578	13.0703	14.3558	14.6821	14.5701	020731ONDC216078HT ONDC Ovis aries cDNA, mRNA sequence [EE800091]	EE800091			Oar.6923
A_70_P042101	RALA	v-ral simian leukemia viral oncogene homolog A (ras related)	Homo sapiens	0.0165904	0.00201506	13.1557	13.4525	13.2857	13.1922	13.135	13.2264	12.9242	13.0309	13.2542	12.6364	12.2582	12.2467	12.381	12.1315	12.071	020502OMGB21033051HT OMGB2 Ovis aries cDNA, mRNA sequence [EE786194]	EE786194			Oar.7744
A_70_P055121	gstk1	glutathione S-transferase kappa 1	Homo sapiens	0.0281091	0.00577763	11.8131	11.5686	11.6974	11.3201	11.7453	11.7052	10.9855	11.0313	10.8501	11.4292	12.3795	11.4241	12.0623	12.0203	11.5485	020502OMGB21029083HT OMGB2 Ovis aries cDNA, mRNA sequence [EE784123]	EE784123			Oar.11145
A_70_P018086	MYL6B	myosin, light chain 6B, alkali, smooth muscle and non-muscle	Homo sapiens	0.00475323	7.23e-05	16.2584	16.0543	15.8564	16.7447	16.6355	16.4401	17.1273	16.7742	17.0986	17.9437	18.2705	18.075	18.0402	18.2571	18.1495	030729OMU902014030HT OMU90 Ovis aries cDNA, mRNA sequence [EE796097]	EE796097			Oar.5079
A_70_P020221	NENF	neuron derived neurotrophic factor	Homo sapiens	0.0371184	0.00963734	17.2666	17.0477	17.2802	16.9193	17.0145	16.7031	17.0986	16.874	16.7676	16.6478	16.6897	16.9549	16.5198	16.624	16.6112	020709OMGB11055067HT OMGB1 Ovis aries cDNA, mRNA sequence [EE777727]	EE777727			Oar.11520
A_70_P034586	tab2	mitogen-activated protein kinase kinase kinase 7 interacting protein 2	Homo sapiens	0.0215919	0.00339542	10.2158	9.73643	10.3426	10.1926	9.95771	9.95601	10.6827	10.7269	10.6675	10.3935	9.38035	11.8451	9.47198	9.46338	9.80264	020829OVMG1006B058HT OVMG Ovis aries cDNA, mRNA sequence [EE874387]	EE874387			Oar.6327
A_70_P029656	LOC389842	similar to RAN binding protein 1; RAN binding protein 1	Homo sapiens	0.0124149	0.00107391	14.8573	14.6259	14.958	14.2635	14.5399	14.4348	14.2456	14.3901	14.0816	13.7593	13.7154	14.8614	13.4675	13.5999	13.3581	020709OFM1031093HT OFM1 Ovis aries cDNA, mRNA sequence [EE772070]	EE772070			Oar.5538
A_70_P029656	LOC727803	similar to RAN binding protein 1; RAN binding protein 1	Homo sapiens	0.0124149	0.00107391	14.8573	14.6259	14.958	14.2635	14.5399	14.4348	14.2456	14.3901	14.0816	13.7593	13.7154	14.8614	13.4675	13.5999	13.3581	020709OFM1031093HT OFM1 Ovis aries cDNA, mRNA sequence [EE772070]	EE772070			Oar.5538
A_70_P029656	RanBP1	similar to RAN binding protein 1; RAN binding protein 1	Homo sapiens	0.0124149	0.00107391	14.8573	14.6259	14.958	14.2635	14.5399	14.4348	14.2456	14.3901	14.0816	13.7593	13.7154	14.8614	13.4675	13.5999	13.3581	020709OFM1031093HT OFM1 Ovis aries cDNA, mRNA sequence [EE772070]	EE772070			Oar.5538
A_70_P019516				0.0196375	0.00280774	8.11336	8.22344	8.34442	8.43643	8.69008	8.73887	8.82981	9.24066	9.13347	9.21564	8.82219	10.487	9.27779	9.10267	9.45957	020502OMGB21024086HT OMGB2 Ovis aries cDNA, mRNA sequence [EE785298]	EE785298			Oar.11780
A_70_P027716	MMP14	matrix metallopeptidase 14 (membrane-inserted)	Homo sapiens	0.0283295	0.00587941	9.25439	9.36039	9.27027	8.37218	9.04452	8.88157	8.24061	8.71853	8.47302	8.2953	7.65829	7.08915	7.86531	7.3175	6.76349	sh2P0025I01_F.ab1 adult sheep fracture callus 7d Ovis aries cDNA, mRNA sequence [DY498143]	DY498143			Oar.5375
A_70_P024241	ACTG1	actin, gamma 1	Homo sapiens	0.0285392	0.0059569	15.0353	15.6185	15.3377	15.4197	15.5359	15.9147	15.1678	15.4216	15.2397	16.263	15.676	15.8151	16.3192	16.7305	16.5264	020731OCS411048086HT OCS4 Ovis aries cDNA, mRNA sequence [EE757024]	EE757024			Oar.14419
A_70_P022261	napA	N-ethylmaleimide-sensitive factor attachment protein, alpha	Homo sapiens	0.00947013	0.000601	15.4978	15.2978	15.2774	15.4068	15.2342	15.245	15.007	14.4841	14.4877	14.6009	14.6175	14.4662	14.7172	14.6193	14.6524	020709OFM1020016HT OFM1 Ovis aries cDNA, mRNA sequence [EE772062]	EE772062			Oar.14137
A_70_P010316	Pin1l	peptidylprolyl cis/trans isomerase, NIMA-interacting 1-like (pseudogene)	Homo sapiens	0.00714457	0.000293	12.0459	11.9126	11.9992	11.4128	11.7205	11.73	11.1471	11.0921	11.1318	10.8147	10.6404	11.0624	11.1111	11.2646	10.4187	020709OAPP1036093HT OAPP Ovis aries cDNA, mRNA sequence [EE748377]	EE748377			Oar.3811
A_70_P060911	PARP14	poly (ADP-ribose) polymerase family, member 14	Homo sapiens	0.0250078	0.00454339	10.9018	10.8859	10.9469	11.237	11.1719	11.3613	11.8105	12.1199	11.5192	12.3271	13.9045	12.1888	12.277	11.8676	12.4712	030729OSCA3006032HT OSCA Ovis aries cDNA, mRNA sequence [EE849073]	EE849073			Oar.6639
A_70_P036131	trappc3	trafficking protein particle complex 3	Homo sapiens	0.0086018	0.000491	12.6871	12.7507	12.6082	12.2805	12.4957	12.6023	12.0638	12.1397	12.041	11.9585	11.6088	11.7426	11.8029	11.8952	11.9685	020731ONDC222021HT ONDC Ovis aries cDNA, mRNA sequence [EE811090]	EE811090			Oar.4399
A_70_P061116	gnai2	guanine nucleotide binding protein (G protein), alpha inhibiting activity polypeptide 2	Homo sapiens	0.0072183	0.000306	15.4859	15.612	15.4593	15.3483	15.4637	15.5234	15.0858	15.0468	14.908	15.1764	14.4662	14.604	14.4678	14.2686	14.2835	020709OMGB11034073HT OMGB1 Ovis aries cDNA, mRNA sequence [EE782095]	EE782095			Oar.13553
A_70_P027831	b4galt2	UDP-Gal:betaGlcNAc beta 1,4- galactosyltransferase, polypeptide 2	Homo sapiens	0.00714457	0.000292	9.75442	9.70394	9.62511	9.13203	9.42508	9.28871	8.53018	8.5785	8.40212	8.14115	7.22774	8.46101	7.51943	8.04406	7.28451	sh2P0041G17_F.ab1 adult sheep fracture callus 7d Ovis aries cDNA, mRNA sequence [DY501644]	DY501644			Oar.5403
A_70_P012831	Cops6	COP9 constitutive photomorphogenic homolog subunit 6 (Arabidopsis)	Homo sapiens	0.0492715	0.0153845	14.3621	14.3068	14.1198	14.0816	14.2176	14.085	14.0653	14.317	13.9404	14.5153	14.6982	14.8554	14.4716	14.6113	14.4112	020731ONDC212072HT ONDC Ovis aries cDNA, mRNA sequence [EE814619]	EE814619			Oar.60
A_70_P034351	CCNA2	cyclin A2	Homo sapiens	0.0155246	0.00176464	10.7577	10.6278	10.7372	10.3532	10.4486	10.4354	9.79369	10.0535	10.0921	9.6633	8.00998	8.41562	7.99643	7.14761	8.6657	C0009265L09.P1KAM13F KN511 Ovis aries efferent gastric lymph from Teladorsagia infected sheep Ovis aries cDNA clone C0009265L09 5', mRNA sequence [FE029555]	FE029555	100144758		Oar.6280
A_70_P046071	oxct1	3-oxoacid CoA transferase 1	Homo sapiens	0.027722	0.00561279	8.17305	8.65141	7.98643	8.29606	8.47645	7.85723	8.9722	8.79813	8.85871	9.13584	10.3769	9.87243	10.6476	10.194	10.1345	020731ONDC227064HT ONDC Ovis aries cDNA, mRNA sequence [EE807553]	EE807553			Oar.9418
A_70_P060871				0.00890691	0.000522	12.6467	12.7308	12.6879	12.8505	13.1613	12.8654	13.5999	14.112	13.9967	13.6963	13.5772	14.219	13.1419	13.0347	13.1152	020502OCSI1024063HT OCS1 Ovis aries cDNA, mRNA sequence [EE752485]	EE752485			Oar.6631
A_70_P035801	ABHD14B	abhydrolase domain containing 14B	Homo sapiens	0.0314113	0.00713613	6.45025	6.70299	6.18003	6.30059	6.50085	6.44944	5.76412	5.52897	5.80418	5.85695	6.38803	6.83715	6.86558	6.42104	5.43028	020605ONLN022017HT ONLN Ovis aries cDNA, mRNA sequence [EE832095]	EE832095			Oar.4328
A_70_P039101	ATP2A1	ATPase, Ca++ transporting, cardiac muscle, fast twitch 1	Homo sapiens	0.00520389	0.000107	7.97603	7.89436	8.01462	8.89574	8.93577	8.72257	9.56202	9.97004	9.43842	10.3119	10.9562	11.0894	11.2985	11.7895	10.6843	sh2P0005N11_F.ab1 adult sheep fracture callus 7d Ovis aries cDNA, mRNA sequence [DY492329]	DY492329			Oar.7276
A_70_P057836	IFIH1	interferon induced with helicase C domain 1	Homo sapiens	0.00810472	0.000415	7.44152	6.65466	7.32231	7.76383	7.52591	7.30517	8.62087	9.33575	8.2413	9.58425	11.1052	10.2578	9.77393	9.46416	9.66718	C0009265D15.P1KAM13F KN511 Ovis aries rectum and large colon from E. coli challenged and unchallenged animals Ovis aries cDNA clone C0009265D15 5', mRNA sequence [FE029215]	FE029215			Oar.15841
A_70_P039186	slc1a4	solute carrier family 1 (glutamate/neutral amino acid transporter), member 4	Homo sapiens	0.00776632	0.000373	11.9959	11.8019	11.683	10.9562	11.2149	11.0724	10.9024	10.7529	11.1187	10.8813	10.0643	10.0972	10.3995	10.3853	10.4676	020731ONDC226003HT ONDC Ovis aries cDNA, mRNA sequence [EE812397]	EE812397			Oar.7294
A_70_P062226	mtmr3	myotubularin related protein 3	Homo sapiens	0.0382298	0.0101517	7.39321	7.39558	7.49855	7.59408	7.72392	7.45273	7.73127	7.80871	7.87692	7.6456	7.95546	7.16637	8.10561	8.0184	7.87343	C0009258K21.Q1KAM13R KN511 Ovis aries abomasal mucosa (gastric fold) from (Teladorsagia) uninfected sheep Ovis aries cDNA clone C0009258K21 3', mRNA sequence [FE024760]	FE024760			Oar.10790
A_70_P047796	FBLN7	fibulin 7	Homo sapiens	0.0334113	0.00800541	7.58068	8.33038	7.26947	6.8696	7.25145	6.36259	5.1921	5.80028	6.31601	5.10904	5.00548	4.24575	5.85435	4.68208	5.44768	sh2P0044I13_F.ab1 adult sheep fracture callus 7d Ovis aries cDNA, mRNA sequence [DY502648]	DY502648			Oar.14906
A_70_P067736	FAM114A1	family with sequence similarity 114, member A1	Homo sapiens	0.0181892	0.00240109	12.7397	13.3211	12.9985	12.5769	12.7519	12.8535	12.2741	12.4612	12.7013	12.1274	11.6664	12.1431	11.8838	11.9473	12.017	020731OSTA171007HT OSTA Ovis aries cDNA, mRNA sequence [EE858009]	EE858009			Oar.4231
A_70_P033931				0.0160908	0.00189964	6.01977	5.45891	5.10448	5.83507	5.35941	5.0954	5.5554	5.7409	5.20049	5.87806	7.46166	7.13201	7.99567	7.56478	8.06504	020605ONLN126022HT ONLN Ovis aries cDNA, mRNA sequence [EE822636]	EE822636			Oar.2354
A_70_P030521				0.0214129	0.00334935	9.62837	9.39027	9.55181	9.73136	9.76016	9.49038	8.38383	8.93734	8.43703	7.76269	7.58715	8.60959	7.61329	7.50369	6.41369	Ovis aries clone TO-UP-D20-2 mRNA sequence [DQ239662]	DQ239662			Oar.5616
A_70_P000111	SLC30A5	solute carrier family 30 (zinc transporter), member 5	Homo sapiens	0.0149237	0.00162096	11.9379	12.2271	12.1447	11.672	11.9055	12.0219	11.5027	11.7205	11.5376	11.1104	11.1656	11.1932	11.2198	11.5829	11.4942	020502OMGB11018087HT OMGB1 Ovis aries cDNA, mRNA sequence [EE779791]	EE779791			Oar.10281
A_70_P005921	Fam162a	family with sequence similarity 162, member A	Homo sapiens	0.011755	0.000938	15.033	14.7628	14.725	14.9268	15.1447	15.0115	14.8869	14.9056	14.9011	15.2191	15.9414	15.6441	15.9549	16.1002	16.2023	Oa_splbn_12D17_M13_Reverse Sheep spleen\brain pSport1 library Ovis aries cDNA clone Oa_splbn_12D17 5', mRNA sequence [CO202391]	CO202391			Oar.6103
A_70_P051246	HYAL2	hyaluronoglucosaminidase 2	Homo sapiens	0.0377749	0.00989596	10.8312	10.7158	10.5331	10.5406	10.6109	10.8647	10.0424	10.1977	10.1257	9.83863	9.17515	9.10407	9.90192	10.0474	9.09228	Ovis aries hyaluronoglucosaminidase 2 (HYAL2), mRNA [NM_001009754]	NM_001009754	443154		Oar.905
A_70_P067116	KIAA1967	KIAA1967	Homo sapiens	0.0389449	0.010494	12.5109	12.2226	12.3795	12.183	12.2433	12.5012	11.7417	11.7417	11.8319	11.6726	12.0298	11.7293	12.0017	11.8303	11.6349	020605ONLN013051HT ONLN Ovis aries cDNA, mRNA sequence [EE823622]	EE823622			Oar.7146
A_70_P028481	ttc35	tetratricopeptide repeat domain 35	Homo sapiens	0.0283895	0.00591358	14.462	14.3306	14.4949	14.5857	14.3637	14.6344	14.6524	14.3487	14.7337	14.6453	14.5586	14.8794	15.4541	15.3483	15.1401	020709OMLT1017035HT OMLT Ovis aries cDNA, mRNA sequence [EE792604]	EE792604			Oar.9069
A_70_P004456	ANTXR2	anthrax toxin receptor 2	Homo sapiens	0.0100292	0.00068	13.0585	13.4408	13.4621	12.8242	12.8031	13.1933	13.1262	12.3452	13.0809	11.8312	11.7343	11.539	11.5989	11.7706	11.9473	020709OFM1020079HT OFM1 Ovis aries cDNA, mRNA sequence [EE774401]	EE774401			Oar.7371
A_70_P016251	arl6ip1	ADP-ribosylation factor-like 6 interacting protein 1	Homo sapiens	0.00272698	1.21e-05	15.5003	15.5632	15.8188	15.4216	15.3712	15.5359	15.2232	15.1737	15.1737	14.6363	14.1598	14.493	14.2411	14.1876	14.2426	020605OCS411016088HT OCS4 Ovis aries cDNA, mRNA sequence [EE757566]	EE757566			Oar.13240
A_70_P030790	CD93	CD93 molecule	Homo sapiens	0.0259133	0.00491949	14.7693	14.8914	14.9704	15.0836	15.3589	15.2683	15.5177	15.5808	15.5861	15.6222	14.6303	15.0707	15.5359	14.7732	14.5988	020605ONLN123027HT ONLN Ovis aries cDNA, mRNA sequence [EE821505]	EE821505			Oar.5676
A_70_P054416	apoo	apolipoprotein O	Homo sapiens	0.0370263	0.00959275	11.1727	11.2192	11.0228	11.2549	11.2525	11.3912	11.0169	10.8378	10.9629	11.2787	11.4301	12.11	11.6053	11.9734	12.0161	030729OM1351011024HT OM135 Ovis aries cDNA, mRNA sequence [EE774877]	EE774877			Oar.9710
A_70_P006006	IL27RA	interleukin 27 receptor, alpha	Homo sapiens	0.0229167	0.00381459	8.87239	9.02645	8.76261	8.72941	8.91322	8.91474	8.34567	8.47851	8.2178	8.23938	7.7799	7.76535	8.08696	8.13895	7.74086	020605ONLN057064HT ONLN Ovis aries cDNA, mRNA sequence [EE823396]	EE823396			Oar.6120
A_70_P002691	egln3	egl nine homolog 3 (C. elegans)	Homo sapiens	0.0199674	0.00291266	9.79634	9.43842	9.62349	9.50781	8.94017	9.23022	8.84084	8.77835	9.29015	10.1013	12.2555	12.7507	11.9836	12.7407	13.0669	020502OCSI1024089HT OCS1 Ovis aries cDNA, mRNA sequence [EE753648]	EE753648			Oar.15168
A_70_P072051				0.0255205	0.00471685	11.0397	10.6527	10.9908	11.2198	11.168	11.1664	11.857	11.717	11.5882	11.778	12.2594	11.5694	12.2051	11.8579	12.1412	C0009484M14.Q1KM13R KN511 Ovis aries abomasal mucosa (gastric fold) from (Teladorsagia) uninfected sheep Ovis aries cDNA clone C0009484M14 3', mRNA sequence [FE036320]	FE036320			Oar.17250
A_70_P046626	GMPR2	guanosine monophosphate reductase 2	Homo sapiens	0.0361057	0.00916999	8.51752	8.8113	8.62158	8.84964	8.68865	8.76343	8.38213	8.49825	8.204	8.26377	8.37627	8.35976	8.30778	8.46713	8.71966	021030OOCX013001HT OOCX Ovis aries cDNA, mRNA sequence [EE833867]	EE833867			Oar.7609
A_70_P038791	C6orf72	chromosome 6 open reading frame 72	Homo sapiens	0.02697	0.00534721	7.92087	8.01933	7.92464	8.3583	7.83379	7.84396	8.57488	8.57635	8.39164	8.61634	7.12915	7.6565	7.67007	7.51724	10.9024	020502OCSI1025020HT OCS1 Ovis aries cDNA, mRNA sequence [EE751997]	EE751997			Oar.7212
A_70_P036466	DBNDD2	dysbindin (dystrobrevin binding protein 1) domain containing 2	Homo sapiens	0.00689337	0.00025	9.9987	9.6055	9.36128	10.8654	10.4084	10.6204	10.9767	11.3322	11.083	11.9348	11.9707	12.2785	12.1365	12.2023	12.096	030729OMU902005054HT OMU90 Ovis aries cDNA, mRNA sequence [EE794941]	EE794941			Oar.3633
A_70_P014669	PABPC1	poly(A) binding protein, cytoplasmic pseudogene 5; poly(A) binding protein, cytoplasmic 1	Homo sapiens	0.0395888	0.0107887	13.5812	13.7817	13.6482	13.6445	13.4596	13.3192	13.047	13.1639	12.9892	12.8898	13.2666	12.3868	13.1283	13.4229	13.3303	Ovis aries cytoplasmic 1 polyA binding protein mRNA, partial cds [EU366488]	EU366488	100135436		Oar.14623
A_70_P014669	PABPC1P4	poly(A) binding protein, cytoplasmic pseudogene 5; poly(A) binding protein, cytoplasmic 1	Homo sapiens	0.0395888	0.0107887	13.5812	13.7817	13.6482	13.6445	13.4596	13.3192	13.047	13.1639	12.9892	12.8898	13.2666	12.3868	13.1283	13.4229	13.3303	Ovis aries cytoplasmic 1 polyA binding protein mRNA, partial cds [EU366488]	EU366488	100135436		Oar.14623
A_70_P050802				0.0116874	0.000925	6.63815	7.06233	7.2179	7.25851	7.29746	6.97551	6.20264	6.49849	6.78942	6.07803	5.20924	5.10054	5.46764	5.63687	5.76222	sh3P0014N23_F.ab1 adult sheep fracture callus 10d Ovis aries cDNA, mRNA sequence [DY510244]	DY510244			Oar.13816
A_70_P012826	LOC100287402	hypothetical protein LOC100287402	Homo sapiens	0.0364406	0.00933563	15.1447	14.3359	14.8086	14.5486	14.6175	14.377	14.9356	14.696	14.347	15.033	15.3406	15.1937	15.1704	15.2258	15.0194	16_A7.abd POE14_(Day_14_pregnant_ovine_endometrium) Ovis aries cDNA, mRNA sequence [CD287417]	CD287417			Oar.59
A_70_P018706	MYL9	myosin, light chain 9, regulatory	Homo sapiens	0.03488	0.00860529	16.4977	16.1153	16.2316	16.1439	16.0543	16.9341	15.7087	16.0302	15.615	15.4389	15.1764	15.3377	14.5111	15.3406	14.9675	020709OMGB11048070HT OMGB1 Ovis aries cDNA, mRNA sequence [EE780619]	EE780619			Oar.14207
A_70_P003651				0.0447624	0.0131276	16.09	16.2388	16.6053	16.2721	16.3947	16.2721	16.5579	16.6112	16.4073	16.1267	15.6622	15.8188	15.8252	15.8909	15.6509	CU654935 ovine foetal ovary tissues ( Early folliculogenesis) - F (ocai) Ovis aries cDNA clone ocai0005.p.10, mRNA sequence [CU654935]	CU654935			Oar.16307
A_70_P054286	STX6	syntaxin 6	Homo sapiens	0.0499385	0.0157627	7.84985	7.52591	7.67224	7.32098	7.47721	7.50057	7.72538	7.18223	6.90909	6.72014	6.85223	7.09417	7.02495	6.50707	6.5272	020605ONLN118071HT ONLN Ovis aries cDNA, mRNA sequence [EE823547]	EE823547			Oar.9683
A_70_P032556				0.0485868	0.0150506	10.071	10.5656	10.6066	9.85405	10.287	10.2899	9.83238	9.76239	9.66805	9.42508	9.69794	9.21819	9.28112	9.4032	9.47558	020605ONLN108054HT ONLN Ovis aries cDNA, mRNA sequence [EE831640]	EE831640			Oar.216
A_70_P062656	ATP6V1H	ATPase, H+ transporting, lysosomal 50/57kDa, V1 subunit H	Homo sapiens	0.0218095	0.00345969	13.9967	13.8965	13.8796	13.7219	13.6265	13.8463	13.5494	13.582	13.5832	13.5724	13.5494	13.4763	13.7755	13.7219	13.7685	010914OSTA100024HT OSTA Ovis aries cDNA, mRNA sequence [EE861418]	EE861418			Oar.10880
A_70_P029876	Ddx31	DEAD (Asp-Glu-Ala-Asp) box polypeptide 31	Homo sapiens	0.0221376	0.00357381	5.28771	5.652	5.45332	5.66332	5.67791	5.60183	4.95527	5.08088	5.19107	5.28965	5.0752	8.6608	5.17588	5.38191	4.721	020731ONDC219051HT ONDC Ovis aries cDNA, mRNA sequence [EE819055]	EE819055			Oar.5587
A_70_P018301	RCN3	reticulocalbin 3, EF-hand calcium binding domain	Homo sapiens	0.0210638	0.00322322	7.30299	7.52805	7.00158	6.51854	6.76843	6.69556	5.9227	5.971	6.16612	5.19297	4.50044	6.15198	5.26728	5.57701	4.74486	020605ONLN033091HT ONLN Ovis aries cDNA, mRNA sequence [EE832589]	EE832589			Oar.5129
A_70_P061346				0.0187485	0.0025722	15.1381	15.1125	15.1157	15.1468	15.0772	14.9826	14.9724	15.0237	15.1224	14.8437	13.9458	15.2082	14.2351	13.929	14.0881	020709OMGB11085010HT OMGB1 Ovis aries cDNA, mRNA sequence [EE781889]	EE781889			Oar.13610
A_70_P024866	NUP85	nucleoporin 85kDa	Homo sapiens	0.0320715	0.00740342	11.7638	11.6967	11.9419	11.302	11.8247	11.9198	11.0983	11.0724	10.8003	11.3288	11.2804	9.81585	10.9606	11.0804	11.377	020731ONDC242041HT ONDC Ovis aries cDNA, mRNA sequence [EE800958]	EE800958			Oar.9791
A_70_P047940				0.039564	0.0107746	10.5309	10.7826	10.9285	10.9402	11.2011	11.0354	10.4205	10.4879	10.6102	10.3866	10.0778	10.0658	10.5064	10.2402	9.01561	Rep: Collagen alpha-1(IV) chain precursor - Mus musculus (Mouse), complete [TC18287]	TC18287		GO:0004713|GO:0005515|GO:0005615|GO:0009986|GO:0007178|GO:0004675|GO:0001501|GO:0005634|GO:0005887|GO:0019838|GO:0006468|GO:0005737|GO:0016021|GO:0005575|GO:0009952
A_70_P004096	Gfer	growth factor, augmenter of liver regeneration	Homo sapiens	0.0173358	0.00219112	11.2813	11.0771	11.1195	10.8455	11.0655	11.032	10.428	10.3334	10.3917	10.1629	10.3498	10.9684	10.5788	10.832	10.0643	C0009254B11.P1KAM13F KN511 Ovis aries rectum and large colon from E. coli challenged and unchallenged animals Ovis aries cDNA clone C0009254B11 5', mRNA sequence [FE021617]	FE021617			Oar.16398
A_70_P030231				0.0339722	0.00823805	12.9422	13.0073	12.946	11.7904	11.2481	11.9699	11.4882	11.6573	11.696	11.1323	12.2686	12.1019	12.1747	12.2236	12.8593	Ovis aries tachykinin, precursor 1 (TAC1), mRNA [NM_001082596]	NM_001082596	100034669		Oar.6016
A_70_P060806				0.011498	0.00089	7.76931	7.48883	7.90326	7.82722	7.85337	7.90326	8.13821	7.95073	8.31564	8.74032	8.70971	8.98099	9.40888	8.98564	9.36911	C0009255N07.P1KAM13F KN511 Ovis aries efferent gastric lymph from Teladorsagia infected sheep Ovis aries cDNA clone C0009255N07 5', mRNA sequence [FE022835]	FE022835			Oar.6617
A_70_P037966	Armcx1	armadillo repeat containing, X-linked 1	Homo sapiens	0.0128688	0.0011637	10.864	10.9001	10.8756	11.0235	10.5122	10.699	10.6895	10.5807	10.621	9.96006	7.97516	10.3866	8.53341	7.91948	8.72316	020709OFM1031017HT OFM1 Ovis aries cDNA, mRNA sequence [EE771759]	EE771759			Oar.11286
A_70_P071686				0.00625192	0.000185	13.1676	12.9368	12.9061	13.3232	13.2378	13.2876	13.4562	13.4813	13.2034	13.9822	14.3347	14.5433	14.4212	14.6363	14.4808	C0009481C11.P1KAM13F KN511 Ovis aries gastric lymph node from Teladorsagia infected sheep Ovis aries cDNA clone C0009481C11 5', mRNA sequence [FE033748]	FE033748			Oar.17176
A_70_P042006	TACC1	transforming, acidic coiled-coil containing protein 1	Homo sapiens	0.0433142	0.0124818	11.9893	11.9677	12.2123	12.0339	12.388	12.2323	11.9933	12.1283	11.8131	11.4906	11.1733	11.4066	11.1259	11.3728	10.2402	020709OMLT1014031HT OMLT Ovis aries cDNA, mRNA sequence [EE793357]	EE793357			Oar.7725
A_70_P051891	pitpna	phosphatidylinositol transfer protein, alpha	Homo sapiens	0.0183588	0.00244065	10.0832	10.3153	10.0424	10.011	10.34	10.1414	9.18238	9.48554	9.40816	9.23494	9.02645	8.71291	8.86757	9.397	9.03024	020502OMGB11021079HT OMGB1 Ovis aries cDNA, mRNA sequence [EE782310]	EE782310			Oar.8944
A_70_P052916	Col4a6	collagen, type IV, alpha 6	Homo sapiens	0.0495039	0.015495	9.35483	9.6212	9.30525	9.70948	9.69187	9.71272	10.0568	10.2681	9.94308	10.1403	10.5514	10.8606	10.5264	10.1161	10.4893	021030OOCX047014HT OOCX Ovis aries cDNA, mRNA sequence [EE832989]	EE832989			Oar.6810
A_70_P071246	FAM57A	family with sequence similarity 57, member A	Homo sapiens	0.0288055	0.00608597	6.08662	5.14146	5.09113	5.90669	6.05783	5.86413	4.74486	4.93424	5.11905	5.47216	5.74682	4.77342	5.27328	4.74629	5.22209	C0009485F18.Q1KM13R KN511 Ovis aries rectum and large colon from E. coli challenged and unchallenged animals Ovis aries cDNA clone C0009485F18 3', mRNA sequence [FE036736]	FE036736			Oar.8122
A_70_P029526	POLR2E	polymerase (RNA) II (DNA directed) polypeptide E, 25kDa	Homo sapiens	0.0203033	0.0030031	11.8561	11.8451	11.6503	11.9063	11.8801	11.815	11.2385	11.2668	11.1292	11.0175	11.2813	10.7335	11.1323	11.672	10.9285	020605ONLN082025HT ONLN Ovis aries cDNA, mRNA sequence [EE823262]	EE823262			Oar.5509
A_70_P050246	LOC100130009	hypothetical LOC100130009; high mobility group AT-hook 1	Homo sapiens	0.0294551	0.00636604	10.8778	10.8555	10.7075	10.8955	10.655	10.3729	10.2089	10.0694	9.79191	9.66242	10.3431	9.72101	9.90304	10.3894	9.82282	010914ONDC140086HT ONDC Ovis aries cDNA, mRNA sequence [EE814247]	EE814247			Oar.13665
A_70_P050246	HMGA1	hypothetical LOC100130009; high mobility group AT-hook 1	Homo sapiens	0.0294551	0.00636604	10.8778	10.8555	10.7075	10.8955	10.655	10.3729	10.2089	10.0694	9.79191	9.66242	10.3431	9.72101	9.90304	10.3894	9.82282	010914ONDC140086HT ONDC Ovis aries cDNA, mRNA sequence [EE814247]	EE814247			Oar.13665
A_70_P069101	rplP0	ribosomal protein, large, P0 pseudogene 2; ribosomal protein, large, P0 pseudogene 3; ribosomal protein, large, P0 pseudogene 6; ribosomal protein, large, P0	Homo sapiens	0.0109002	0.000796	14.9956	14.8348	14.8348	14.4304	14.4249	14.1762	13.8537	14.0204	13.9166	13.9579	14.2769	14.432	14.347	14.9286	14.8614	020731OSTA133024HT OSTA Ovis aries cDNA, mRNA sequence [EE857910]	EE857910			Oar.14684
A_70_P069101	RPLP0P2	ribosomal protein, large, P0 pseudogene 2; ribosomal protein, large, P0 pseudogene 3; ribosomal protein, large, P0 pseudogene 6; ribosomal protein, large, P0	Homo sapiens	0.0109002	0.000796	14.9956	14.8348	14.8348	14.4304	14.4249	14.1762	13.8537	14.0204	13.9166	13.9579	14.2769	14.432	14.347	14.9286	14.8614	020731OSTA133024HT OSTA Ovis aries cDNA, mRNA sequence [EE857910]	EE857910			Oar.14684
A_70_P069101	RPLP0P6	ribosomal protein, large, P0 pseudogene 2; ribosomal protein, large, P0 pseudogene 3; ribosomal protein, large, P0 pseudogene 6; ribosomal protein, large, P0	Homo sapiens	0.0109002	0.000796	14.9956	14.8348	14.8348	14.4304	14.4249	14.1762	13.8537	14.0204	13.9166	13.9579	14.2769	14.432	14.347	14.9286	14.8614	020731OSTA133024HT OSTA Ovis aries cDNA, mRNA sequence [EE857910]	EE857910			Oar.14684
A_70_P069101	RPLP0P3	ribosomal protein, large, P0 pseudogene 2; ribosomal protein, large, P0 pseudogene 3; ribosomal protein, large, P0 pseudogene 6; ribosomal protein, large, P0	Homo sapiens	0.0109002	0.000796	14.9956	14.8348	14.8348	14.4304	14.4249	14.1762	13.8537	14.0204	13.9166	13.9579	14.2769	14.432	14.347	14.9286	14.8614	020731OSTA133024HT OSTA Ovis aries cDNA, mRNA sequence [EE857910]	EE857910			Oar.14684
A_70_P001842				0.0116399	0.000915	15.5836	15.0545	15.4454	14.8594	14.922	15.0687	14.0499	14.1284	13.8946	13.6894	13.3553	13.7374	13.702	14.0866	13.231	020502OAPP1024015HT OAPP Ovis aries cDNA, mRNA sequence [EE748801]	EE748801	443015		Oar.13097
A_70_P006944				0.0349354	0.00865721	12.295	10.4663	11.8601	12.0439	12.6364	12.6804	12.6936	12.6722	11.8849	14.3408	16.0085	15.9022	14.5503	14.8317	15.7553	Ovis aries mRNA for MHC class I antigen (ovar-MHCI-B564 gene) [AM181175]	AM181175			Oar.13068
A_70_P055146	NIPSNAP1	nipsnap homolog 1 (C. elegans)	Homo sapiens	0.0200643	0.00293613	6.12531	6.17595	6.27328	5.76568	5.57775	5.48912	5.24291	5.02707	4.80646	5.62503	5.07417	8.60167	5.37537	7.01564	4.61871	020605OFLV1013032HT OFLV Ovis aries cDNA, mRNA sequence [EE769011]	EE769011			Oar.11151
A_70_P019291	UBIAD1	UbiA prenyltransferase domain containing 1	Homo sapiens	0.00530035	0.000124	10.1754	9.97004	10.0805	9.93628	10.0607	10.2014	9.9987	9.87086	9.79634	10.104	10.3793	9.3061	10.7834	10.882	10.8455	030729OSCA3024072HT OSCA Ovis aries cDNA, mRNA sequence [EE848519]	EE848519			Oar.11731
A_70_P042906				0.0209651	0.00319193	11.9513	12.0975	11.9917	11.0525	11.4897	11.4591	11.1399	10.6241	11.0921	11.1612	11.6035	12.5609	11.1268	11.2266	11.4906	020605ONLN123087HT ONLN Ovis aries cDNA, mRNA sequence [EE822567]	EE822567			Oar.8806
A_70_P035076	phf19	PHD finger protein 19	Homo sapiens	0.0114275	0.000881	15.6372	15.7771	15.6951	15.1157	15.05	15.2865	14.8699	14.848	15.033	14.5821	14.6284	13.9905	13.9362	13.8353	14.6363	C0009263H16.P1KAM13F KN511 Ovis aries peyer's patch from terminal ileum of Teladorsagia infected sheep Ovis aries cDNA clone C0009263H16 5', mRNA sequence [FE028010]	FE028010			Oar.15739
A_70_P062506	Ptdss1	phosphatidylserine synthase 1	Homo sapiens	0.0340301	0.00826925	12.0568	12.4137	12.4566	12.3223	12.1463	12.7612	11.5123	11.2747	11.5491	10.9816	10.832	11.3502	11.2109	11.6253	11.3746	030729OM1351014061HT OM135 Ovis aries cDNA, mRNA sequence [EE776740]	EE776740			Oar.10847
A_70_P017106	Agtr2	angiotensin II receptor, type 2	Homo sapiens	0.00520273	0.000106	9.36408	10.6721	9.64326	9.25872	8.97642	9.54063	8.67982	8.66855	8.69351	7.06613	7.13519	6.62696	5.5625	5.42142	5.81863	angiotensin II subtype 2 receptor [sheep, kidney, mRNA Partial, 780 nt] [S81979]	S81979	443335		Oar.520
A_70_P051127	PTPLA	protein tyrosine phosphatase-like (proline instead of catalytic arginine), member A	Homo sapiens	0.0159734	0.0018694	14.0251	14.2616	13.7951	14.1337	14.5968	14.9603	15.315	15.457	15.4273	16.2861	15.8589	16.095	16.1584	16.6897	16.7243	Ovis aries protein tyrosine phosphatase-like (proline instead of catalytic arginine), member A (PTPLA), mRNA [NM_001009443]	NM_001009443	443484		Oar.720
A_70_P030217	FLT3LG	fms-related tyrosine kinase 3 ligand	Homo sapiens	0.00686671	0.000248	10.2689	9.72968	10.153	10.5317	10.4362	10.3055	11.3718	11.3793	10.997	12.1116	13.4048	12.0151	12.6401	12.8209	12.3971	Ovis aries fms-related tyrosine kinase 3 ligand (LOC780525), mRNA [NM_001078660]	NM_001078660	780525		Oar.5770
A_70_P054541	MUS81	MUS81 endonuclease homolog (S. cerevisiae)	Homo sapiens	0.0246489	0.00440415	5.53271	5.90413	6.35833	6.20337	6.30948	6.10325	6.10325	5.53981	5.63874	5.57647	5.48345	5.5875	5.96361	6.089	5.49242	020605ONLN140093HT ONLN Ovis aries cDNA, mRNA sequence [EE830946]	EE830946			Oar.9737
A_70_P044861	ARHGAP24	Rho GTPase activating protein 24	Homo sapiens	0.0069373	0.000261	7.40422	7.7128	7.6058	7.02774	7.01237	7.08096	7.05205	6.40795	6.81979	6.81735	6.47108	5.12597	6.59866	6.51378	6.56229	C0009256L09.Q1KAM13R KN511 Ovis aries abomasal mucosa (gastric fold) from (Teladorsagia) uninfected sheep Ovis aries cDNA clone C0009256L09 3', mRNA sequence [FE023416]	FE023416			Oar.16177
A_70_P012622	RGS2	regulator of G-protein signaling 2, 24kDa	Homo sapiens	0.0181362	0.00239101	8.07931	8.28747	8.45953	6.93112	7.05049	7.64412	6.70069	6.33715	5.78551	6.25791	6.87677	6.90432	6.06615	6.14075	6.95604	021030OOCX024016HT OOCX Ovis aries cDNA, mRNA sequence [EE836261]	EE836261	443163		Oar.4
A_70_P058861				0.0177994	0.00229816	8.08696	8.10632	8.26582	8.10561	7.20175	6.8449	6.99785	6.47358	6.82154	7.72325	6.65466	6.54219	8.00593	7.01165	7.43189	sh2P0041P21_F.ab1 adult sheep fracture callus 7d Ovis aries cDNA, mRNA sequence [DY501854]	DY501854			Oar.5271
A_70_P006471	FANCE	Fanconi anemia, complementation group E	Homo sapiens	0.0464591	0.0140196	14.0665	13.9644	14.2351	14.0288	14.0627	13.9894	14.3241	14.2318	14.3084	14.6821	14.1998	14.0172	14.4137	14.4112	14.613	030729OSPA2007054HT OSPA Ovis aries cDNA, mRNA sequence [EE853370]	EE853370			Oar.11652
A_70_P026831	TMF1	TATA element modulatory factor 1	Homo sapiens	0.0283834	0.00590989	9.15221	9.74017	9.81189	9.65231	9.82497	9.86756	10.1206	10.357	10.285	10.1911	10.2183	10.4717	10.3935	10.5957	10.5142	Oa_splbn_05G20_M13reverse Sheep spleen\brain pSport1 library Ovis aries cDNA clone Oa_splbn_05G20 5', mRNA sequence [CN823627]	CN823627			Oar.5877
A_70_P001422	LOC389458	hypothetical LOC389458; RB-associated KRAB zinc finger	Homo sapiens	0.014456	0.00150007	9.91052	10.0022	9.97355	9.96609	10.1421	10.136	10.2689	10.3297	10.0431	10.309	10.4298	10.2841	10.5514	10.4053	10.5114	Ovis aries clone clone TO-UP-B11-4 RB-associated KRAB repressor mRNA, partial cds [DQ239673]	DQ239673	100037682		Oar.12990
A_70_P001422	RBAK	hypothetical LOC389458; RB-associated KRAB zinc finger	Homo sapiens	0.014456	0.00150007	9.91052	10.0022	9.97355	9.96609	10.1421	10.136	10.2689	10.3297	10.0431	10.309	10.4298	10.2841	10.5514	10.4053	10.5114	Ovis aries clone clone TO-UP-B11-4 RB-associated KRAB repressor mRNA, partial cds [DQ239673]	DQ239673	100037682		Oar.12990
A_70_P020881	PECI	peroxisomal D3,D2-enoyl-CoA isomerase	Homo sapiens	0.00915943	0.00055	9.34479	9.09891	8.95637	9.17374	8.99653	8.78253	8.81466	8.78594	8.41351	9.31204	10.2803	9.65231	10.5172	10.6037	10.2827	020709OMLT1013009HT OMLT Ovis aries cDNA, mRNA sequence [EE793186]	EE793186			Oar.3960
A_70_P048131	GPC3	glypican 3	Homo sapiens	0.00484338	7.62e-05	13.1283	13.1883	13.3432	13.1493	12.9092	13.2299	12.903	12.9486	12.7378	11.8407	11.144	11.4234	11.0194	10.953	11.2403	sh3P0052F03_F.ab1 adult sheep fracture callus 10d Ovis aries cDNA, mRNA sequence [DY522070]	DY522070			Oar.14986
A_70_P021791				0.0194384	0.00273629	10.8461	11.1446	10.4141	11.4165	11.1275	10.8828	12.1525	11.6477	11.876	12.2912	12.9934	12.7982	12.8555	12.5073	12.9841	020605OCS411019066HT OCS4 Ovis aries cDNA, mRNA sequence [EE757711]	EE757711			Oar.14025
A_70_P050966	igfbp2	insulin-like growth factor binding protein 2, 36kDa	Homo sapiens	0.0116036	0.000907	15.9856	15.3507	15.6017	14.5683	14.7693	14.7423	14.1163	13.4835	13.7009	12.9922	11.6648	12.5686	12.0584	11.0064	11.5644	Ovis aries insulin-like growth factor-binding protein-2 (IGFBP-2), mRNA [NM_001009436]	NM_001009436	443469		Oar.507
A_70_P011916				0.0207455	0.00311445	14.9011	15.3236	15.5482	15.3265	15.2232	15.3302	15.6057	15.7243	15.6843	15.4804	14.913	14.4949	14.9956	14.9704	14.7585	C0009477O21.Q1KAM13R KN511 Ovis aries efferent gastric lymph from uninfected sheep Ovis aries cDNA clone C0009477O21 3', mRNA sequence [FE031473]	FE031473			Oar.17051
A_70_P022301				0.0277268	0.00562205	5.6972	5.25483	5.65011	5.74179	5.88668	5.5382	6.32094	6.70571	6.48241	6.73929	6.19297	5.99018	7.13201	7.29693	8.00223	020709OMLT1014076HT OMLT Ovis aries cDNA, mRNA sequence [EE792902]	EE792902			Oar.14147
A_70_P039051	Tbcd	tubulin folding cofactor D	Homo sapiens	0.0305273	0.00676717	7.79614	7.50964	7.53171	7.33064	7.2417	7.35332	7.1587	7.26171	6.79537	6.82747	7.15399	6.9327	7.00747	6.88688	6.83965	020605ONLN151024HT ONLN Ovis aries cDNA, mRNA sequence [EE829542]	EE829542			Oar.7266
A_70_P035276	MAFG	v-maf musculoaponeurotic fibrosarcoma oncogene homolog G (avian)	Homo sapiens	0.0141245	0.00142362	10.8806	10.805	11.1318	10.6496	10.8611	11.1618	12.1338	12.8106	12.1905	11.902	11.9108	12.8323	12.2609	12.1543	12.0026	010914ONDC066013HT ONDC Ovis aries cDNA, mRNA sequence [EE807806]	EE807806			Oar.15779
A_70_P013466	RAB34	RAB34, member RAS oncogene family	Homo sapiens	0.0176579	0.00226338	6.84134	6.29899	6.53978	7.52161	6.61817	6.69264	7.59709	7.81922	7.42138	7.79856	8.90416	6.87972	8.51248	8.23582	8.41632	020922OD10L001055HT OD10L Ovis aries cDNA, mRNA sequence [EE759702]	EE759702			Oar.4057
A_70_P000531				0.0161512	0.00191638	10.6462	10.9878	11.0139	9.45374	10.1689	9.62973	9.10348	8.51309	9.03336	8.6296	9.84287	10.0037	9.42369	9.02327	9.78523	020502OCSI1029043HT OCS1 Ovis aries cDNA, mRNA sequence [EE753209]	EE753209			Oar.10371
A_70_P001686	RPL15P18	ribosomal protein L15 pseudogene 22; ribosomal protein L15 pseudogene 18; ribosomal protein L15 pseudogene 17; ribosomal protein L15 pseudogene 3; ribosomal protein L15 pseudogene 7; ribosomal protein L15	Homo sapiens	0.0354061	0.0088839	16.7389	16.8403	16.7604	16.2861	16.341	16.6295	16.401	16.0543	16.1221	16.1002	16.1737	15.5177	16.1053	16.7031	16.5518	021030OSPA1017029HT OSPA Ovis aries cDNA, mRNA sequence [EE853572]	EE853572			Oar.13058
A_70_P001686	RPL15P22	ribosomal protein L15 pseudogene 22; ribosomal protein L15 pseudogene 18; ribosomal protein L15 pseudogene 17; ribosomal protein L15 pseudogene 3; ribosomal protein L15 pseudogene 7; ribosomal protein L15	Homo sapiens	0.0354061	0.0088839	16.7389	16.8403	16.7604	16.2861	16.341	16.6295	16.401	16.0543	16.1221	16.1002	16.1737	15.5177	16.1053	16.7031	16.5518	021030OSPA1017029HT OSPA Ovis aries cDNA, mRNA sequence [EE853572]	EE853572			Oar.13058
A_70_P001686	RPL15P3	ribosomal protein L15 pseudogene 22; ribosomal protein L15 pseudogene 18; ribosomal protein L15 pseudogene 17; ribosomal protein L15 pseudogene 3; ribosomal protein L15 pseudogene 7; ribosomal protein L15	Homo sapiens	0.0354061	0.0088839	16.7389	16.8403	16.7604	16.2861	16.341	16.6295	16.401	16.0543	16.1221	16.1002	16.1737	15.5177	16.1053	16.7031	16.5518	021030OSPA1017029HT OSPA Ovis aries cDNA, mRNA sequence [EE853572]	EE853572			Oar.13058
A_70_P001686	RPL15P17	ribosomal protein L15 pseudogene 22; ribosomal protein L15 pseudogene 18; ribosomal protein L15 pseudogene 17; ribosomal protein L15 pseudogene 3; ribosomal protein L15 pseudogene 7; ribosomal protein L15	Homo sapiens	0.0354061	0.0088839	16.7389	16.8403	16.7604	16.2861	16.341	16.6295	16.401	16.0543	16.1221	16.1002	16.1737	15.5177	16.1053	16.7031	16.5518	021030OSPA1017029HT OSPA Ovis aries cDNA, mRNA sequence [EE853572]	EE853572			Oar.13058
A_70_P001686	RPL15P7	ribosomal protein L15 pseudogene 22; ribosomal protein L15 pseudogene 18; ribosomal protein L15 pseudogene 17; ribosomal protein L15 pseudogene 3; ribosomal protein L15 pseudogene 7; ribosomal protein L15	Homo sapiens	0.0354061	0.0088839	16.7389	16.8403	16.7604	16.2861	16.341	16.6295	16.401	16.0543	16.1221	16.1002	16.1737	15.5177	16.1053	16.7031	16.5518	021030OSPA1017029HT OSPA Ovis aries cDNA, mRNA sequence [EE853572]	EE853572			Oar.13058
A_70_P001686	RPL15	ribosomal protein L15 pseudogene 22; ribosomal protein L15 pseudogene 18; ribosomal protein L15 pseudogene 17; ribosomal protein L15 pseudogene 3; ribosomal protein L15 pseudogene 7; ribosomal protein L15	Homo sapiens	0.0354061	0.0088839	16.7389	16.8403	16.7604	16.2861	16.341	16.6295	16.401	16.0543	16.1221	16.1002	16.1737	15.5177	16.1053	16.7031	16.5518	021030OSPA1017029HT OSPA Ovis aries cDNA, mRNA sequence [EE853572]	EE853572			Oar.13058
A_70_P013131	ECT2	epithelial cell transforming sequence 2 oncogene	Homo sapiens	0.0382037	0.010135	5.95607	5.57775	5.77754	6.61429	5.66171	5.94639	6.59711	6.49909	6.70069	6.62156	5.48254	4.23009	5.91771	5.40414	5.44058	fp476.z1 fp 73-75d fetal sheep skin library Ovis aries cDNA, mRNA sequence [CF117368]	CF117368			Oar.141
A_70_P010051	Glb1	galactosidase, beta 1	Homo sapiens	0.0299889	0.00657832	9.00889	9.2281	8.93259	8.91031	8.80149	8.93326	8.34135	8.62467	8.59877	8.42608	8.09146	8.44173	8.491	8.50288	8.60093	020605ONLN138092HT ONLN Ovis aries cDNA, mRNA sequence [EE831686]	EE831686			Oar.3750
A_70_P013571	CNP	2',3'-cyclic nucleotide 3' phosphodiesterase	Homo sapiens	0.00527044	0.000116	16.1267	15.9856	16.0771	15.612	15.5511	15.7686	15.3561	15.1964	15.3618	15.8151	15.3066	14.7292	14.9558	14.7883	14.8953	Oa_splbn_14N21_M13_Reverse Sheep spleen\brain pSport1 library Ovis aries cDNA clone Oa_splbn_14N21 5', mRNA sequence [CO202809]	CO202809			Oar.4079
A_70_P066641	CCDC125	coiled-coil domain containing 125	Homo sapiens	0.0069222	0.000256	8.71624	8.96408	8.96408	8.95961	8.79401	9.04296	9.63106	9.2833	9.56532	10.1934	10.0173	10.0082	10.1656	9.87511	10.0799	C0009256K08.P1KAM13F KN511 Ovis aries peyer's patch from terminal ileum of Teladorsagia infected sheep Ovis aries cDNA clone C0009256K08 5', mRNA sequence [FE023374]	FE023374			Oar.16099
A_70_P013531	ip6k2	inositol hexakisphosphate kinase 2	Homo sapiens	0.0371106	0.00963038	11.5079	11.6588	11.801	11.2354	11.5501	11.7287	11.2465	11.2239	11.0889	10.8599	10.6317	11.2157	10.828	10.8117	10.5458	020605ONLN108053HT ONLN Ovis aries cDNA, mRNA sequence [EE829960]	EE829960			Oar.4071
A_70_P058496	VCAN	versican	Homo sapiens	0.0010294	5.26e-07	10.9031	10.8163	11.039	10.1772	10.5172	10.6924	10.3518	9.76851	9.65231	8.06134	7.74086	7.31662	6.30202	6.41753	6.49441	sh2P0002A22_F.ab1 adult sheep fracture callus 7d Ovis aries cDNA, mRNA sequence [DY491104]	DY491104			Oar.5183
A_70_P005751	Mrpl34	mitochondrial ribosomal protein L34	Homo sapiens	0.0128848	0.00116935	11.7955	11.9288	11.8849	11.7706	11.7072	12.119	11.1478	11.3232	11.2109	11.2772	12.3846	11.6514	12.2862	12.7129	12.398	020502OMGB11020066HT OMGB1 Ovis aries cDNA, mRNA sequence [EE778911]	EE778911			Oar.6067
A_70_P071096	STX10	syntaxin 10	Homo sapiens	0.0487023	0.0151188	9.65925	9.98506	9.62973	9.24627	9.45374	10.0324	8.99181	8.83577	8.78684	9.55111	9.47972	9.24461	9.57854	9.7866	8.91171	sh1-vn18_l0.s2 adult sheep fracture callus pool Ovis aries cDNA, mRNA sequence [DY489916]	DY489916			Oar.8091
A_70_P019951	LIAS	lipoic acid synthetase	Homo sapiens	0.01648	0.00199604	12.7378	13.0757	13.1262	13.0507	13.2299	13.0216	13.1429	13.0894	13.0566	13.4799	13.4824	13.7064	13.6931	13.787	13.881	020731ONDC252042HT ONDC Ovis aries cDNA, mRNA sequence [EE810781]	EE810781			Oar.11466
A_70_P022456	TTF2	transcription termination factor, RNA polymerase II	Homo sapiens	0.0278958	0.00569684	11.4128	11.4344	11.4091	12.0237	11.5694	11.4301	12.0809	11.6146	11.4075	10.8171	10.562	10.4602	10.215	10.5008	9.88101	020605ONLN145055HT ONLN Ovis aries cDNA, mRNA sequence [EE829640]	EE829640			Oar.12518
A_70_P002961	C6orf62	chromosome 6 open reading frame 62	Homo sapiens	0.0144056	0.00147646	6.98713	7.51724	7.75714	7.58808	7.71818	7.72818	8.34649	8.28747	8.46376	8.27909	8.11807	8.2413	8.60815	8.42214	8.89723	OC121 pre-oestrum adult sheep ovary library Ovis aries cDNA, mRNA sequence [CO001037]	CO001037			Oar.1113
A_70_P041847	NR3C2	nuclear receptor subfamily 3, group C, member 2	Homo sapiens	0.00568507	0.000153	12.3846	12.4016	12.5269	12.8485	12.8781	12.796	13.5985	13.6434	13.7189	13.6623	12.609	12.6823	13.0871	12.8496	12.2226	Ovis aries mineralocorticoid receptor mRNA, partial cds [AF349768]	AF349768	443144		Oar.817
A_70_P007201				0.0230438	0.00387276	15.431	16.4344	15.848	14.8437	14.8869	14.7446	13.7925	13.7939	13.975	13.1306	12.1412	12.8673	12.2852	11.5686	13.7189	Rep: Type XII collagen NC1 domain long type splicing isoform - Bos taurus (Bovine), partial (24%) [TC478]	TC478
A_70_P064051	CNKSR3	membrane associated guanylate kinase, WW and PDZ domain containing 1; CNKSR family member 3	Homo sapiens	0.0230438	0.00387203	12.2207	12.1421	12.1431	11.8871	11.8105	11.8391	11.7042	11.9314	11.6295	12.1568	12.4452	11.8364	12.3942	11.6338	12.4534	C0009487J18.P1KM13F KN511 Ovis aries rectum and large colon from E. coli challenged and unchallenged animals Ovis aries cDNA clone C0009487J18 5', mRNA sequence [FE038308]	FE038308			Oar.15559
A_70_P064051	MAGI1	membrane associated guanylate kinase, WW and PDZ domain containing 1; CNKSR family member 3	Homo sapiens	0.0230438	0.00387203	12.2207	12.1421	12.1431	11.8871	11.8105	11.8391	11.7042	11.9314	11.6295	12.1568	12.4452	11.8364	12.3942	11.6338	12.4534	C0009487J18.P1KM13F KN511 Ovis aries rectum and large colon from E. coli challenged and unchallenged animals Ovis aries cDNA clone C0009487J18 5', mRNA sequence [FE038308]	FE038308			Oar.15559
A_70_P015791				0.0168122	0.00208348	5.33382	5.89642	5.73753	6.01903	6.23582	5.77844	7.17012	6.44869	5.86592	7.31223	7.10799	7.19817	5.07813	7.07163	6.4086	C0009259O22.P1KAM13F KN511 Ovis aries cDNA clone C0009259O22 5', mRNA sequence [FE025629]	FE025629			Oar.16688
A_70_P056551	CXADRP2	coxsackie virus and adenovirus receptor pseudogene 2; coxsackie virus and adenovirus receptor	Homo sapiens	0.0456388	0.0136232	8.60513	7.68797	6.69556	10.0407	8.73097	8.64842	9.59704	9.907	9.56946	10.5493	11.2919	10.8432	10.2245	10.5599	10.1747	020502OAPP1015070HT OAPP Ovis aries cDNA, mRNA sequence [EE750933]	EE750933			Oar.6902
A_70_P056551	cxadr	coxsackie virus and adenovirus receptor pseudogene 2; coxsackie virus and adenovirus receptor	Homo sapiens	0.0456388	0.0136232	8.60513	7.68797	6.69556	10.0407	8.73097	8.64842	9.59704	9.907	9.56946	10.5493	11.2919	10.8432	10.2245	10.5599	10.1747	020502OAPP1015070HT OAPP Ovis aries cDNA, mRNA sequence [EE750933]	EE750933			Oar.6902
A_70_P030931	COL6A1	collagen, type VI, alpha 1	Homo sapiens	0.0120585	0.000992	8.36145	8.32089	7.5447	7.81859	7.5013	7.33064	8.60737	8.56284	8.65141	8.18359	8.1125	9.39925	7.39912	7.36988	7.12792	sh2P0020P18_F.ab1 adult sheep fracture callus 7d Ovis aries cDNA, mRNA sequence [DY497107]	DY497107			Oar.5711
A_70_P002296	GBP4	guanylate binding protein 4	Homo sapiens	0.0124149	0.00107305	12.5172	12.5189	13.0724	12.946	12.9677	12.609	13.1947	13.2081	12.9852	12.9157	12.3922	13.5783	12.1836	12.1055	12.0237	020709OAPP1074088HT OAPP Ovis aries cDNA, mRNA sequence [EE748036]	EE748036			Oar.15089
A_70_P027291	AHSA1	AHA1, activator of heat shock 90kDa protein ATPase homolog 1 (yeast)	Homo sapiens	0.0387969	0.0104211	14.4158	14.1998	14.4062	14.1536	14.3705	14.4678	14.1131	13.9794	14.0377	13.5514	13.7882	13.6907	13.851	14.3705	13.9244	020829OSI1017002HT OSI Ovis aries cDNA, mRNA sequence [EE849932]	EE849932			Oar.5970
A_70_P043436	Ankle2	ankyrin repeat and LEM domain containing 2	Homo sapiens	0.0394847	0.0107242	10.9475	11.1344	11.2871	10.9869	10.9816	11.2481	11.254	11.1782	11.2042	11.1517	11.4331	11.0202	11.5679	11.5644	11.4633	020502OAPP1012063HT OAPP Ovis aries cDNA, mRNA sequence [EE747886]	EE747886			Oar.6452
A_70_P056446	ITIH3	inter-alpha (globulin) inhibitor H3	Homo sapiens	0.021907	0.00350117	8.65901	8.68929	8.79982	8.60019	8.57344	8.58249	8.94688	8.63302	8.60443	9.09891	7.93762	9.17594	7.20478	6.76574	7.18171	020829OSI1001016HT OSI Ovis aries cDNA, mRNA sequence [EE849923]	EE849923			Oar.12744
A_70_P051751	Rasa3	RAS p21 protein activator 3	Homo sapiens	0.0238393	0.00410197	5.07417	5.16145	5.20576	5.30004	5.25385	5.15238	5.88021	5.70281	5.89393	5.59225	5.95685	6.0276	6.25615	5.8854	6.31015	020605OFLV1009058HT OFLV Ovis aries cDNA, mRNA sequence [EE769973]	EE769973			Oar.8916
A_70_P052086	CEP72	centrosomal protein 72kDa	Homo sapiens	0.0467144	0.0141848	12.4217	12.1124	12.6353	12.0993	12.0219	12.2501	11.4915	11.9198	11.9097	11.1155	9.25672	11.2978	10.4816	9.44141	10.3358	030729OMU902024059HT OMU90 Ovis aries cDNA, mRNA sequence [EE798283]	EE798283			Oar.9239
A_70_P048426	Stim2	stromal interaction molecule 2	Homo sapiens	0.0259145	0.00492853	9.3282	9.47558	9.59704	9.39265	9.25011	9.55181	9.05327	8.95237	8.91474	8.30704	8.28221	7.70287	8.55132	8.26299	8.6279	020605ONLN119045HT ONLN Ovis aries cDNA, mRNA sequence [EE831801]	EE831801			Oar.10140
A_70_P044471	LOC652614	similar to HLA class I histocompatibility antigen, A-11 alpha chain precursor (MHC class I antigen A*11)	Homo sapiens	0.0440534	0.0128035	10.4384	8.844	9.4967	9.90122	10.7158	10.365	11.0228	10.9125	10.7294	12.1298	14.0679	14.3918	12.5974	13.5327	14.3722	C0009476I04.P1KAM13F KN511 Ovis aries efferent gastric lymph from uninfected sheep Ovis aries cDNA clone C0009476I04 5', mRNA sequence [FE030559]	FE030559			Oar.17021
A_70_P056081				0.0294936	0.00637936	6.54442	6.07669	6.6458	6.88737	6.90677	6.17844	7.26767	6.96262	6.36643	7.88715	8.69843	7.9641	8.24694	7.71059	8.08489	021030OOCX007022HT OOCX Ovis aries cDNA, mRNA sequence [EE834652]	EE834652			Oar.12668
A_70_P058161	CHSY1	chondroitin sulfate synthase 1	Homo sapiens	0.00982926	0.000653	10.4445	10.5613	10.5042	9.96858	10.187	10.5964	10.1994	10.0374	10.2432	9.85614	9.94902	9.88986	9.50723	9.58784	10.1971	C0009257F02.P1KAM13F KN511 Ovis aries efferent gastric lymph from uninfected sheep Ovis aries cDNA clone C0009257F02 5', mRNA sequence [FE023820]	FE023820			Oar.15906
A_70_P037556	NDC80	NDC80 homolog, kinetochore complex component (S. cerevisiae)	Canis lupus	0.0129501	0.00118769	10.3362	10.3355	10.5526	10.1299	9.79554	9.85405	9.36196	9.30098	9.6903	8.72257	5.72989	8.28817	6.49909	5.30185	6.65039	021030OOCX023091HT OOCX Ovis aries cDNA, mRNA sequence [EE833913]	EE833913			Oar.11201
A_70_P012756	SPCS1	signal peptidase complex subunit 1 homolog (S. cerevisiae)	Homo sapiens	0.0244552	0.00432028	13.8368	13.8712	13.7435	13.8047	13.6129	13.9513	14.1198	14.1565	14.1797	14.5174	14.0424	14.7229	14.4389	14.2994	14.4469	021030OOCX030023HT OOCX Ovis aries cDNA, mRNA sequence [EE835038]	EE835038			Oar.41
A_70_P028911				0.00879722	0.00051	12.4227	12.3069	12.3028	12.1869	12.3017	12.3262	12.3145	12.0429	12.1888	11.7747	11.6822	11.7845	11.5313	11.182	11.5622	020605OFLV1007024HT OFLV Ovis aries cDNA, mRNA sequence [EE770029]	EE770029			Oar.8513
A_70_P019781				0.0161729	0.00192309	7.39743	7.73271	8.08781	7.30517	7.28588	7.61548	6.96262	6.2139	6.74792	5.526	5.92586	6.10534	5.95385	5.21818	5.61706	030729OM1351016066HT OM135 Ovis aries cDNA, mRNA sequence [EE775068]	EE775068			Oar.11431
A_70_P061481	PLEC	similar to Plectin 1 (PLTN) (PCN) (Hemidesmosomal protein 1) (HD1); plectin 1, intermediate filament binding protein 500kDa	Homo sapiens	0.0217064	0.00344142	11.4922	11.1719	11.2428	11.5313	11.9393	11.6503	12.2661	12.6448	12.3167	12.6373	12.3717	12.3444	12.7587	13.1761	11.6664	sh2P0048B03_F.ab1 adult sheep fracture callus 7d Ovis aries cDNA, mRNA sequence [DY503678]	DY503678			Oar.13644
A_70_P061481	LOC652460	similar to Plectin 1 (PLTN) (PCN) (Hemidesmosomal protein 1) (HD1); plectin 1, intermediate filament binding protein 500kDa	Homo sapiens	0.0217064	0.00344142	11.4922	11.1719	11.2428	11.5313	11.9393	11.6503	12.2661	12.6448	12.3167	12.6373	12.3717	12.3444	12.7587	13.1761	11.6664	sh2P0048B03_F.ab1 adult sheep fracture callus 7d Ovis aries cDNA, mRNA sequence [DY503678]	DY503678			Oar.13644
A_70_P016516	cav1	caveolin 1, caveolae protein, 22kDa	Homo sapiens	0.028654	0.00600522	11.1268	11.8475	11.4331	12.3361	12.4217	12.1274	12.8264	12.8335	13.0952	13.1448	12.9277	11.8959	13.1429	13.2399	13.6034	sh2P0008H01_F.ab1 adult sheep fracture callus 7d Ovis aries cDNA, mRNA sequence [DY493176]	DY493176	445468		Oar.13316
A_70_P001516	ACTB	actin, beta	Homo sapiens	0.0273141	0.00546459	16.4637	16.1908	16.3947	15.9414	16.0262	15.9244	16.0228	16.0228	15.7058	15.8287	15.5534	15.8806	15.1647	14.9384	15.3096	030729OMU902010019HT OMU90 Ovis aries cDNA, mRNA sequence [EE796621]	EE796621			Oar.13016
A_70_P019736				0.0408884	0.0114211	6.62571	6.74873	7.07097	5.52201	6.53816	6.89964	6.74299	5.8013	5.76568	6.24349	6.82996	5.7749	4.9857	5.32685	4.61562	010914OML1005090HT OML1 Ovis aries cDNA, mRNA sequence [EE786692]	EE786692			Oar.11825
A_70_P006241				0.0138891	0.00137981	5.19297	5.52367	5.19625	5.71713	5.46098	5.05608	6.27747	5.86203	6.03606	6.91288	6.45454	7.33574	7.20398	6.96575	7.4142	020709OMGB11041004HT OMGB1 Ovis aries cDNA, mRNA sequence [EE783567]	EE783567			Oar.11600
A_70_P027436	SLC16A3	solute carrier family 16, member 3 (monocarboxylic acid transporter 4)	Homo sapiens	0.0427681	0.0121971	8.31717	8.29606	8.32561	8.35976	8.53418	8.39738	7.69435	8.25037	7.68472	8.85729	10.4107	9.51683	10.5271	10.6764	9.80802	sh2P0037J21_F.ab1 adult sheep fracture callus 7d Ovis aries cDNA, mRNA sequence [DY500400]	DY500400			Oar.5313
A_70_P036456	SF3A2	splicing factor 3a, subunit 2, 66kDa	Homo sapiens	0.00809264	0.000401	7.1093	6.85951	7.05619	6.76043	6.78942	6.49251	5.80028	5.47966	5.52794	5.2143	5.66002	5.50703	5.84081	6.35989	5.01637	sh3P0025G12_F.ab1 adult sheep fracture callus 10d Ovis aries cDNA, mRNA sequence [DY513552]	DY513552			Oar.3631
A_70_P018381	C9orf16	chromosome 9 open reading frame 16	Homo sapiens	0.00810472	0.000406	16.5784	16.0178	15.9379	15.7243	15.7317	15.7243	15.1561	15.1224	15.2497	14.6259	14.4369	13.8285	14.493	14.2288	14.2108	010716ONDC018089HT ONDC Ovis aries cDNA, mRNA sequence [EE803384]	EE803384			Oar.5147
A_70_P005661				0.0069373	0.00026	7.56926	7.48967	7.69879	7.00679	7.23354	7.32032	7.184	7.09103	7.40695	5.87513	5.75379	6.61505	5.81595	5.87941	5.55734	020502OAPP1009028HT OAPP Ovis aries cDNA, mRNA sequence [EE746453]	EE746453			Oar.6048
A_70_P009416	Ska1	chromosome 18 open reading frame 24	Homo sapiens	0.0132269	0.00124315	9.31286	9.07612	9.13137	8.69091	8.77481	8.79271	8.12554	7.9388	8.25187	7.45968	5.35053	6.47629	5.93012	5.01325	6.54058	020731ONDC277080HT ONDC Ovis aries cDNA, mRNA sequence [EE807928]	EE807928			Oar.7985
A_70_P039487				0.0051186	0.000101	15.0137	14.5503	14.5209	14.1354	14.2796	14.4076	13.6164	13.5745	13.596	13.0691	12.5524	12.4712	12.7991	12.8614	12.763	Ovis aries acyl-CoA synthetase medium-chain family member 3 (ACSM3), mRNA [NM_001009429]	NM_001009429	443451		Oar.723
A_70_P007206				0.0428495	0.01223	12.3361	12.2785	12.3418	12.0761	12.194	12.3155	11.9166	11.9	11.8682	11.8635	11.6884	11.2843	11.9614	11.9862	11.3248	C0009255O05.P1KAM13F KN511 Ovis aries abomasal mucosa (gastric fold) from (Teladorsagia) uninfected sheep Ovis aries cDNA clone C0009255O05 5', mRNA sequence [FE022875]	FE022875			Oar.14844
A_70_P061766	parp1	poly (ADP-ribose) polymerase 1	Homo sapiens	0.0371184	0.00963871	10.0522	10.7558	10.706	10.5579	10.5526	10.7921	9.60472	9.89749	10.109	9.8055	9.42243	9.75708	9.66391	10.6361	9.79554	020322OFLV1001046HT OFLV Ovis aries cDNA, mRNA sequence [EE770905]	EE770905			Oar.10043
A_70_P051057	INHBA	inhibin, beta A	Homo sapiens	0.0250847	0.00456875	12.0492	13.186	11.7035	11.1782	11.3549	11.915	11.4626	12.0348	11.7191	10.6584	10.5739	10.5649	10.4047	10.0628	11.1908	Ovis aries inhibin, beta A (INHBA), mRNA [NM_001009458]	NM_001009458	443524		Oar.633
A_70_P040641				0.0168122	0.00207542	13.461	13.2647	13.5305	12.8889	12.462	12.8545	12.4712	12.2529	12.3541	12.2993	12.6168	12.0181	11.9444	12.1955	12.3717	020829OSI1005090HT OSI Ovis aries cDNA, mRNA sequence [EE851220]	EE851220	100145881		Oar.12013
A_70_P033491	Ezh2	enhancer of zeste homolog 2 (Drosophila)	Homo sapiens	0.00795823	0.000389	11.304	11.1916	11.493	11.1045	11.0778	11.053	10.7379	10.7894	10.7486	10.3904	9.3061	10.0439	9.19896	8.97072	9.4015	020502OAPP1026051HT OAPP Ovis aries cDNA, mRNA sequence [EE750171]	EE750171			Oar.7916
A_70_P015096	PPIAP11	peptidylprolyl isomerase A (cyclophilin A) pseudogene 11	Homo sapiens	0.0312101	0.00704968	18.2846	18.46	18.2705	18.2039	18.1286	18.4163	17.9962	18.2571	18.2039	18.1157	17.5077	17.767	17.3615	17.5926	17.619	010914ONDC123047HT ONDC Ovis aries cDNA, mRNA sequence [EE804076]	EE804076	443258		Oar.14717
A_70_P069411	PQLC3	PQ loop repeat containing 3	Homo sapiens	0.0265219	0.0051839	7.89133	8.31403	7.9858	8.1027	8.10708	8.0221	8.56369	8.40069	8.47362	8.36553	7.82722	8.39738	8.65141	8.30042	8.91259	020605ONLN016030HT ONLN Ovis aries cDNA, mRNA sequence [EE831354]	EE831354			Oar.6178
A_70_P063716	Runx2	runt-related transcription factor 2	Homo sapiens	0.00714457	0.000298	6.45454	6.55484	6.41448	7.71818	8.04813	7.45676	8.44173	8.27338	8.58891	9.11036	9.52715	10.5331	9.32427	9.26412	10.247	030729OSPA2004034HT OSPA Ovis aries cDNA, mRNA sequence [EE852172]	EE852172			Oar.15492
A_70_P041609	Slc25a11	solute carrier family 25 (mitochondrial carrier; oxoglutarate carrier), member 11	Homo sapiens	0.0275851	0.00554893	9.5363	9.49357	9.65639	9.78974	10.0913	9.99944	9.52774	9.5931	9.4	9.62669	10.2818	9.42189	10.6675	10.8762	10.4166	Ovis aries solute carrier family 25 (mitochondrial carrier; oxoglutarate carrier), member 11 (SLC25A11), nuclear gene encoding mitochondrial protein, mRNA [NM_001127273]	NM_001127273	100147782		Oar.730
A_70_P030996	COL18A1	collagen, type XVIII, alpha 1	Homo sapiens	0.00765716	0.000355	9.11434	9.35721	9.07688	8.98924	9.18766	9.26484	8.26984	8.12179	8.19023	7.77729	6.69476	7.09843	7.03333	6.73784	6.54442	sh2P0005C21_F.ab1 adult sheep fracture callus 7d Ovis aries cDNA, mRNA sequence [DY492122]	DY492122			Oar.5728
A_70_P023106				0.0124754	0.00108589	9.24387	10.158	9.51491	10.2936	10.8264	10.4663	10.7682	11.1632	11.0354	10.8468	9.43601	9.93925	9.3818	9.55347	9.38118	010914OSTA081053HT OSTA Ovis aries cDNA, mRNA sequence [EE855162]	EE855162			Oar.12797
A_70_P008536				0.0361773	0.0092128	11.5159	10.855	11.5138	11.6122	11.3736	11.7262	12.4154	12.1681	12.2511	12.6318	12.182	12.5588	12.9074	12.7916	12.3262	020731OFLV1034042HT OFLV Ovis aries cDNA, mRNA sequence [EE769923]	EE769923			Oar.5853
A_70_P025906				0.00941187	0.000596	9.54831	9.35218	9.42189	9.70109	10.0367	9.98389	10.735	10.6482	10.2327	11.6814	10.6043	10.8378	10.8626	10.6542	10.9944	C0009257A07.P1KAM13F KN511 Ovis aries rectum and large colon from E. coli challenged and unchallenged animals Ovis aries cDNA clone C0009257A07 5', mRNA sequence [FE023619]	FE023619			Oar.16538
A_70_P048371				0.0227465	0.00373595	12.2217	12.3514	12.2113	12.8412	12.6015	12.6996	11.4849	10.974	11.001	8.86395	10.5101	9.84358	7.21053	8.48375	9.43166	sh3P0037P21_F.ab1 adult sheep fracture callus 10d Ovis aries cDNA, mRNA sequence [DY517503]	DY517503			Oar.15037
A_70_P051282	Cpt1a	carnitine palmitoyltransferase 1A (liver)	Homo sapiens	0.00861562	0.000495	6.68823	6.54977	6.42028	6.58127	6.58572	6.18509	7.93292	8.08489	8.09089	7.80871	6.57563	7.78729	7.50652	7.06613	7.33303	Ovis aries carnitine palmitoyltransferase 1A (liver) (CPT1A), nuclear gene encoding mitochondrial protein, mRNA [NM_001009414]	NM_001009414	443434		Oar.1050
A_70_P051776	Ephx2	epoxide hydrolase 2, cytoplasmic	Homo sapiens	0.0384415	0.0102602	7.12986	6.72322	7.49045	7.80405	8.01685	7.99273	8.10113	8.32809	7.82928	8.39577	9.22894	8.13333	9.47972	9.21707	8.86137	020709OAPP1059084HT OAPP Ovis aries cDNA, mRNA sequence [EE748318]	EE748318			Oar.8921
A_70_P023056	Pogk	pogo transposable element with KRAB domain	Homo sapiens	0.0444831	0.0129775	12.2805	11.8503	12.2016	11.717	11.8912	12.0151	11.6163	11.6503	11.6547	11.533	11.1719	10.4965	11.3626	11.2962	11.2005	020731OSTA153013HT OSTA Ovis aries cDNA, mRNA sequence [EE864021]	EE864021			Oar.12786
A_70_P018526	sdhD	similar to succinate dehydrogenase complex, subunit D, integral membrane protein; succinate dehydrogenase complex, subunit D, integral membrane protein	Homo sapiens	0.00291655	1.45e-05	15.5951	15.4728	15.735	15.848	15.9147	15.9337	15.9601	16.0623	16.0494	16.2584	16.3519	16.624	16.6836	16.7243	16.6761	030729OM1351018041HT OM135 Ovis aries cDNA, mRNA sequence [EE775600]	EE775600			Oar.14168
A_70_P018526	LOC100130320	similar to succinate dehydrogenase complex, subunit D, integral membrane protein; succinate dehydrogenase complex, subunit D, integral membrane protein	Homo sapiens	0.00291655	1.45e-05	15.5951	15.4728	15.735	15.848	15.9147	15.9337	15.9601	16.0623	16.0494	16.2584	16.3519	16.624	16.6836	16.7243	16.6761	030729OM1351018041HT OM135 Ovis aries cDNA, mRNA sequence [EE775600]	EE775600			Oar.14168
A_70_P065166	Tomm7	translocase of outer mitochondrial membrane 7 homolog (yeast)	Homo sapiens	0.0256296	0.00476403	15.6441	15.0965	15.41	15.41	15.4273	15.4197	15.739	15.4126	15.5482	15.2215	15.7288	15.7512	15.7476	15.7653	15.6714	030512OT1F2011050HT OT1F Ovis aries cDNA, mRNA sequence [EE867741]	EE867741			Oar.9967
A_70_P017586				0.00850247	0.00047	6.05114	5.90504	6.21486	6.37338	6.47979	6.42652	6.58652	6.91729	6.87519	6.98079	7.33303	7.94777	7.68472	7.57682	7.42485	020731ONDC244040HT ONDC Ovis aries cDNA, mRNA sequence [EE817758]	EE817758			Oar.8414
A_70_P000501	ELAC1	elaC homolog 1 (E. coli)	Homo sapiens	0.0129501	0.00119002	12.6168	12.4086	12.6467	12.4363	12.5443	12.5686	12.5302	12.2923	12.2207	11.9614	12.0181	11.9198	12.3418	12.1992	11.9567	020502OCSI1024033HT OCS1 Ovis aries cDNA, mRNA sequence [EE753138]	EE753138			Oar.10364
A_70_P012446	ARIH1	ariadne homolog, ubiquitin-conjugating enzyme E2 binding protein, 1 (Drosophila)	Homo sapiens	0.00686671	0.000238	7.25588	7.2631	7.40695	7.31596	7.35332	7.47979	7.86394	7.64031	7.85659	7.48363	7.61005	7.89928	8.07854	8.05191	8.0536	C0009480I14.Q1KM13R KN511 Ovis aries gastric lymph node from Teladorsagia infected sheep Ovis aries cDNA clone C0009480I14 3', mRNA sequence [FE033310]	FE033310			Oar.17158
A_70_P039581	Atp1b1	ATPase, Na+/K+ transporting, beta 1 polypeptide	Homo sapiens	0.00714457	0.000298	13.7549	13.5044	13.7335	13.1507	14.0679	14.0866	14.1337	14.9151	14.7357	15.4154	15.1301	15.2232	15.6874	16.2484	15.7288	Ovis aries ATPase beta subunit (LOC443384), mRNA [NM_001009796]	NM_001009796	443384		Oar.421
A_70_P003036	MDFIC	MyoD family inhibitor domain containing	Homo sapiens	0.0203717	0.00302459	14.1489	14.4825	14.4369	14.4895	14.5857	14.613	14.8748	14.7003	14.958	14.3543	13.4296	14.7109	13.8034	13.4525	13.4964	fp612.z2 fp 73-75d fetal sheep skin library Ovis aries cDNA, mRNA sequence [CF117513]	CF117513			Oar.1134
A_70_P020081	ZNF281	zinc finger protein 281	Homo sapiens	0.0319655	0.00735992	13.4283	13.4985	13.4964	13.1078	13.3401	13.6265	13.2198	13.3626	13.3808	13.1461	13.0119	12.9911	13.2793	13.3444	13.187	020709OMGB11094047HT OMGB1 Ovis aries cDNA, mRNA sequence [EE783202]	EE783202			Oar.11492
A_70_P019581	FAM40A	family with sequence similarity 40, member A	Homo sapiens	0.0199812	0.00291976	7.53171	7.82024	7.83379	7.67224	7.64799	7.98804	7.17463	7.0263	7.32098	6.82083	6.1553	6.94388	6.66645	6.88313	6.79871	020502OMGB21033032HT OMGB2 Ovis aries cDNA, mRNA sequence [EE785718]	EE785718			Oar.11793
A_70_P046006	COL21A1	collagen, type XXI, alpha 1	Homo sapiens	0.0478081	0.0146877	12.4574	13.9392	14.4389	14.493	13.6177	14.7337	11.4032	11.1096	13.8201	13.0267	11.1275	13.0279	9.84287	9.27616	11.053	020314OMGB2001018HT OMGB2 Ovis aries cDNA, mRNA sequence [EE784704]	EE784704			Oar.9405
A_70_P054201	c13orf34	chromosome 13 open reading frame 34	Homo sapiens	0.0206689	0.00309288	7.31123	7.67867	7.83527	7.43592	7.52393	7.49356	7.22774	7.12723	7.07097	6.80388	6.63338	5.81678	6.00647	6.0461	6.46685	010914ONDC165041HT ONDC Ovis aries cDNA, mRNA sequence [EE802519]	EE802519			Oar.9666
A_70_P029616	PRNP	prion protein	Homo sapiens	0.00534303	0.000131	11.1344	11.1471	10.9869	10.8018	10.5649	10.7115	9.98647	9.72381	10.0932	9.43384	9.2803	9.62669	9.36275	9.45661	8.88916	Ovis aries phosphorylase kinase, gamma 2 (PHKG2), mRNA [NM_001142889]	NM_001142889	100217403		Oar.5530
A_70_P070981	GADD45A	growth arrest and DNA-damage-inducible, alpha	Homo sapiens	0.0276693	0.00558557	12.4856	12.6794	12.7538	12.2061	12.505	12.9039	13.3083	12.7952	12.9911	13.4205	13.9404	13.5055	13.587	13.3965	13.3636	020605ONLN005035HT ONLN Ovis aries cDNA, mRNA sequence [EE832312]	EE832312			Oar.10764
A_70_P031826	CRNKL1	crooked neck pre-mRNA splicing factor-like 1 (Drosophila)	Homo sapiens	0.0352192	0.00880173	8.49825	8.64155	8.63828	8.25708	8.20231	8.69664	7.97921	8.06617	8.16815	8.24873	8.73377	7.82928	8.48513	8.37169	8.60364	020322OCS411002024HT OCS4 Ovis aries cDNA, mRNA sequence [EE756484]	EE756484			Oar.15204
A_70_P051851	CLIC4	chloride intracellular channel 4	Homo sapiens	0.0413924	0.0116463	11.5837	11.6163	11.4789	11.2049	11.4292	11.6726	11.4789	11.5578	11.539	11.3143	11.1517	11.2293	11.1173	11.0889	11.241	sh2P0044J05_F.ab1 adult sheep fracture callus 7d Ovis aries cDNA, mRNA sequence [DY502663]	DY502663			Oar.8936
A_70_P012706	rps11	ribosomal protein S11 pseudogene 5; ribosomal protein S11	Homo sapiens	0.00576352	0.000158	14.0204	13.9657	13.9539	13.2242	13.2277	13.4596	13.54	13.4585	13.4642	13.0184	12.5278	12.7916	12.6794	12.5619	12.3551	021030OD15L031044HT OD15L Ovis aries cDNA, mRNA sequence [EE762198]	EE762198			Oar.30
A_70_P012706	RPS11P5	ribosomal protein S11 pseudogene 5; ribosomal protein S11	Homo sapiens	0.00576352	0.000158	14.0204	13.9657	13.9539	13.2242	13.2277	13.4596	13.54	13.4585	13.4642	13.0184	12.5278	12.7916	12.6794	12.5619	12.3551	021030OD15L031044HT OD15L Ovis aries cDNA, mRNA sequence [EE762198]	EE762198			Oar.30
A_70_P034921	Paip2b	poly(A) binding protein interacting protein 2B	Homo sapiens	0.00475323	7.21e-05	11.9765	11.9668	11.9449	12.4277	12.5073	12.6218	12.8604	13.1087	13.1087	13.4652	13.787	13.4377	13.9689	14.4304	14.094	030729OMU902003052HT OMU90 Ovis aries cDNA, mRNA sequence [EE798160]	EE798160			Oar.15708
A_70_P002751	Gria3	glutamate receptor, ionotrophic, AMPA 3	Homo sapiens	0.0365939	0.00938186	8.98501	8.69144	8.53018	7.93762	8.18964	7.81532	7.89635	7.53047	7.31888	7.67573	7.61189	7.10138	7.19965	7.6715	7.6371	Ovis aries glutamate receptor subunit AMPA3 mRNA, partial cds [AY346124]	AY346124	443273		Oar.1055
A_70_P059851	GNB1	guanine nucleotide binding protein (G protein), beta polypeptide 1	Homo sapiens	0.024782	0.00448129	10.5238	10.7115	10.573	10.6361	10.7397	10.655	10.1447	10.1272	10.4663	10.158	9.89689	10.2307	9.75442	10.0138	10.088	020731ONDC228006HT ONDC Ovis aries cDNA, mRNA sequence [EE800407]	EE800407			Oar.13391
A_70_P002511				0.0244128	0.00429202	10.6263	10.7269	10.6693	10.9167	11.0001	10.7791	10.8852	10.9748	10.9247	11.0688	10.9371	11.5145	11.0921	11.2721	11.2086	020502OCSI1020062HT OCS1 Ovis aries cDNA, mRNA sequence [EE751634]	EE751634			Oar.15132
A_70_P021266	IFNGR2	interferon gamma receptor 2 (interferon gamma transducer 1)	Homo sapiens	0.0251301	0.00459374	11.9593	11.736	11.7227	11.8116	11.8768	11.8768	11.5719	11.6285	11.6018	11.4267	11.4961	12.0819	11.0175	11.3355	11.2229	020709OAPP1045077HT OAPP Ovis aries cDNA, mRNA sequence [EE746361]	EE746361			Oar.4466
A_70_P016877	LHCGR	luteinizing hormone/choriogonadotropin receptor	Homo sapiens	0.022994	0.00384589	5.68046	5.82488	5.62503	4.89205	5.77329	5.29062	5.01439	5.10978	4.82777	5.09965	4.86031	4.98914	5.52296	4.95052	5.16314	Ovis aries luteinizing hormone receptor (LHR) mRNA, partial cds [L36329]	L36329	443339		Oar.413
A_70_P017611				0.0186527	0.00254164	5.70794	5.8109	5.6711	5.91514	5.7046	5.57701	6.19929	6.14341	5.9679	6.01497	7.20624	5.42765	6.85073	6.94388	7.2222	010914ONDC142029HT ONDC Ovis aries cDNA, mRNA sequence [EE806741]	EE806741			Oar.8419
A_70_P065876	QKI	quaking homolog, KH domain RNA binding (mouse)	Homo sapiens	0.0159907	0.00187421	9.64857	9.30012	9.3744	9.91178	10.0651	9.76016	10.4129	10.2689	10.5331	10.9285	10.5971	11.0051	10.9046	11.405	11.0601	020731OCS411040034HT OCS4 Ovis aries cDNA, mRNA sequence [EE754852]	EE754852			Oar.10500
A_70_P002041	TPM3	tropomyosin 3	Homo sapiens	0.0159734	0.00186757	12.3889	12.9862	12.5507	12.6733	12.5471	12.4929	12.7538	12.8741	12.6891	12.7952	12.4766	13.4675	12.0125	11.9279	12.1107	020322OFLT026018HT OFLT Ovis aries cDNA, mRNA sequence [EE764506]	EE764506			Oar.13151
A_70_P015921	TPM3	tropomyosin 3	Homo sapiens	0.00883029	0.000515	10.7766	10.9614	11.0405	10.4901	10.7657	10.5664	10.3008	10.594	10.4801	10.3268	9.91227	10.3063	9.84644	9.87819	9.92008	sh2P0005O21_F.ab1 adult sheep fracture callus 7d Ovis aries cDNA, mRNA sequence [DY492359]	DY492359			Oar.13156
A_70_P061531				0.0109136	0.000801	6.0171	5.80776	6.18431	6.08505	5.76132	5.96232	6.56401	6.37695	5.84468	6.40714	7.60419	7.35612	7.53242	7.95132	7.75514	020709OMLT1009077HT OMLT Ovis aries cDNA, mRNA sequence [EE793406]	EE793406			Oar.13655
A_70_P065886				0.0282946	0.0058529	10.7455	10.9046	11.289	10.8569	10.9957	10.8813	11.3187	11.4626	11.3817	11.3305	11.0991	12.5109	11.3825	11.2455	11.3918	020322OCS411002094HT OCS4 Ovis aries cDNA, mRNA sequence [EE754660]	EE754660			Oar.10502
A_70_P014546	KIF2A	kinesin heavy chain member 2A	Homo sapiens	0.0231837	0.00392205	9.32287	9.7027	9.946	9.25298	9.23092	9.38829	9.0589	8.96094	9.08264	8.48802	7.92539	9.22657	8.16745	7.75647	8.10499	010914OSTA124092HT OSTA Ovis aries cDNA, mRNA sequence [EE861730]	EE861730			Oar.14595
A_70_P007706	PQBP1	polyglutamine binding protein 1	Homo sapiens	0.00527925	0.00012	6.66411	6.68305	6.74566	6.75706	6.73203	6.74792	5.88828	5.84807	6.0171	5.92915	6.23358	6.05501	6.40714	6.89178	5.86857	020731ONDC279055HT ONDC Ovis aries cDNA, mRNA sequence [EE808230]	EE808230			Oar.12293
A_70_P039567	PRKACA	protein kinase, cAMP-dependent, catalytic, alpha	Homo sapiens	0.0394836	0.0107131	10.1587	9.56789	10.1222	10.1427	10.2462	10.0454	9.64326	9.81585	9.70891	9.1502	9.40719	9.46416	9.59246	10.0055	10.0098	Ovis aries cAMP-dependent protein kinase catalytic subunit (Calpha), mRNA [NM_001009234]	NM_001009234	443094		Oar.786
A_70_P050041	lepre1	leucine proline-enriched proteoglycan (leprecan) 1	Homo sapiens	0.00689337	0.000251	11.668	11.6884	11.6229	11.3585	11.3347	11.291	10.7741	10.5592	11.0258	10.6638	10.6329	10.882	11.1695	10.795	10.0865	020605ONLN145013HT ONLN Ovis aries cDNA, mRNA sequence [EE828039]	EE828039			Oar.3373
A_70_P065361	ACSS2	acyl-CoA synthetase short-chain family member 2	Homo sapiens	0.0122592	0.00104263	12.9892	12.8526	12.7755	13.186	13.231	13.291	12.6392	12.4179	12.6228	12.3599	12.5686	12.3053	12.6159	12.5294	12.087	020605OCS411030039HT OCS4 Ovis aries cDNA, mRNA sequence [EE754546]	EE754546			Oar.10392
A_70_P045666				0.0181694	0.00239694	14.1183	14.1235	14.1891	13.8147	14.0333	14.2599	13.8965	13.8917	13.915	13.9392	13.4722	13.1998	13.5668	13.3566	13.4444	020709OMLT1004006HT OMLT Ovis aries cDNA, mRNA sequence [EE793067]	EE793067			Oar.11934
A_70_P038401	mtpn	myotrophin; leucine zipper protein 6	Homo sapiens	0.00981742	0.00065	14.6413	14.9796	14.7913	14.6902	14.6476	14.8289	14.3122	14.0653	14.3654	14.041	13.7284	13.9362	13.6558	13.6804	13.8608	020731ONDC289056HT ONDC Ovis aries cDNA, mRNA sequence [EE812020]	EE812020			Oar.4971
A_70_P038401	LUZP6	myotrophin; leucine zipper protein 6	Homo sapiens	0.00981742	0.00065	14.6413	14.9796	14.7913	14.6902	14.6476	14.8289	14.3122	14.0653	14.3654	14.041	13.7284	13.9362	13.6558	13.6804	13.8608	020731ONDC289056HT ONDC Ovis aries cDNA, mRNA sequence [EE812020]	EE812020			Oar.4971
A_70_P062551	LOC727947	similar to ubiquinol-cytochrome c reductase binding protein; ubiquinol-cytochrome c reductase binding protein pseudogene; ubiquinol-cytochrome c reductase binding protein	Homo sapiens	0.00188845	4.39e-06	15.1647	15.0616	15.0772	15.4674	15.7952	15.9649	15.7288	15.8324	15.848	16.0771	16.4584	16.2671	16.6562	16.6694	16.6408	C0009254K06.Q1KAM13R KN511 Ovis aries gastric lymph node from Teladorsagia infected sheep Ovis aries cDNA clone C0009254K06 3', mRNA sequence [FE022009]	FE022009			Oar.10856
A_70_P062551	LOC442454	similar to ubiquinol-cytochrome c reductase binding protein; ubiquinol-cytochrome c reductase binding protein pseudogene; ubiquinol-cytochrome c reductase binding protein	Homo sapiens	0.00188845	4.39e-06	15.1647	15.0616	15.0772	15.4674	15.7952	15.9649	15.7288	15.8324	15.848	16.0771	16.4584	16.2671	16.6562	16.6694	16.6408	C0009254K06.Q1KAM13R KN511 Ovis aries gastric lymph node from Teladorsagia infected sheep Ovis aries cDNA clone C0009254K06 3', mRNA sequence [FE022009]	FE022009			Oar.10856
A_70_P062551	UQCRB	similar to ubiquinol-cytochrome c reductase binding protein; ubiquinol-cytochrome c reductase binding protein pseudogene; ubiquinol-cytochrome c reductase binding protein	Homo sapiens	0.00188845	4.39e-06	15.1647	15.0616	15.0772	15.4674	15.7952	15.9649	15.7288	15.8324	15.848	16.0771	16.4584	16.2671	16.6562	16.6694	16.6408	C0009254K06.Q1KAM13R KN511 Ovis aries gastric lymph node from Teladorsagia infected sheep Ovis aries cDNA clone C0009254K06 3', mRNA sequence [FE022009]	FE022009			Oar.10856
A_70_P053391	Rrp12	ribosomal RNA processing 12 homolog (S. cerevisiae)	Homo sapiens	0.0449676	0.013228	13.6114	13.8116	13.6153	13.2378	13.2957	13.5947	13.1527	13.1975	12.9841	13.4071	13.5999	13.2264	13.5456	13.9513	13.5091	C0009259D01.P1KAM13F KN511 Ovis aries rectum and large colon from E. coli challenged and unchallenged animals Ovis aries cDNA clone C0009259D01 5', mRNA sequence [FE025104]	FE025104			Oar.15579
A_70_P045786	Snx13	sorting nexin 13	Homo sapiens	0.0270953	0.00537897	7.27183	7.83379	7.74606	7.73207	7.55869	7.63373	8.10499	8.05191	8.15617	8.05642	7.62029	8.54493	7.82555	7.91731	7.90086	020314OMLT1002081HT OMLT Ovis aries cDNA, mRNA sequence [EE794044]	EE794044			Oar.11958
A_70_P038681	KIAA0232	KIAA0232	Homo sapiens	0.0313577	0.00711595	10.7909	10.9256	11.0368	11.168	11.1155	11.3786	11.4411	11.4447	11.5661	11.6374	11.5629	11.7461	11.5085	11.4825	11.4684	sh2P0004N06_F.ab1 adult sheep fracture callus 7d Ovis aries cDNA, mRNA sequence [DY492006]	DY492006			Oar.7188
A_70_P004406	GALNT1	UDP-N-acetyl-alpha-D-galactosamine:polypeptide N-acetylgalactosaminyltransferase 13 (GalNAc-T13); UDP-N-acetyl-alpha-D-galactosamine:polypeptide N-acetylgalactosaminyltransferase 1 (GalNAc-T1)	Homo sapiens	0.00947543	0.000604	12.5573	12.6181	12.749	12.4603	12.5881	12.3763	12.3252	12.6192	12.4748	12.1955	11.926	12.0403	11.4527	11.2599	11.1382	010914OSAA040040HT OSAA Ovis aries cDNA, mRNA sequence [EE839590]	EE839590			Oar.7361
A_70_P004406	GALNT13	UDP-N-acetyl-alpha-D-galactosamine:polypeptide N-acetylgalactosaminyltransferase 13 (GalNAc-T13); UDP-N-acetyl-alpha-D-galactosamine:polypeptide N-acetylgalactosaminyltransferase 1 (GalNAc-T1)	Homo sapiens	0.00947543	0.000604	12.5573	12.6181	12.749	12.4603	12.5881	12.3763	12.3252	12.6192	12.4748	12.1955	11.926	12.0403	11.4527	11.2599	11.1382	010914OSAA040040HT OSAA Ovis aries cDNA, mRNA sequence [EE839590]	EE839590			Oar.7361
A_70_P060706	LOC392335	similar to acetyl-Coenzyme A acyltransferase 2 (mitochondrial 3-oxoacyl-Coenzyme A thiolase); similar to KIAA1119 protein; myosin VB	Homo sapiens	0.00563257	0.00015	13.1096	13.1493	12.4937	10.983	10.8501	10.7248	9.892	9.30902	10.024	8.40069	8.98836	8.56443	8.98016	9.06827	9.49837	021030OOCX036086HT OOCX Ovis aries cDNA, mRNA sequence [EE833505]	EE833505			Oar.6597
A_70_P060706	LOC441420	similar to acetyl-Coenzyme A acyltransferase 2 (mitochondrial 3-oxoacyl-Coenzyme A thiolase); similar to KIAA1119 protein; myosin VB	Homo sapiens	0.00563257	0.00015	13.1096	13.1493	12.4937	10.983	10.8501	10.7248	9.892	9.30902	10.024	8.40069	8.98836	8.56443	8.98016	9.06827	9.49837	021030OOCX036086HT OOCX Ovis aries cDNA, mRNA sequence [EE833505]	EE833505			Oar.6597
A_70_P060706	MYO5B	similar to acetyl-Coenzyme A acyltransferase 2 (mitochondrial 3-oxoacyl-Coenzyme A thiolase); similar to KIAA1119 protein; myosin VB	Homo sapiens	0.00563257	0.00015	13.1096	13.1493	12.4937	10.983	10.8501	10.7248	9.892	9.30902	10.024	8.40069	8.98836	8.56443	8.98016	9.06827	9.49837	021030OOCX036086HT OOCX Ovis aries cDNA, mRNA sequence [EE833505]	EE833505			Oar.6597
A_70_P014416	CDADC1	cytidine and dCMP deaminase domain containing 1	Homo sapiens	0.0141108	0.00142104	11.6494	11.6243	11.4358	11.6002	11.5989	11.3963	12.2404	12.0133	12.1517	12.5091	12.0796	12.0576	13.0419	12.6459	12.7863	020709OFM1022080HT OFM1 Ovis aries cDNA, mRNA sequence [EE773806]	EE773806			Oar.15423
A_70_P051626				0.0388686	0.0104528	8.72103	9.42722	9.33705	9.48198	9.42243	9.56058	9.87675	9.92298	10.0568	10.2739	9.28401	10.5164	9.60389	9.73289	9.72853	020829OVMG1006A065HT OVMG Ovis aries cDNA, mRNA sequence [EE873859]	EE873859			Oar.8891
A_70_P050601				0.0262113	0.00505187	13.4342	12.8604	13.2781	12.8967	12.9242	12.5259	12.5965	12.3541	12.1455	12.1307	12.3088	12.1178	11.9653	11.741	11.9222	sh2P0048C16_F.ab1 adult sheep fracture callus 7d Ovis aries cDNA, mRNA sequence [DY503712]	DY503712			Oar.13762
A_70_P039151	tbl3	transducin (beta)-like 3	Homo sapiens	0.0326151	0.00763668	10.3904	10.0529	10.3349	10.0282	10.3306	10.0928	9.60121	9.54572	9.45443	9.35288	9.64045	9.397	9.62511	10.3453	8.96853	020605ONLN009091HT ONLN Ovis aries cDNA, mRNA sequence [EE828571]	EE828571			Oar.7287
A_70_P060066	Hnrnpa3	heterogeneous nuclear ribonucleoprotein A3	Homo sapiens	0.0377638	0.00988345	7.58975	6.89581	7.50369	7.10799	7.26079	7.19887	7.27109	7.44953	7.23646	7.76601	8.18234	8.19228	8.5264	8.19905	8.9538	021030OD15L027038HT OD15L Ovis aries cDNA, mRNA sequence [EE764044]	EE764044			Oar.13454
A_70_P072251	Ankhd1-Eif4ebp3	ankyrin repeat and KH domain containing 1; ANKHD1-EIF4EBP3 readthrough transcript; eukaryotic translation initiation factor 4E binding protein 3	Homo sapiens	0.0216887	0.00342271	8.69983	9.2618	9.6664	9.09152	9.25745	9.24303	9.89053	9.64045	9.79715	10.3369	9.946	10.0996	10.9364	10.1329	10.5485	Ovis aries transient receptor potential cation channel, subfamily M, member 7 (TRPM7), mRNA [NM_001093785]	NM_001093785	100037693		Oar.12997
[truncated: 2,730 more rows]
