# Supplementary material for: Signals of Ezh2, Src, and Akt Involve in Myostatin-Pax7 Pathways Regulating the Myogenic Fate Determination during the Sheep Myoblast Proliferation and Differentiation
Source: PLoS One. 2015 Mar 26;10(3):e0120956. doi: 10.1371/journal.pone.0120956 (PMC4374906; doi:10.1371/journal.pone.0120956)
Supplement: S2 Table — (XLS) [file pone.0120956.s002.xls]

## Sheet: wild type
PROB ID	GeneSymbol	Gene Name	Species	Corrected p-value	p-value	day70	day70	day70	day85	day85	day85	day100	day100	day100	day120	day120	day120	day135	day135	day135
A_70_P 000001	ada	adenosine deaminase	Homo sapiens	0.0161603	0.00213557	13.4071	13.2495	13.534	13.3732	13.4562	13.4699	13.6535	14.0392	14.1101	14.0089	14.1777	14.2124	13.5469	13.5999	13.8946
A_70_P 000011				0.0311079	0.00702094	11.1373	11.1344	11.3336	11.3029	11.2293	11.174	10.8082	10.7965	10.8371	10.864	10.8611	10.4439	11.1298	11.3613	11.039
A_70_P 000016	KCNK1	potassium channel, subfamily K, member 1	Homo sapiens	0.00466901	9.54e-05	9.96858	11.9883	11.237	12.1618	11.8199	11.0575	10.3866	10.0461	10.2384	10.0847	9.37796	9.55181	9.25155	8.96164	9.1196
A_70_P 000035	SHISA2	shisa homolog 2 (Xenopus laevis)	Homo sapiens	0.0403436	0.0108781	12.5598	11.1187	12.5098	11.8801	12.1552	12.8796	12.148	13.6596	11.9677	12.0298	13.3432	13.0655	12.2705	12.578	13.1739
A_70_P 000046	LAMA3	laminin, alpha 3	Homo sapiens	0.0234324	0.00420799	13.651	13.7154	13.5656	13.8147	13.9853	13.7125	14.1374	14.0135	14.227	14.3068	14.1731	14.0958	13.9894	14.0215	14.3224
A_70_P 000076				0.00458089	8.57e-05	5.76568	5.55038	5.34401	5.30099	5.3883	5.89722	6.2049	6.99785	6.46302	6.7756	7.00679	7.16757	7.35912	7.2194	7.26079
A_70_P 000081	lats1	LATS, large tumor suppressor, homolog 1 (Drosophila)	Homo sapiens	0.0368201	0.0093848	13.1126	12.9781	12.8604	13.283	13.0174	13.1658	13.4307	13.2588	13.2926	13.3071	13.3192	13.3566	13.1017	13.0766	13.0737
A_70_P 000086	Ktn1	kinectin 1 (kinesin receptor)	Homo sapiens	0.00748041	0.000384	10.4641	10.3112	10.4503	10.222	10.139	10.41	10.2344	10.3504	9.37879	9.1967	9.27456	8.7368	9.04219	8.82379	9.03517
A_70_P 000111	SNX8	sorting nexin 8	Homo sapiens	0.0274719	0.00563158	11.7955	12.0188	11.7977	11.9506	12.1258	11.8074	11.7096	11.4234	11.5586	11.4492	11.3934	11.5255	11.4684	11.144	11.4128
A_70_P 000151	c15orf29	chromosome 15 open reading frame 29	Homo sapiens	0.00424153	5.05e-05	9.56789	10.1434	9.71533	10.2286	10.309	9.45101	9.16311	8.42768	8.87141	8.95302	8.29117	8.17714	8.24785	8.14764	7.80619
A_70_P 000196	PHF8	PHD finger protein 8	Homo sapiens	0.0355238	0.00886444	9.75939	9.83174	9.62669	10.0367	9.815	10.215	10.0921	10.3369	10.5135	10.4445	10.3282	10.4932	10.795	10.5634	10.785
A_70_P 000226	AOX1	aldehyde oxidase 1	Homo sapiens	0.00922592	0.000664	8.22776	7.59492	7.24889	8.2756	7.38944	7.98184	7.47348	8.186	7.71203	8.00156	8.55	8.23383	9.93841	10.158	9.80728
A_70_P 000231	TRPS1	trichorhinophalangeal syndrome I	Homo sapiens	0.0272673	0.00551677	9.43523	9.77815	9.54762	10.3995	9.80647	9.37796	9.09772	8.98229	9.06169	9.30372	9.01966	9.02327	8.34894	8.56203	8.74032
A_70_P 000241				0.0453208	0.0131004	11.9801	11.9411	12.2977	12.0644	12.1947	12.096	11.7798	11.8818	12.0499	12.0181	12.0305	11.7985	11.4358	11.2309	11.4789
A_70_P 000261	pcmt1	protein-L-isoaspartate (D-aspartate) O-methyltransferase	Homo sapiens	0.0264719	0.00526017	11.1399	11.1612	10.9855	11.1471	11.0454	10.9614	10.6233	10.4724	10.6827	10.8171	10.6109	10.7029	10.5464	10.6217	10.2929
A_70_P 000266	Btbd1	BTB (POZ) domain containing 1	Homo sapiens	0.00398041	4.17e-05	12.7793	12.6575	12.7397	12.641	12.6287	12.6141	12.7816	12.2696	12.5121	12.6823	12.2985	12.2931	12.6344	12.4372	12.3088
A_70_P 000281	CNOT6L	CCR4-NOT transcription complex, subunit 6-like	Homo sapiens	0.0326527	0.00767379	10.1807	10.1314	10.2818	10.0529	10.4422	10.247	9.98591	9.7027	10.0389	10.136	9.67716	9.98441	9.47558	9.7027	9.44596
A_70_P 000361	NPY	neuropeptide Y	Homo sapiens	0.0489121	0.0150214	15.4389	15.6345	15.2163	15.612	15.5269	15.6683	15.5389	15.9197	16.3704	15.9768	16.2179	16.263	15.9508	16.0771	15.9022
A_70_P 000366	AG2	hypothetical protein LOC387763	Homo sapiens	0.0240929	0.00442766	13.7374	13.3389	14.0511	13.2334	13.2742	13.4097	13.684	14.0465	13.8735	14.1438	14.5857	14.6524	14.7191	14.4841	15.0468
A_70_P 000376	Syt1	synaptotagmin I	Homo sapiens	0.0266803	0.00534172	10.0407	10.0389	10.0812	9.96858	10.3735	9.94017	9.84988	9.91454	9.99079	9.88037	9.58935	9.46126	9.19307	9.14956	9.3912
A_70_P 000391	CISD1	CDGSH iron sulfur domain 1	Homo sapiens	0.00624638	0.000242	14.5988	14.6238	14.7564	14.7212	14.6303	15.0687	15.3909	15.5032	15.2808	15.2978	15.7587	15.5389	16.2232	15.8769	16.1002
A_70_P 000396	cul3	cullin 3	Homo sapiens	0.022767	0.00396789	13.7605	13.8563	13.6265	13.684	13.7631	13.8652	13.6862	13.4238	13.3027	13.3131	13.3478	13.3553	13.6703	13.6252	13.6573
A_70_P 000401	WDYHV1	WDYHV motif containing 1	Homo sapiens	0.031404	0.0071551	11.0305	11.3194	11.1309	11.2639	11.3214	11.1275	11.0115	10.8089	10.7226	11.039	10.7255	10.5514	11.3232	11.365	10.668
A_70_P 000416				0.012743	0.00133828	12.8614	12.8374	12.8759	12.8967	12.8642	12.7222	12.5833	12.8286	12.6114	12.604	12.6287	12.606	12.6149	12.1397	12.2305
A_70_P 000441	TRIM29	tripartite motif-containing 29	Homo sapiens	0.0198056	0.00312333	7.08426	7.0302	7.20783	7.37059	7.39558	7.24631	7.37948	6.45454	6.72696	6.63069	7.01714	6.9491	6.5633	6.62156	6.6135
A_70_P 000446				0.0414408	0.0113619	10.1257	10.2841	10.1177	10.1122	10.0082	10.1807	10.3778	9.53822	9.42243	9.53701	9.1403	8.83577	8.77362	8.07404	8.62021
A_70_P 000456	KCNK1	potassium channel, subfamily K, member 1	Homo sapiens	0.0103791	0.000835	13.8007	13.4467	13.4146	13.2378	13.6153	13.5724	13.6573	13.9935	13.9822	13.6804	14.3558	13.9657	14.6982	14.8659	14.7275
A_70_P 000466	mrpl51	mitochondrial ribosomal protein L51	Homo sapiens	0.008616	0.000556	14.7801	14.7649	14.7311	14.9628	14.908	15.0237	14.7275	15.1964	15.2892	15.0289	15.3589	15.4154	15.8632	15.7512	15.7847
A_70_P 000491	LYST	lysosomal trafficking regulator	Homo sapiens	0.0361523	0.0091365	10.3	10.2417	10.365	10.2915	10.3894	10.2211	10.1698	10.1514	10.2598	10.2722	10.2089	10.2054	9.89749	9.79715	9.72028
A_70_P 000511	Skp2	S-phase kinase-associated protein 2 (p45)	Homo sapiens	0.00458089	8.51e-05	13.5606	13.7259	13.6522	13.3905	13.5832	13.4735	12.7991	13.0081	12.6474	12.8614	12.4722	12.3017	11.1789	10.8403	11.0951
A_70_P 000526	ARID1A	AT rich interactive domain 1A (SWI-like)	Homo sapiens	0.0446372	0.0127958	12.8197	12.7852	12.8147	12.5982	12.8857	12.5937	12.5121	12.7579	12.801	12.6742	12.5751	12.6023	12.3328	12.2113	12.3223
A_70_P 000531				0.00349478	1.58e-05	10.2021	10.6827	10.4354	10.7437	10.5477	10.7004	9.5113	8.23383	9.80334	9.43028	8.2713	8.32322	8.46713	9.25611	8.60658
A_70_P 000536				0.0444707	0.0127076	11.3753	11.6096	11.4633	11.3409	10.9031	12.0063	12.1161	12.732	12.5323	12.5418	12.7532	13.2264	12.4189	12.6353	12.8106
A_70_P 000541	C1qtnf3	C1q and tumor necrosis factor related protein 3; alpha-methylacyl-CoA racemase	Homo sapiens	0.0237229	0.00430008	5.52897	5.35208	5.56855	5.08253	5.54087	5.01159	5.42918	5.06325	5.2143	5.30099	5.50906	5.51191	5.91599	5.94219	6.00406
A_70_P 000541	AMACR	C1q and tumor necrosis factor related protein 3; alpha-methylacyl-CoA racemase	Homo sapiens	0.0237229	0.00430008	5.52897	5.35208	5.56855	5.08253	5.54087	5.01159	5.42918	5.06325	5.2143	5.30099	5.50906	5.51191	5.91599	5.94219	6.00406
A_70_P 000546	TP53BP1	tumor protein p53 binding protein 1	Homo sapiens	0.0183516	0.00274469	10.9371	11.0347	11.1509	10.7529	11.1719	10.8264	10.9448	10.6102	10.6787	10.9342	10.5927	10.5642	10.0482	10.0445	9.892
A_70_P 000581	SLC16A3	solute carrier family 16, member 3 (monocarboxylic acid transporter 4)	Homo sapiens	0.0125569	0.00129205	14.7275	14.7782	14.8031	14.6344	14.9628	14.7337	14.6476	14.2654	14.5896	14.462	14.4304	14.3787	13.9166	14.0484	14.1018
A_70_P 000591	C6orf120	chromosome 6 open reading frame 120	Homo sapiens	0.00990544	0.000763	13.1667	13.1639	13.0644	13.2387	13.1805	12.931	13.0757	13.3478	13.1591	13.0174	13.1475	12.8748	13.5269	13.4892	13.513
A_70_P 000706	ZNF852	zinc finger protein 852; zinc finger protein 167	Homo sapiens	0.0321427	0.00746002	8.30826	8.29117	8.46172	7.80262	7.45676	8.03814	7.95608	8.25109	7.74465	7.55603	7.65397	7.2236	7.13345	7.02559	7.23136
A_70_P 000706	znf167	zinc finger protein 852; zinc finger protein 167	Homo sapiens	0.0321427	0.00746002	8.30826	8.29117	8.46172	7.80262	7.45676	8.03814	7.95608	8.25109	7.74465	7.55603	7.65397	7.2236	7.13345	7.02559	7.23136
A_70_P 000911				0.029281	0.00623839	9.05675	8.86205	9.24938	9.21633	9.55561	9.10486	8.98994	8.38825	8.28987	8.46657	8.48375	8.54929	8.4104	8.65299	8.75067
A_70_P 000981	USP13	ubiquitin specific peptidase 13 (isopeptidase T-3)	Homo sapiens	0.0128573	0.00137305	8.2533	8.22488	8.44456	8.50522	8.07329	8.51309	8.88387	9.30902	9.10979	9.00577	9.28752	9.29841	10.6584	10.383	10.1122
A_70_P 000986				0.0484951	0.0147293	9.44723	9.47366	9.09459	9.60892	9.89625	9.36348	9.24627	8.78121	8.90416	9.32325	8.80297	8.94244	8.37994	8.7652	8.69008
A_70_P 001051	ZSWIM3	zinc finger, SWIM-type containing 3	Homo sapiens	0.0203429	0.0032893	6.64811	5.05794	6.18771	6.84834	7.75935	8.03885	5.96941	6.28533	7.25303	6.8611	6.67622	7.47348	9.96951	9.8512	10.5656
A_70_P 001066				0.00986014	0.000754	7.01237	6.97902	7.32697	7.1725	6.99696	7.18538	6.88184	6.87216	6.83064	6.73929	6.53903	6.67772	6.29425	6.21035	6.15915
A_70_P 001181	TTC32	tetratricopeptide repeat domain 32	Homo sapiens	0.0454111	0.0131492	4.41502	5.10539	4.30551	4.63271	4.3678	4.71987	4.48398	5.41005	4.93103	4.85553	5.39711	5.26545	5.16601	5.45071	5.36419
A_70_P 001221	LHFPL2	lipoma HMGIC fusion partner-like 2	Homo sapiens	0.0236641	0.00427686	14.5586	14.4112	14.5054	14.7151	15.2397	14.2142	13.8188	13.7259	14.6388	14.5225	14.0752	14.4571	13.4172	13.1698	13.306
A_70_P 001236	AUH	AU RNA binding protein/enoyl-Coenzyme A hydratase	Homo sapiens	0.0171787	0.00241229	5.96075	5.9615	5.83906	5.89957	5.217	6.06451	5.99603	6.10758	6.20892	5.93781	6.23358	5.93012	6.59408	6.60833	6.68636
A_70_P 001271				0.00642905	0.000269	6.55484	6.54911	6.61676	6.67	6.73053	6.57132	5.6923	5.64562	5.82747	5.74367	6.04216	6.09249	6.06952	5.85695	6.1601
A_70_P 001276	paf1	Paf1, RNA polymerase II associated factor, homolog (S. cerevisiae)	Homo sapiens	0.032651	0.00767052	14.1748	14.1925	14.2975	14.0665	14.1489	14.3977	13.9689	13.7742	13.3616	13.5947	13.7474	13.4985	13.6191	13.3648	13.6206
A_70_P 001341	KLHL36	kelch-like 36 (Drosophila)	Homo sapiens	0.0171564	0.00239379	4.19584	4.31428	4.58408	4.47524	4.31428	4.37104	4.30417	4.65149	4.63064	4.92978	4.64946	4.81955	5.5168	5.6465	5.8774
A_70_P 001351				0.0217812	0.00370946	11.7922	11.8561	11.8993	11.8451	12.0063	11.9371	11.5056	11.8864	11.7798	11.7551	11.6845	11.7096	11.4897	11.5184	11.4747
A_70_P 001406				0.00523112	0.000145	12.6168	12.8086	12.7032	12.7205	12.8593	12.7433	12.6287	12.1643	12.1861	12.0009	11.9491	11.8794	11.9464	11.9853	12.021
A_70_P 001416	RPL4P5	ribosomal protein L4; ribosomal protein L4 pseudogene 5; ribosomal protein L4 pseudogene 4	Homo sapiens	0.0121323	0.00119946	17.4024	17.4656	17.3771	17.4482	17.4726	17.5003	17.0746	17.2802	17.1554	17.0877	16.9549	17.1361	16.9425	17.1361	16.9875
A_70_P 001416	RPL4P4	ribosomal protein L4; ribosomal protein L4 pseudogene 5; ribosomal protein L4 pseudogene 4	Homo sapiens	0.0121323	0.00119946	17.4024	17.4656	17.3771	17.4482	17.4726	17.5003	17.0746	17.2802	17.1554	17.0877	16.9549	17.1361	16.9425	17.1361	16.9875
A_70_P 001416	rpl4	ribosomal protein L4; ribosomal protein L4 pseudogene 5; ribosomal protein L4 pseudogene 4	Homo sapiens	0.0121323	0.00119946	17.4024	17.4656	17.3771	17.4482	17.4726	17.5003	17.0746	17.2802	17.1554	17.0877	16.9549	17.1361	16.9425	17.1361	16.9875
A_70_P 001431	TXNIP	thioredoxin interacting protein	Homo sapiens	0.0123817	0.00125648	14.1828	14.0913	14.0499	13.7549	14.3122	14.4787	14.1033	15.5951	15.1045	14.2947	15.8683	15.6589	16.341	16.4401	15.8029
A_70_P 001432	TXNIP	thioredoxin interacting protein	Homo sapiens	0.0168161	0.00228126	15.1204	15.0616	14.9242	14.8846	15.2371	15.6509	14.8391	16.2861	15.4829	15.0511	16.2861	16.2913	16.6694	16.6112	16.2436
A_70_P 001446	Xbp1	X-box binding protein 1	Homo sapiens	0.0273993	0.00560942	12.6547	12.7205	12.4867	12.087	12.7005	12.5733	11.9942	11.8158	12.3835	11.8902	11.4747	11.7529	11.2978	11.4781	11.7937
A_70_P 001447	Xbp1	X-box binding protein 1	Homo sapiens	0.0274746	0.00564173	12.9677	12.959	12.711	12.3889	12.8878	12.7612	12.2415	12.1046	12.7593	12.2912	11.7904	12.0429	11.5429	11.6805	11.9303
A_70_P 001486				0.0336833	0.00812777	18.2324	18.051	17.9267	17.8064	17.6627	17.8064	17.8745	18.3568	17.9267	17.9437	18.2039	18.1871	18.2846	18.4801	18.3778
A_70_P 001491	PIGR	polymeric immunoglobulin receptor	Homo sapiens	0.04332	0.0122177	15.7587	15.676	15.8029	15.3066	15.3174	15.6312	15.1045	16.1153	15.3236	15.2314	15.6843	15.7771	15.8287	16.2436	16.1908
A_70_P 001501	Tmem147	transmembrane protein 147	Homo sapiens	0.0477584	0.0143575	13.9567	13.6596	13.7655	13.5008	13.5618	13.4467	13.5586	13.8892	13.813	13.8257	14.0159	14.0317	14.2028	14.7212	14.377
A_70_P 001506				0.0388075	0.0102409	9.49759	9.71533	9.66086	9.89898	9.52431	9.567	9.34887	9.2803	9.42722	9.50203	9.30098	9.28546	8.84907	8.52274	8.44664
A_70_P 001511				0.0364085	0.00921415	16.9549	16.893	16.8845	16.8336	16.5135	16.893	16.3519	16.8044	16.3304	16.1395	16.5198	16.7389	16.6083	17.4301	17.1206
A_70_P 001541	RPS3AP5	ribosomal protein S3A pseudogene 5; ribosomal protein S3a pseudogene 47; ribosomal protein S3a pseudogene 49; ribosomal protein S3A; hypothetical LOC100131699; hypothetical LOC100130107	Homo sapiens	0.00751928	0.000394	17.326	17.3882	17.3882	17.3182	17.3027	17.3615	17.4656	17.0746	17.03	17.0477	17.0219	17.04	16.8336	16.6897	16.8116
A_70_P 001541	RPS3AP49	ribosomal protein S3A pseudogene 5; ribosomal protein S3a pseudogene 47; ribosomal protein S3a pseudogene 49; ribosomal protein S3A; hypothetical LOC100131699; hypothetical LOC100130107	Homo sapiens	0.00751928	0.000394	17.326	17.3882	17.3882	17.3182	17.3027	17.3615	17.4656	17.0746	17.03	17.0477	17.0219	17.04	16.8336	16.6897	16.8116
A_70_P 001541	RPS3AP47	ribosomal protein S3A pseudogene 5; ribosomal protein S3a pseudogene 47; ribosomal protein S3a pseudogene 49; ribosomal protein S3A; hypothetical LOC100131699; hypothetical LOC100130107	Homo sapiens	0.00751928	0.000394	17.326	17.3882	17.3882	17.3182	17.3027	17.3615	17.4656	17.0746	17.03	17.0477	17.0219	17.04	16.8336	16.6897	16.8116
A_70_P 001541	rps3a	ribosomal protein S3A pseudogene 5; ribosomal protein S3a pseudogene 47; ribosomal protein S3a pseudogene 49; ribosomal protein S3A; hypothetical LOC100131699; hypothetical LOC100130107	Homo sapiens	0.00751928	0.000394	17.326	17.3882	17.3882	17.3182	17.3027	17.3615	17.4656	17.0746	17.03	17.0477	17.0219	17.04	16.8336	16.6897	16.8116
A_70_P 001541	LOC100130107	ribosomal protein S3A pseudogene 5; ribosomal protein S3a pseudogene 47; ribosomal protein S3a pseudogene 49; ribosomal protein S3A; hypothetical LOC100131699; hypothetical LOC100130107	Homo sapiens	0.00751928	0.000394	17.326	17.3882	17.3882	17.3182	17.3027	17.3615	17.4656	17.0746	17.03	17.0477	17.0219	17.04	16.8336	16.6897	16.8116
A_70_P 001541	LOC100131699	ribosomal protein S3A pseudogene 5; ribosomal protein S3a pseudogene 47; ribosomal protein S3a pseudogene 49; ribosomal protein S3A; hypothetical LOC100131699; hypothetical LOC100130107	Homo sapiens	0.00751928	0.000394	17.326	17.3882	17.3882	17.3182	17.3027	17.3615	17.4656	17.0746	17.03	17.0477	17.0219	17.04	16.8336	16.6897	16.8116
A_70_P 001556				0.0130909	0.00143046	12.3337	10.3842	12.0026	9.8512	9.99779	11.7631	12.5443	12.6328	11.6229	12.5216	12.1412	12.1576	12.5427	13.3401	12.8702
A_70_P 001571				0.0274746	0.00564186	15.1024	14.58	15.0881	13.6341	13.9917	14.3359	14.5364	13.3978	14.2961	14.68	13.4272	13.6445	11.9782	10.1999	9.87973
A_70_P 001596	Jun	jun oncogene	Homo sapiens	0.046609	0.0136906	14.6259	14.6066	14.5486	14.1374	14.112	14.1005	14.2411	14.2221	14.2788	14.0985	13.9952	14.2238	13.8478	13.8563	13.7909
A_70_P 001621	sdhC	succinate dehydrogenase complex, subunit C, integral membrane protein, 15kDa	Homo sapiens	0.00909272	0.000631	11.7696	11.668	11.9295	11.3912	11.4411	11.815	12.238	12.711	12.1365	12.2261	12.3667	12.3778	13.1185	12.8715	13.0798
A_70_P 001666				0.0231386	0.00408365	13.8549	13.7631	14.2508	13.8563	13.9894	13.4084	13.393	13.0449	13.8494	13.047	13.2867	13.1667	12.6268	12.9706	12.7196
A_70_P 001671	G3BP1	GTPase activating protein (SH3 domain) binding protein 1	Homo sapiens	0.0236413	0.00427063	9.13728	9.0698	9.06903	8.94929	9.16966	9.33634	8.95019	9.03658	9.08694	9.21164	9.45374	9.42034	9.79554	9.81113	9.64718
A_70_P 001716	HLA-A	major histocompatibility complex, class I, A	Homo sapiens	0.0119661	0.00116981	11.4492	11.0017	11.1086	11.4485	11.3128	11.6096	11.741	13.6482	12.9841	12.3697	14.459	13.9794	14.5399	14.767	13.7049
A_70_P 001736	Klf5	Kruppel-like factor 5 (intestinal)	Homo sapiens	0.0218477	0.00372818	10.2922	10.2176	10.0592	10.1662	9.61537	10.0343	10.2041	9.86005	9.82976	9.25672	8.82295	8.67906	8.75844	8.30562	8.46601
A_70_P 001801	Erbb3	v-erb-b2 erythroblastic leukemia viral oncogene homolog 3 (avian)	Homo sapiens	0.0107973	0.000923	18.0402	17.8261	17.7959	17.8367	17.9962	17.8935	17.6697	17.7959	17.8555	17.8745	17.6409	17.8147	17.2607	17.2878	17.326
A_70_P 001806				0.00821765	0.000484	11.5644	11.4874	11.4655	11.5515	11.5782	11.0937	11.1433	10.3904	10.0082	9.75293	9.58171	9.33426	9.71533	9.36637	9.48114
A_70_P 001826				0.00396337	3.4e-05	14.8676	14.604	15.1937	14.684	14.7151	15.1964	15.6254	15.7317	15.7121	15.6345	15.8721	15.8683	15.7553	15.735	15.6477
A_70_P 001831	RPS24	ribosomal protein S24	Homo sapiens	0.0242433	0.00446954	12.9123	13.2636	12.8158	13.4964	13.2601	13.6295	13.3303	13.1964	13.1975	13.3553	13.2888	13.2399	12.9762	13.0073	12.9882
A_70_P 001841	tubB	tubulin, beta; similar to tubulin, beta 5; tubulin, beta pseudogene 2; tubulin, beta pseudogene 1	Homo sapiens	0.0174773	0.00249477	9.08914	9.79715	8.86682	9.26658	9.67314	9.00215	7.98094	6.68067	7.60185	7.74606	7.93292	7.89567	8.11024	7.20243	6.9244
A_70_P 001841	LOC442308	tubulin, beta; similar to tubulin, beta 5; tubulin, beta pseudogene 2; tubulin, beta pseudogene 1	Homo sapiens	0.0174773	0.00249477	9.08914	9.79715	8.86682	9.26658	9.67314	9.00215	7.98094	6.68067	7.60185	7.74606	7.93292	7.89567	8.11024	7.20243	6.9244
A_70_P 001841	TUBBP1	tubulin, beta; similar to tubulin, beta 5; tubulin, beta pseudogene 2; tubulin, beta pseudogene 1	Homo sapiens	0.0174773	0.00249477	9.08914	9.79715	8.86682	9.26658	9.67314	9.00215	7.98094	6.68067	7.60185	7.74606	7.93292	7.89567	8.11024	7.20243	6.9244
A_70_P 001841	TUBBP2	tubulin, beta; similar to tubulin, beta 5; tubulin, beta pseudogene 2; tubulin, beta pseudogene 1	Homo sapiens	0.0174773	0.00249477	9.08914	9.79715	8.86682	9.26658	9.67314	9.00215	7.98094	6.68067	7.60185	7.74606	7.93292	7.89567	8.11024	7.20243	6.9244
A_70_P 001866				0.00566109	0.00018	14.2769	14.1403	14.3393	14.0679	14.1081	13.4722	13.1017	13.3918	13.4939	13.3648	12.9871	13.341	12.5507	12.7056	12.4969
A_70_P 001871	atp5h	ATP synthase, H+ transporting, mitochondrial F0 complex, subunit d	Homo sapiens	0.00349478	9.55e-06	9.2401	9.44533	9.15502	9.50839	9.35403	10.0717	10.1447	10.4731	10.0445	10.3161	10.6721	10.6864	11.4366	11.4301	11.5237
A_70_P 001881				0.0305249	0.00674938	11.9717	12.0237	12.3011	11.8348	12.1412	11.7443	11.3179	10.542	10.696	10.7958	10.8971	11.1338	11.1494	11.2149	11.2488
A_70_P 001891	COL1A1	collagen, type I, alpha 1	Homo sapiens	0.0272786	0.00552675	14.8246	14.5153	14.68	15.9768	15.8445	14.2238	14.613	14.4076	15.3174	14.6758	13.5435	13.8917	13.2507	12.8273	12.8312
A_70_P 001896	RN28S1	28S ribosomal RNA	Homo sapiens	0.0311774	0.00704273	17.9148	17.7446	17.8367	18.2846	18.2571	17.9741	18.2324	17.9437	18.5692	18.4442	18.4296	18.5255	18.5946	18.4	18.5255
A_70_P 001921	COL1A2	collagen, type I, alpha 2	Homo sapiens	0.0469763	0.0138859	17.3771	17.2956	17.2004	18.0635	17.8367	17.3438	17.5714	17.2489	17.9333	17.8147	16.874	17.0806	16.7099	16.2388	16.5716
A_70_P 001926	EEF1A1P5	eukaryotic translation elongation factor 1 alpha-like 7; eukaryotic translation elongation factor 1 alpha-like 3; similar to eukaryotic translation elongation factor 1 alpha 1; eukaryotic translation elongation factor 1 alpha 1	Homo sapiens	0.0130504	0.00141815	17.2607	17.2489	17.1361	17.2802	17.2728	17.3685	16.8564	16.9624	16.9875	16.9875	16.7804	16.8663	16.5135	16.2671	16.4401
A_70_P 001926	EEF1A1P9	eukaryotic translation elongation factor 1 alpha-like 7; eukaryotic translation elongation factor 1 alpha-like 3; similar to eukaryotic translation elongation factor 1 alpha 1; eukaryotic translation elongation factor 1 alpha 1	Homo sapiens	0.0130504	0.00141815	17.2607	17.2489	17.1361	17.2802	17.2728	17.3685	16.8564	16.9624	16.9875	16.9875	16.7804	16.8663	16.5135	16.2671	16.4401
A_70_P 001926	EEF1A1P24	eukaryotic translation elongation factor 1 alpha-like 7; eukaryotic translation elongation factor 1 alpha-like 3; similar to eukaryotic translation elongation factor 1 alpha 1; eukaryotic translation elongation factor 1 alpha 1	Homo sapiens	0.0130504	0.00141815	17.2607	17.2489	17.1361	17.2802	17.2728	17.3685	16.8564	16.9624	16.9875	16.9875	16.7804	16.8663	16.5135	16.2671	16.4401
A_70_P 001926	EEF1A1	eukaryotic translation elongation factor 1 alpha-like 7; eukaryotic translation elongation factor 1 alpha-like 3; similar to eukaryotic translation elongation factor 1 alpha 1; eukaryotic translation elongation factor 1 alpha 1	Homo sapiens	0.0130504	0.00141815	17.2607	17.2489	17.1361	17.2802	17.2728	17.3685	16.8564	16.9624	16.9875	16.9875	16.7804	16.8663	16.5135	16.2671	16.4401
A_70_P 001951	RPL23AP63	ribosomal protein L23a pseudogene 63; ribosomal protein L23a pseudogene 75; ribosomal protein L23a pseudogene 37; ribosomal protein L23a pseudogene 65; ribosomal protein L23a pseudogene 43; ribosomal protein L23a pseudogene 44; ribosomal protein L23a	Homo sapiens	0.0290363	0.00616267	17.7959	17.8839	18.1495	17.8839	18.1157	17.9006	17.7828	17.8147	17.767	17.7071	17.6118	17.6778	17.3027	17.3615	17.4406
A_70_P 001951	Rpl23a	ribosomal protein L23a pseudogene 63; ribosomal protein L23a pseudogene 75; ribosomal protein L23a pseudogene 37; ribosomal protein L23a pseudogene 65; ribosomal protein L23a pseudogene 43; ribosomal protein L23a pseudogene 44; ribosomal protein L23a	Homo sapiens	0.0290363	0.00616267	17.7959	17.8839	18.1495	17.8839	18.1157	17.9006	17.7828	17.8147	17.767	17.7071	17.6118	17.6778	17.3027	17.3615	17.4406
A_70_P 001951	RPL23AP37	ribosomal protein L23a pseudogene 63; ribosomal protein L23a pseudogene 75; ribosomal protein L23a pseudogene 37; ribosomal protein L23a pseudogene 65; ribosomal protein L23a pseudogene 43; ribosomal protein L23a pseudogene 44; ribosomal protein L23a	Homo sapiens	0.0290363	0.00616267	17.7959	17.8839	18.1495	17.8839	18.1157	17.9006	17.7828	17.8147	17.767	17.7071	17.6118	17.6778	17.3027	17.3615	17.4406
A_70_P 001951	RPL23AP75	ribosomal protein L23a pseudogene 63; ribosomal protein L23a pseudogene 75; ribosomal protein L23a pseudogene 37; ribosomal protein L23a pseudogene 65; ribosomal protein L23a pseudogene 43; ribosomal protein L23a pseudogene 44; ribosomal protein L23a	Homo sapiens	0.0290363	0.00616267	17.7959	17.8839	18.1495	17.8839	18.1157	17.9006	17.7828	17.8147	17.767	17.7071	17.6118	17.6778	17.3027	17.3615	17.4406
A_70_P 001951	RPL23AP43	ribosomal protein L23a pseudogene 63; ribosomal protein L23a pseudogene 75; ribosomal protein L23a pseudogene 37; ribosomal protein L23a pseudogene 65; ribosomal protein L23a pseudogene 43; ribosomal protein L23a pseudogene 44; ribosomal protein L23a	Homo sapiens	0.0290363	0.00616267	17.7959	17.8839	18.1495	17.8839	18.1157	17.9006	17.7828	17.8147	17.767	17.7071	17.6118	17.6778	17.3027	17.3615	17.4406
A_70_P 001951	RPL23AP44	ribosomal protein L23a pseudogene 63; ribosomal protein L23a pseudogene 75; ribosomal protein L23a pseudogene 37; ribosomal protein L23a pseudogene 65; ribosomal protein L23a pseudogene 43; ribosomal protein L23a pseudogene 44; ribosomal protein L23a	Homo sapiens	0.0290363	0.00616267	17.7959	17.8839	18.1495	17.8839	18.1157	17.9006	17.7828	17.8147	17.767	17.7071	17.6118	17.6778	17.3027	17.3615	17.4406
A_70_P 001951	RPL23AP65	ribosomal protein L23a pseudogene 63; ribosomal protein L23a pseudogene 75; ribosomal protein L23a pseudogene 37; ribosomal protein L23a pseudogene 65; ribosomal protein L23a pseudogene 43; ribosomal protein L23a pseudogene 44; ribosomal protein L23a	Homo sapiens	0.0290363	0.00616267	17.7959	17.8839	18.1495	17.8839	18.1157	17.9006	17.7828	17.8147	17.767	17.7071	17.6118	17.6778	17.3027	17.3615	17.4406
A_70_P 001961	Col16a1	collagen, type XVI, alpha 1	Homo sapiens	0.0170428	0.00235265	10.6095	10.8762	10.7987	10.7881	10.7469	10.2779	10.1544	8.19538	9.25298	8.86205	8.7019	8.73819	10.2611	9.22414	8.88473
A_70_P 001971	HMGB1	high-mobility group box 1; high-mobility group box 1-like 10	Homo sapiens	0.0334711	0.00801729	15.7952	15.8683	15.7686	16.2316	16.09	15.8862	15.8067	15.3536	15.7214	15.7872	15.5725	15.4978	15.5511	15.5482	15.615
A_70_P 001971	HMGB1L10	high-mobility group box 1; high-mobility group box 1-like 10	Homo sapiens	0.0334711	0.00801729	15.7952	15.8683	15.7686	16.2316	16.09	15.8862	15.8067	15.3536	15.7214	15.7872	15.5725	15.4978	15.5511	15.5482	15.615
A_70_P 002026	ywhaq	tyrosine 3-monooxygenase/tryptophan 5-monooxygenase activation protein, theta polypeptide	Homo sapiens	0.0074989	0.000387	16.4584	16.6562	16.3947	15.9804	16.2023	16.2758	16.0717	15.9244	16.1683	16.3947	15.8067	16.0302	15.2342	15.0373	15.1157
A_70_P 002031	pdhB	pyruvate dehydrogenase (lipoamide) beta	Homo sapiens	0.0122511	0.00122013	13.0983	12.8178	13.0362	12.7547	12.8139	13.2104	13.5758	14.0204	13.3365	13.1419	13.6227	13.4037	14.1859	14.5303	14.58
A_70_P 002041	mettl7a	methyltransferase like 7A	Homo sapiens	0.00634993	0.000257	12.5982	13.3192	12.732	13.1985	13.4665	12.9911	12.6328	12.8158	12.5871	12.5712	12.5946	12.5769	12.1038	12.1612	12.0768
A_70_P 002076	PKP4	plakophilin 4	Homo sapiens	0.0275596	0.00566664	14.462	14.513	14.5604	14.5915	14.578	14.5644	14.227	13.7964	14.347	14.2318	13.8862	14.219	14.0392	13.8089	14.0958
A_70_P 002111				0.0407825	0.0110542	9.3795	9.48484	9.1403	9.45307	9.25942	9.86066	9.43523	9.5284	9.40469	9.31414	9.49908	9.69108	9.79104	9.75561	9.89749
A_70_P 002161	BIVM	basic, immunoglobulin-like variable motif containing	Homo sapiens	0.0467486	0.0137601	6.84068	7.08693	6.8626	7.13437	7.02084	7.12027	6.67332	6.73282	7.23059	6.9922	6.61124	6.75055	6.38744	6.65609	6.71778
A_70_P 002196	RNF19A	ring finger protein 19A	Homo sapiens	0.0420051	0.0116296	6.51378	6.58051	6.56683	6.84684	6.51539	6.51378	6.67546	6.34644	6.4192	6.52221	6.28697	6.45969	6.05418	5.91168	6.11602
A_70_P 002246				0.0472325	0.0140533	8.71966	8.35675	8.54731	8.28673	8.31997	8.54574	8.64372	8.86831	8.89017	9.13949	9.08694	8.63603	8.56979	8.67157	8.81897
A_70_P 002296	PCOLCE2	procollagen C-endopeptidase enhancer 2	Homo sapiens	0.0105278	0.000879	12.9157	12.8673	12.944	13.1027	12.9452	13.1739	13.1152	13.1049	12.4489	12.4263	12.396	12.0944	12.0665	12.0277	12.0266
A_70_P 002336	AQP4	aquaporin 4	Homo sapiens	0.0174773	0.00249188	13.4685	12.7066	12.7852	13.062	12.3786	12.7712	13.2387	13.2938	12.4025	12.5278	12.6859	12.1552	14.7109	14.4062	14.5566
A_70_P 002341	mll	myeloid/lymphoid or mixed-lineage leukemia (trithorax homolog, Drosophila)	Homo sapiens	0.00442312	6.19e-05	11.3232	11.4492	11.4358	10.8378	11.0182	11.2653	10.6432	10.235	10.0859	9.96858	9.99336	9.67238	9.40384	9.58171	9.50203
A_70_P 002351	TPD52	tumor protein D52	Homo sapiens	0.0163068	0.0021674	9.46637	9.09891	9.05259	9.26318	9.00785	8.99725	9.2508	8.26737	7.72675	7.66758	7.29349	6.92521	6.53514	7.13274	6.96908
A_70_P 002356	ZNF83	zinc finger protein 83	Homo sapiens	0.0213469	0.00357262	12.1091	12.1439	12.5701	12.1348	12.0253	11.902	12.4489	12.5686	11.9576	11.8493	11.6338	11.4331	11.4675	11.3746	11.5347
A_70_P 002366				0.00727787	0.000362	9.41649	9.72968	9.36348	10.1193	9.73211	9.69794	9.10568	8.69144	9.24775	9.58784	8.53341	8.10561	7.86657	7.56134	7.6371
A_70_P 002381				0.0388381	0.0102693	12.1373	12.1283	12.2051	12.296	12.2433	12.1591	12.2501	12.3818	12.213	12.3215	12.455	12.396	12.3786	11.7813	12.3942
A_70_P 002386				0.0468218	0.013817	13.9116	13.6558	13.8382	13.7951	13.5205	14.1582	13.7519	13.5352	13.5305	13.6153	13.0912	13.5706	13.1591	12.9082	13.1548
A_70_P 002396	C12orf48	chromosome 12 open reading frame 48	Homo sapiens	0.0152988	0.00190819	8.96164	9.09826	8.95637	9.18304	9.12517	9.41787	9.40961	9.37796	9.39027	9.6988	9.58784	9.68363	9.5363	9.6055	9.52908
A_70_P 002426				0.0233157	0.00416181	12.5974	12.388	12.3053	12.8496	12.6124	13.0883	12.8662	12.4077	12.9737	12.9771	12.3037	12.2189	12.2563	11.672	12.041
A_70_P 002456				0.00553314	0.00017	10.5831	9.25011	10.3995	9.34977	9.87086	10.6906	11.5244	12.1727	12.1298	11.7144	12.3053	12.3572	12.3532	13.0064	12.7222
A_70_P 002481	Fabp7	fatty acid binding protein 7, brain	Homo sapiens	0.0357929	0.00898648	9.53455	10.4075	9.91112	11.5629	10.3468	10.728	10.3039	9.90122	10.2628	9.83047	8.70556	8.95637	7.70829	6.99435	7.96485
A_70_P 002496				0.00551043	0.000164	4.1949	4.22067	4.87283	4.79653	4.83334	4.80304	4.43103	5.80497	4.43103	4.57316	5.48159	4.62462	5.90113	5.83346	5.75543
A_70_P 002506	TRIB1	tribbles homolog 1 (Drosophila)	Homo sapiens	0.0368201	0.00939005	8.73887	8.78995	8.98564	8.77689	8.37994	9.31353	9.34479	9.35288	8.46241	8.36951	8.33426	7.8102	7.77581	7.6565	7.88085
A_70_P 002581	Vps13c	vacuolar protein sorting 13 homolog C (S. cerevisiae)	Homo sapiens	0.0400547	0.0107712	11.4739	11.3644	11.3151	11.6324	11.5569	11.5753	11.9924	11.9166	11.9992	12.1992	12.0026	11.7977	12.0017	12.3069	12.4673
A_70_P 002606	ZNF711	zinc finger protein 711	Homo sapiens	0.0131151	0.00144221	10.9937	11.0079	10.9569	11.2011	11.0509	10.6355	10.9555	10.7697	11.0454	10.8917	10.7585	10.7712	9.97212	9.84988	10.0424
A_70_P 002611	pdhB	pyruvate dehydrogenase (lipoamide) beta	Homo sapiens	0.0147978	0.00178389	14.7983	14.5837	14.9406	15.4477	15.7443	15.0115	15.2529	14.8573	15.1381	15.1072	14.5244	14.5857	14.0709	13.8412	14.1183
A_70_P 002646	ITCH	itchy E3 ubiquitin protein ligase homolog (mouse)	Homo sapiens	0.0357929	0.00899498	12.1602	12.1803	12.4041	12.4288	12.3437	12.4581	12.3136	12.3371	12.1383	12.2207	12.2078	12.3634	11.7178	11.5202	11.7426
A_70_P 002661	ABCB1	ATP-binding cassette, sub-family B (MDR/TAP), member 1	Homo sapiens	0.0128037	0.00135384	10.9538	10.8736	10.8449	10.6441	10.7945	11.086	11.0123	11.1029	11.1096	11.226	11.1509	11.0079	11.4383	11.4533	11.5049
A_70_P 002691	egln3	egl nine homolog 3 (C. elegans)	Homo sapiens	0.0371414	0.00954764	10.0568	10.139	10.0105	10.4075	10.1537	9.67176	10.2377	9.65231	9.6055	9.3424	9.37194	9.84117	11.6822	12.6879	12.491
A_70_P 002706	BNIP3L	BCL2/adenovirus E1B 19kDa interacting protein 3-like	Homo sapiens	0.0334592	0.00800567	11.0889	10.9937	10.9497	10.7935	11.0618	10.9332	10.6095	10.7328	10.7389	10.7705	10.6976	10.2788	9.87243	10.2384	9.97894
A_70_P 002707	FCER1G	Fc fragment of IgE, high affinity I, receptor for; gamma polypeptide	Homo sapiens	0.0267104	0.00535395	11.1187	10.9684	10.8626	10.5927	10.7741	11.0561	10.5996	10.4377	10.7749	10.8089	10.7092	10.0635	9.80894	10.1114	9.87157
A_70_P 002711	TEK	TEK tyrosine kinase, endothelial	Homo sapiens	0.00709006	0.000345	5.63222	5.34495	5.68923	4.92481	5.45332	5.74461	5.71301	6.50763	6.39214	6.15198	6.59148	6.66079	6.73118	7.14674	6.83624
A_70_P 002712	TEK	TEK tyrosine kinase, endothelial	Homo sapiens	0.0230112	0.00404066	5.95685	5.91843	5.80418	5.32013	5.42034	6.01311	6.03252	6.72091	6.46384	6.42171	7.04718	6.76509	6.9467	7.54403	7.16096
A_70_P 002727	CD1D	CD1d molecule	Homo sapiens	0.0226709	0.00393442	10.5064	10.5526	10.7144	10.1848	10.3206	10.5586	10.873	11.1416	10.9629	11.0706	11.1367	11.2285	10.785	10.8495	11.2157
A_70_P 002751	Gria3	glutamate receptor, ionotrophic, AMPA 3	Homo sapiens	0.0116073	0.00107951	7.93681	9.05675	8.56043	9.11588	8.89345	8.40346	7.58263	7.32032	7.85659	7.66832	7.77729	7.90715	7.42218	7.70464	8.11024
A_70_P 002786	PPARA	peroxisome proliferator-activated receptor alpha	Homo sapiens	0.00349478	1.33e-05	6.87612	6.80243	6.92521	6.38663	6.57031	6.84414	7.64799	7.96059	7.55387	7.6608	7.94578	7.89488	8.58414	8.27795	8.07854
A_70_P 002791	CEBPB	CCAAT/enhancer binding protein (C/EBP), beta	Homo sapiens	0.0200049	0.0031762	6.42104	6.1713	5.61389	5.25958	6.17595	6.78105	5.60695	7.40126	6.80388	6.03098	6.47279	7.75935	9.06601	9.78974	9.03884
A_70_P 002826	PPY	pancreatic polypeptide	Homo sapiens	0.0173932	0.00246582	6.46302	6.20834	6.77073	6.32862	6.79252	6.59	7.11544	7.49286	7.34496	7.52303	8.21137	8.57202	8.68201	9.25942	9.47697
A_70_P 002831	ahr	aryl hydrocarbon receptor	Homo sapiens	0.035938	0.00904997	6.6135	6.69556	6.39378	6.85467	6.54531	6.54821	6.48028	7.33662	6.78403	6.90824	7.42281	7.16096	6.96746	6.89053	7.20985
A_70_P 002841				0.00761891	0.000408	5.23259	5.11076	5.15238	4.45911	4.38808	5.31564	5.80418	6.28245	5.91425	5.9615	6.50904	6.39542	6.73053	6.29667	6.76665
A_70_P 002842				0.00634993	0.000257	5.37043	4.79151	5.21217	4.393	4.60992	5.37353	5.7409	6.1815	5.6865	5.91351	6.31787	6.19103	6.77073	6.43599	6.84755
A_70_P 002861				0.0482868	0.0146233	5.45802	5.48791	5.71526	5.79042	5.83282	5.59771	5.00147	4.83141	4.78944	5.06074	5.15874	5.1749	5.14466	5.09462	5.33382
A_70_P 002906	ANGPT2	angiopoietin 2	Homo sapiens	0.00859025	0.000547	9.32742	8.81252	9.23092	8.72578	8.79138	9.58304	9.25807	9.52908	9.76905	9.65639	9.59704	9.46264	8.98564	9.55882	9.44292
A_70_P 002907	GRM2	glutamate receptor, metabotropic 2	Homo sapiens	0.018969	0.00291934	8.98564	8.50993	8.97709	8.45881	8.60959	9.33041	9.11337	9.29102	9.60739	9.34325	9.11743	9.25672	8.92653	9.51908	9.1809
A_70_P 002912	SLC2A8	solute carrier family 2 (facilitated glucose transporter), member 8	Homo sapiens	0.0207814	0.00340693	7.49356	7.34966	7.5338	7.19817	7.66212	7.43771	7.91451	7.91581	7.84787	7.81395	7.87778	8.5092	8.32716	8.27637	8.00441
A_70_P 002922	C12orf48	chromosome 12 open reading frame 48	Homo sapiens	0.00748682	0.000385	8.78121	8.9257	8.87772	9.00215	9.15439	8.61946	9.01487	8.03729	8.32089	8.76604	7.67007	7.70687	7.29627	6.92289	7.09982
A_70_P 002931	lgals9	lectin, galactoside-binding, soluble, 9	Homo sapiens	0.0151309	0.00185629	17.2227	17.0877	17.192	17.1134	17.0145	17.0986	17.1465	16.798	17.1623	17.3615	16.9273	17.0145	16.0771	15.8517	16.1584
A_70_P 002936				0.00963183	0.000728	8.24955	7.10873	7.44019	6.88313	7.27331	8.26019	8.94459	8.19463	8.94244	8.91743	8.73819	8.3027	7.99567	8.29678	8.10113
A_70_P 002941	Atp5a1	ATP synthase, H+ transporting, mitochondrial F1 complex, alpha subunit 1, cardiac muscle	Homo sapiens	0.00466901	9.8e-05	7.1847	7.2072	7.18879	7.38864	7.36822	7.70829	7.80795	8.15535	7.53888	7.84985	7.9719	8.04542	8.81196	8.93893	8.79899
A_70_P 002951	EIF3K	eukaryotic translation initiation factor 3, subunit K	Homo sapiens	0.0416806	0.0114736	16.336	16.336	16.3471	16.3704	16.5041	16.4584	15.9649	16.1908	16.0771	16.0543	16.2671	16.3245	16.1488	16.3024	16.2124
A_70_P 002971	FHIT	fragile histidine triad gene	Homo sapiens	0.0154478	0.0019356	10.9754	10.6263	10.8058	10.7749	10.4973	10.167	10.8018	10.5129	10.7958	11.144	12.0328	11.3107	9.71892	9.50299	9.6903
A_70_P 003001	slc25a12	solute carrier family 25 (mitochondrial carrier, Aralar), member 12	Homo sapiens	0.0391161	0.0103976	5.0752	5.31381	5.40328	4.51298	4.84671	5.33557	5.91922	6.4622	5.96536	5.98529	6.28089	5.82017	6.72235	6.68067	7.33662
A_70_P 003006				0.0105229	0.00087	4.62115	4.99196	5.2836	4.9381	4.86031	4.71452	5.68837	4.15381	4.13781	3.965	4.02708	4.13918	5.28683	4.57897	4.79271
A_70_P 003036	SIN3A	SIN3 homolog A, transcription regulator (yeast)	Homo sapiens	0.0125153	0.00128469	14.4158	14.1489	14.513	14.2879	14.2702	14.4369	14.8418	14.4004	14.6524	14.5416	14.1522	13.9579	13.5154	13.7246	13.6086
A_70_P 003062	FTH1	ferritin, heavy polypeptide 1; ferritin, heavy polypeptide-like 16; similar to ferritin, heavy polypeptide 1; ferritin, heavy polypeptide-like 3 pseudogene	Homo sapiens	0.030237	0.00661163	16.5985	16.2023	16.2861	16.6562	16.3471	16.4278	16.3148	16.389	16.2072	16.0302	16.1584	16.4278	16.8044	16.8044	16.893
A_70_P 003062	FTHL3	ferritin, heavy polypeptide 1; ferritin, heavy polypeptide-like 16; similar to ferritin, heavy polypeptide 1; ferritin, heavy polypeptide-like 3 pseudogene	Homo sapiens	0.030237	0.00661163	16.5985	16.2023	16.2861	16.6562	16.3471	16.4278	16.3148	16.389	16.2072	16.0302	16.1584	16.4278	16.8044	16.8044	16.893
A_70_P 003062	FTHL20	ferritin, heavy polypeptide 1; ferritin, heavy polypeptide-like 16; similar to ferritin, heavy polypeptide 1; ferritin, heavy polypeptide-like 3 pseudogene	Homo sapiens	0.030237	0.00661163	16.5985	16.2023	16.2861	16.6562	16.3471	16.4278	16.3148	16.389	16.2072	16.0302	16.1584	16.4278	16.8044	16.8044	16.893
A_70_P 003062	FTHL16	ferritin, heavy polypeptide 1; ferritin, heavy polypeptide-like 16; similar to ferritin, heavy polypeptide 1; ferritin, heavy polypeptide-like 3 pseudogene	Homo sapiens	0.030237	0.00661163	16.5985	16.2023	16.2861	16.6562	16.3471	16.4278	16.3148	16.389	16.2072	16.0302	16.1584	16.4278	16.8044	16.8044	16.893
A_70_P 003106				0.00963183	0.000728	7.64256	5.8787	8.0831	8.36626	8.65365	6.99157	9.59369	10.5411	10.0873	9.93841	10.4724	10.6361	11.4747	11.6757	11.4091
A_70_P 003116	RPS7P4	ribosomal protein S7; ribosomal protein S7 pseudogene 11; ribosomal protein S7 pseudogene 4; ribosomal protein S7 pseudogene 10	Homo sapiens	0.0322423	0.00750597	17.5188	17.6627	17.6878	17.7071	17.5926	17.7744	17.2162	17.5624	17.3771	17.1134	16.9875	17.3116	17.2666	17.1065	17.2227
A_70_P 003116	rps7	ribosomal protein S7; ribosomal protein S7 pseudogene 11; ribosomal protein S7 pseudogene 4; ribosomal protein S7 pseudogene 10	Homo sapiens	0.0322423	0.00750597	17.5188	17.6627	17.6878	17.7071	17.5926	17.7744	17.2162	17.5624	17.3771	17.1134	16.9875	17.3116	17.2666	17.1065	17.2227
A_70_P 003116	RPS7P11	ribosomal protein S7; ribosomal protein S7 pseudogene 11; ribosomal protein S7 pseudogene 4; ribosomal protein S7 pseudogene 10	Homo sapiens	0.0322423	0.00750597	17.5188	17.6627	17.6878	17.7071	17.5926	17.7744	17.2162	17.5624	17.3771	17.1134	16.9875	17.3116	17.2666	17.1065	17.2227
A_70_P 003116	RPS7P10	ribosomal protein S7; ribosomal protein S7 pseudogene 11; ribosomal protein S7 pseudogene 4; ribosomal protein S7 pseudogene 10	Homo sapiens	0.0322423	0.00750597	17.5188	17.6627	17.6878	17.7071	17.5926	17.7744	17.2162	17.5624	17.3771	17.1134	16.9875	17.3116	17.2666	17.1065	17.2227
A_70_P 003121	DLK1	delta-like 1 homolog (Drosophila)	Homo sapiens	0.0170428	0.00235729	17.7828	17.6973	17.9148	17.9006	17.9148	17.8839	17.2728	17.4656	17.4207	17.1754	17.0986	17.2956	17.2227	16.9693	17.0746
A_70_P 003131	Derl1	Der1-like domain family, member 1	Homo sapiens	0.0280784	0.00585537	14.2702	14.8179	14.6507	14.5364	14.0465	14.442	14.7191	15.2892	14.4662	14.282	15.1355	15.2191	15.3909	15.6092	15.739
A_70_P 003151	SEPW1	selenoprotein W, 1	Homo sapiens	0.0267669	0.0053804	16.8116	16.874	16.8475	16.5264	16.4735	16.9103	16.6617	17.2404	17.0145	16.7742	17.2607	17.1554	16.6478	16.6562	16.8845
A_70_P 003161	MAGED1	melanoma antigen family D, 1	Homo sapiens	0.0135022	0.00150929	8.77621	8.75762	8.75155	8.35373	8.42078	8.22695	7.68414	8.01766	8.47245	8.41632	7.37948	8.02561	6.79252	6.38575	6.4426
A_70_P 003166	dld	dihydrolipoamide dehydrogenase	Homo sapiens	0.00794058	0.00045	15.9684	15.8721	15.9337	15.8067	15.6806	16.0262	16.341	16.3819	16.0866	16.2861	16.401	16.3641	16.9103	17.0806	17.2004
A_70_P 003171	RPS18P12	ribosomal protein S18 pseudogene 12; ribosomal protein S18 pseudogene 5; ribosomal protein S18	Homo sapiens	0.0164335	0.00219007	18.3407	18.4296	18.4442	18.3778	18.3778	18.4296	18.1286	18.0635	18.075	18.1871	18.1157	18.0072	17.7263	18.0185	18.0635
A_70_P 003171	rps18	ribosomal protein S18 pseudogene 12; ribosomal protein S18 pseudogene 5; ribosomal protein S18	Homo sapiens	0.0164335	0.00219007	18.3407	18.4296	18.4442	18.3778	18.3778	18.4296	18.1286	18.0635	18.075	18.1871	18.1157	18.0072	17.7263	18.0185	18.0635
A_70_P 003171	RPS18P5	ribosomal protein S18 pseudogene 12; ribosomal protein S18 pseudogene 5; ribosomal protein S18	Homo sapiens	0.0164335	0.00219007	18.3407	18.4296	18.4442	18.3778	18.3778	18.4296	18.1286	18.0635	18.075	18.1871	18.1157	18.0072	17.7263	18.0185	18.0635
A_70_P 003181	b4galt4	UDP-Gal:betaGlcNAc beta 1,4- galactosyltransferase, polypeptide 4	Homo sapiens	0.0442267	0.0126183	15.4804	15.6185	15.4273	15.3507	15.2191	15.4978	15.2051	15.1516	14.8969	14.8931	14.9471	15.0373	15.2314	14.9011	15.1355
A_70_P 003186	SC4MOL	sterol-C4-methyl oxidase-like	Homo sapiens	0.0377253	0.00982562	12.999	12.7339	12.796	13.587	13.3732	12.6218	12.9942	11.9464	12.6296	13.2948	12.148	12.4837	11.6875	11.6229	11.9893
A_70_P 003216	FNTAL2	farnesyltransferase, CAAX box, alpha-like 2	Homo sapiens	0.0475707	0.0142423	15.0237	14.9406	14.8437	14.7109	14.3654	14.8794	14.5503	14.513	14.7423	14.4288	14.3654	14.5837	14.493	14.4231	14.3918
A_70_P 003221	Plscr3	phospholipid scramblase 3	Homo sapiens	0.0466815	0.013732	15.0373	14.8969	14.7191	14.904	14.1374	14.9196	15.3206	15.5482	15.3561	15.2111	15.5389	15.4477	15.4389	15.6951	15.512
A_70_P 003262	YY1	YY1 transcription factor	Homo sapiens	0.0381722	0.0100175	13.8752	13.7964	13.918	13.5091	13.6816	13.7909	13.9376	14.0894	13.6829	13.6434	13.714	13.5656	13.4799	13.5389	13.5167
A_70_P 003281	S100A10	S100 calcium binding protein A10	Homo sapiens	0.0416806	0.0114825	11.5898	12.1695	11.6664	12.2094	12.0125	11.6221	11.5914	11.7375	11.736	11.6695	11.6726	11.7946	11.8049	11.6206	11.6285
A_70_P 003306	Pcbd1	pterin-4 alpha-carbinolamine dehydratase/dimerization cofactor of hepatocyte nuclear factor 1 alpha	Homo sapiens	0.00520759	0.000132	12.4308	12.6082	12.0993	12.5488	12.2815	12.4722	12.6722	12.1055	12.3802	12.5789	11.7946	11.778	10.8371	10.6584	10.6286
A_70_P 003311	sdhD	similar to succinate dehydrogenase complex, subunit D, integral membrane protein; succinate dehydrogenase complex, subunit D, integral membrane protein	Homo sapiens	0.00854844	0.00053	8.03225	8.07098	7.82407	8.15899	8.00363	8.59248	8.70836	9.14731	8.42998	8.53749	8.88556	9.04067	9.53772	9.59183	9.88193
A_70_P 003311	LOC100130320	similar to succinate dehydrogenase complex, subunit D, integral membrane protein; succinate dehydrogenase complex, subunit D, integral membrane protein	Homo sapiens	0.00854844	0.00053	8.03225	8.07098	7.82407	8.15899	8.00363	8.59248	8.70836	9.14731	8.42998	8.53749	8.88556	9.04067	9.53772	9.59183	9.88193
A_70_P 003312	sdhD	similar to succinate dehydrogenase complex, subunit D, integral membrane protein; succinate dehydrogenase complex, subunit D, integral membrane protein	Homo sapiens	0.00859326	0.00055	8.00726	7.98094	8.05191	7.6565	7.62167	8.22268	8.13251	9.03103	8.04118	8.40887	8.87141	8.94852	9.20444	9.53701	9.34175
A_70_P 003312	LOC100130320	similar to succinate dehydrogenase complex, subunit D, integral membrane protein; succinate dehydrogenase complex, subunit D, integral membrane protein	Homo sapiens	0.00859326	0.00055	8.00726	7.98094	8.05191	7.6565	7.62167	8.22268	8.13251	9.03103	8.04118	8.40887	8.87141	8.94852	9.20444	9.53701	9.34175
A_70_P 003316	IFI6	interferon, alpha-inducible protein 6	Homo sapiens	0.0215485	0.0036407	10.0778	10.1906	10.1754	10.6404	10.3518	10.4273	11.3934	9.80041	9.54063	10.3125	9.79455	9.57168	10.6058	10.5807	10.702
A_70_P 003321	RPL17P9	ribosomal protein L17 pseudogene 22; ribosomal protein L17 pseudogene 36; ribosomal protein L17 pseudogene 20; similar to ribosomal protein L17; ribosomal protein L17 pseudogene 33; ribosomal protein L17 pseudogene 34; ribosomal protein L17 pseudogene 9;	Homo sapiens	0.0113098	0.00101952	17.6302	17.7071	17.5188	17.5003	17.3544	17.4207	17.6302	17.3771	17.4907	17.4301	17.4812	17.3544	16.9693	16.9786	16.9976
A_70_P 003321	RpL17	ribosomal protein L17 pseudogene 22; ribosomal protein L17 pseudogene 36; ribosomal protein L17 pseudogene 20; similar to ribosomal protein L17; ribosomal protein L17 pseudogene 33; ribosomal protein L17 pseudogene 34; ribosomal protein L17 pseudogene 9;	Homo sapiens	0.0113098	0.00101952	17.6302	17.7071	17.5188	17.5003	17.3544	17.4207	17.6302	17.3771	17.4907	17.4301	17.4812	17.3544	16.9693	16.9786	16.9976
A_70_P 003321	RPL17P39	ribosomal protein L17 pseudogene 22; ribosomal protein L17 pseudogene 36; ribosomal protein L17 pseudogene 20; similar to ribosomal protein L17; ribosomal protein L17 pseudogene 33; ribosomal protein L17 pseudogene 34; ribosomal protein L17 pseudogene 9;	Homo sapiens	0.0113098	0.00101952	17.6302	17.7071	17.5188	17.5003	17.3544	17.4207	17.6302	17.3771	17.4907	17.4301	17.4812	17.3544	16.9693	16.9786	16.9976
A_70_P 003321	RPL17P20	ribosomal protein L17 pseudogene 22; ribosomal protein L17 pseudogene 36; ribosomal protein L17 pseudogene 20; similar to ribosomal protein L17; ribosomal protein L17 pseudogene 33; ribosomal protein L17 pseudogene 34; ribosomal protein L17 pseudogene 9;	Homo sapiens	0.0113098	0.00101952	17.6302	17.7071	17.5188	17.5003	17.3544	17.4207	17.6302	17.3771	17.4907	17.4301	17.4812	17.3544	16.9693	16.9786	16.9976
A_70_P 003321	RPL17P22	ribosomal protein L17 pseudogene 22; ribosomal protein L17 pseudogene 36; ribosomal protein L17 pseudogene 20; similar to ribosomal protein L17; ribosomal protein L17 pseudogene 33; ribosomal protein L17 pseudogene 34; ribosomal protein L17 pseudogene 9;	Homo sapiens	0.0113098	0.00101952	17.6302	17.7071	17.5188	17.5003	17.3544	17.4207	17.6302	17.3771	17.4907	17.4301	17.4812	17.3544	16.9693	16.9786	16.9976
A_70_P 003321	RPL17P36	ribosomal protein L17 pseudogene 22; ribosomal protein L17 pseudogene 36; ribosomal protein L17 pseudogene 20; similar to ribosomal protein L17; ribosomal protein L17 pseudogene 33; ribosomal protein L17 pseudogene 34; ribosomal protein L17 pseudogene 9;	Homo sapiens	0.0113098	0.00101952	17.6302	17.7071	17.5188	17.5003	17.3544	17.4207	17.6302	17.3771	17.4907	17.4301	17.4812	17.3544	16.9693	16.9786	16.9976
A_70_P 003321	RPL17P7	ribosomal protein L17 pseudogene 22; ribosomal protein L17 pseudogene 36; ribosomal protein L17 pseudogene 20; similar to ribosomal protein L17; ribosomal protein L17 pseudogene 33; ribosomal protein L17 pseudogene 34; ribosomal protein L17 pseudogene 9;	Homo sapiens	0.0113098	0.00101952	17.6302	17.7071	17.5188	17.5003	17.3544	17.4207	17.6302	17.3771	17.4907	17.4301	17.4812	17.3544	16.9693	16.9786	16.9976
A_70_P 003321	RPL17P34	ribosomal protein L17 pseudogene 22; ribosomal protein L17 pseudogene 36; ribosomal protein L17 pseudogene 20; similar to ribosomal protein L17; ribosomal protein L17 pseudogene 33; ribosomal protein L17 pseudogene 34; ribosomal protein L17 pseudogene 9;	Homo sapiens	0.0113098	0.00101952	17.6302	17.7071	17.5188	17.5003	17.3544	17.4207	17.6302	17.3771	17.4907	17.4301	17.4812	17.3544	16.9693	16.9786	16.9976
A_70_P 003321	RPL17P33	ribosomal protein L17 pseudogene 22; ribosomal protein L17 pseudogene 36; ribosomal protein L17 pseudogene 20; similar to ribosomal protein L17; ribosomal protein L17 pseudogene 33; ribosomal protein L17 pseudogene 34; ribosomal protein L17 pseudogene 9;	Homo sapiens	0.0113098	0.00101952	17.6302	17.7071	17.5188	17.5003	17.3544	17.4207	17.6302	17.3771	17.4907	17.4301	17.4812	17.3544	16.9693	16.9786	16.9976
A_70_P 003321	LOC729046	ribosomal protein L17 pseudogene 22; ribosomal protein L17 pseudogene 36; ribosomal protein L17 pseudogene 20; similar to ribosomal protein L17; ribosomal protein L17 pseudogene 33; ribosomal protein L17 pseudogene 34; ribosomal protein L17 pseudogene 9;	Homo sapiens	0.0113098	0.00101952	17.6302	17.7071	17.5188	17.5003	17.3544	17.4207	17.6302	17.3771	17.4907	17.4301	17.4812	17.3544	16.9693	16.9786	16.9976
A_70_P 003321	RPL17P18	ribosomal protein L17 pseudogene 22; ribosomal protein L17 pseudogene 36; ribosomal protein L17 pseudogene 20; similar to ribosomal protein L17; ribosomal protein L17 pseudogene 33; ribosomal protein L17 pseudogene 34; ribosomal protein L17 pseudogene 9;	Homo sapiens	0.0113098	0.00101952	17.6302	17.7071	17.5188	17.5003	17.3544	17.4207	17.6302	17.3771	17.4907	17.4301	17.4812	17.3544	16.9693	16.9786	16.9976
A_70_P 003326				0.0146765	0.00175785	11.5079	11.5829	11.5384	11.481	11.7178	11.493	10.8236	10.5613	10.974	10.6204	10.8955	10.8736	10.8188	10.6355	10.5715
A_70_P 003348	ENO3	enolase 3 (beta, muscle)	Homo sapiens	0.00613385	0.00023	15.9549	15.8948	16.0034	15.4779	15.431	15.4068	15.6283	15.512	15.6406	15.5664	15.457	15.5208	15.1647	15.1704	15.1647
A_70_P 003351	Cst3	cystatin C	Homo sapiens	0.00652201	0.00028	17.7179	17.3771	17.6302	17.767	17.7071	17.6778	18.1871	17.8935	18.1871	18.2571	17.8064	17.9148	17.7179	17.767	17.767
A_70_P 003361				0.0184987	0.00278375	13.0785	12.8857	13.0081	12.8662	12.9264	12.4825	13.0574	13.3281	12.9771	12.9277	13.0566	13.2577	13.787	13.9935	13.7309
A_70_P 003366				0.00552823	0.000168	9.93757	10.5364	10.0839	10.3887	10.4067	10.5869	9.64464	8.72497	9.21881	9.08914	8.4896	8.32479	7.96122	8.24473	7.78984
A_70_P 003381	LOC646567	oligosaccharyltransferase complex subunit; similar to DC2 protein	Homo sapiens	0.0152781	0.00190058	14.6548	14.913	14.6591	14.908	14.913	14.5524	14.6492	14.4192	14.5968	14.5174	14.1715	13.9539	14.0616	13.5706	13.7164
A_70_P 003381	ostc	oligosaccharyltransferase complex subunit; similar to DC2 protein	Homo sapiens	0.0152781	0.00190058	14.6548	14.913	14.6591	14.908	14.913	14.5524	14.6492	14.4192	14.5968	14.5174	14.1715	13.9539	14.0616	13.5706	13.7164
A_70_P 003401	CCNB1	cyclin B1	Homo sapiens	0.0113559	0.00103071	12.156	12.3746	12.1404	12.638	12.6859	12.1794	12.3088	11.2473	11.5634	11.9166	11.0951	10.9173	10.4795	10.0887	10.5451
A_70_P 003456	Il1a	interleukin 1, alpha	Homo sapiens	0.0137346	0.00156039	14.3138	14.2896	13.5715	13.5055	14.2581	14.8723	14.5244	14.613	14.6193	14.3599	14.2668	14.68	13.3242	13.0449	13.1067
A_70_P 003466	MPP7	membrane protein, palmitoylated 7 (MAGUK p55 subfamily member 7)	Homo sapiens	0.0114175	0.00103832	7.76842	7.39804	7.84642	7.22013	7.42549	7.6715	7.74853	8.27795	8.14312	8.33847	8.22003	8.34894	8.73887	9.6291	8.80777
A_70_P 003526	FLT1	fms-related tyrosine kinase 1 (vascular endothelial growth factor/vascular permeability factor receptor)	Homo sapiens	0.0253579	0.00484272	15.5208	15.7121	15.5511	15.8445	15.1624	15.5511	15.0836	15.1561	14.7043	15.1097	15.2576	15.1024	15.0522	14.7564	14.9196
A_70_P 003536				0.0277789	0.00574863	10.6508	10.9491	11.001	10.9878	11.0405	10.5388	11.2721	10.8432	11.2836	11.2623	11.6078	10.6508	11.4276	11.1052	11.0655
A_70_P 003551	KCNK3	potassium channel, subfamily K, member 3	Homo sapiens	0.00464681	9.29e-05	7.12463	7.00679	7.2471	6.98225	7.06233	7.14354	8.07018	7.11658	6.90133	7.00024	7.78729	8.07497	9.35288	9.55419	9.24938
A_70_P 003552	KCNK3	potassium channel, subfamily K, member 3	Homo sapiens	0.00872388	0.00058	7.39558	7.24465	7.65927	7.04221	7.35124	7.3483	7.79783	7.76194	7.53171	7.85723	8.56919	8.63828	9.41869	9.76905	9.34325
A_70_P 003616	NTN1	netrin 1	Homo sapiens	0.0392973	0.0104603	7.25968	7.30517	7.3483	7.25588	7.05331	7.37687	7.34966	7.74606	7.83241	7.52218	7.6608	7.6259	7.34417	7.07736	6.78105
A_70_P 003626	Etfdh	electron-transferring-flavoprotein dehydrogenase	Homo sapiens	0.00990407	0.00076	8.58804	8.75203	8.94852	8.90486	8.95499	9.18485	8.83308	8.85961	8.17446	7.94578	8.06409	7.61422	7.76842	7.80001	7.83379
A_70_P 003636	ATP2A1	ATPase, Ca++ transporting, cardiac muscle, fast twitch 1	Homo sapiens	0.00458089	7.61e-05	8.95019	8.98994	9.05327	9.03587	9.07688	9.20858	9.48484	9.82282	9.11114	9.17662	9.98312	10.1948	10.8894	11.032	10.8027
A_70_P 003651	hspc159	galectin-related protein	Homo sapiens	0.0099605	0.000777	16.2809	16.2913	16.3304	16.3519	16.4181	16.5839	16.3471	16.2023	16.0666	15.9379	15.8408	15.848	15.7686	15.7144	15.6986
A_70_P 003676	mpp5	membrane protein, palmitoylated 5 (MAGUK p55 subfamily member 5)	Homo sapiens	0.0439656	0.0124737	6.62627	6.52011	6.5036	6.57634	6.4898	6.76665	6.05656	6.7756	6.85397	6.59076	6.7363	6.77286	6.78551	6.91507	6.66563
A_70_P 003796	LOC100133042	glyceraldehyde-3-phosphate dehydrogenase-like 6; hypothetical protein LOC100133042; glyceraldehyde-3-phosphate dehydrogenase	Homo sapiens	0.00582798	0.000191	6.31316	6.34751	6.60311	6.63973	6.53055	6.98864	7.42994	8.13462	7.23581	7.42851	8.21044	8.37339	9.3795	9.29187	9.91359
A_70_P 003796	GAPDHL6	glyceraldehyde-3-phosphate dehydrogenase-like 6; hypothetical protein LOC100133042; glyceraldehyde-3-phosphate dehydrogenase	Homo sapiens	0.00582798	0.000191	6.31316	6.34751	6.60311	6.63973	6.53055	6.98864	7.42994	8.13462	7.23581	7.42851	8.21044	8.37339	9.3795	9.29187	9.91359
A_70_P 003796	GAPDH	glyceraldehyde-3-phosphate dehydrogenase-like 6; hypothetical protein LOC100133042; glyceraldehyde-3-phosphate dehydrogenase	Homo sapiens	0.00582798	0.000191	6.31316	6.34751	6.60311	6.63973	6.53055	6.98864	7.42994	8.13462	7.23581	7.42851	8.21044	8.37339	9.3795	9.29187	9.91359
A_70_P 003806	Hipk3	homeodomain interacting protein kinase 3	Homo sapiens	0.0350916	0.00870998	6.10987	6.4093	6.06521	6.78258	6.79871	6.99696	6.61923	6.70745	6.76843	6.36643	6.74873	6.80457	7.13519	7.12915	7.25968
A_70_P 003836	TMOD1	tropomodulin 1	Homo sapiens	0.0367689	0.00936398	13.0973	12.9655	13.1761	12.6499	12.6335	12.9061	13.4134	13.461	12.7982	13.333	13.3978	13.3122	13.5104	13.6689	13.6736
A_70_P 003851	FYTTD1	forty-two-three domain containing 1	Homo sapiens	0.0219056	0.00374565	12.975	12.8832	13.1567	13.3989	13.3849	13.3131	12.8806	12.5386	12.3706	11.9909	12.0968	11.9233	11.8952	11.4942	11.7863
A_70_P 003901	Fat2	FAT tumor suppressor homolog 2 (Drosophila)	Homo sapiens	0.035991	0.00907026	11.9386	12.0944	12.029	11.9693	11.9643	11.8	12.0614	11.8239	11.881	11.9455	11.9599	12.0703	12.4068	12.2872	12.4049
A_70_P 003921				0.00732301	0.000369	10.104	10.0899	10.088	10.2745	10.0221	10.3601	10.3694	11.093	10.5036	10.3711	10.668	10.7198	11.5102	11.3793	11.5939
A_70_P 003991	TSHZ1	teashirt zinc finger homeobox 1	Homo sapiens	0.0407663	0.0110371	8.98016	9.06679	9.4789	9.13674	8.86039	9.31762	9.59899	9.76708	9.01342	8.81817	8.74032	8.19083	8.13821	8.31168	8.38621
A_70_P 003996	CCDC41	coiled-coil domain containing 41	Homo sapiens	0.0130088	0.00140536	6.26432	6.33058	6.54151	6.88184	6.61817	6.8251	6.51624	6.85547	6.5838	6.64663	7.01237	6.98156	7.30364	7.43675	7.48594
A_70_P 004041				0.00625559	0.000244	6.1553	5.81168	6.1973	5.9384	5.93915	6.35833	6.02285	7.61634	7.42994	6.81446	8.30906	7.93762	8.90486	9.32681	9.52431
A_70_P 004091	LRRCC1	leucine rich repeat and coiled-coil domain containing 1	Homo sapiens	0.00849092	0.00052	7.7558	7.78453	7.78917	7.86724	8.01148	7.87778	6.90133	6.89762	6.99785	7.05331	7.10733	7.39618	7.31662	7.4998	7.5074
A_70_P 004211	usp36	ubiquitin specific peptidase 36	Homo sapiens	0.0471634	0.0140063	9.907	9.85614	9.6664	9.6106	9.20359	9.63947	9.8235	10.215	10.0535	9.76564	10.2681	10.2238	10.2731	10.219	10.2319
A_70_P 004231	fabp3	fatty acid binding protein 3, muscle and heart (mammary-derived growth inhibitor)	Homo sapiens	0.0107507	0.000918	8.18302	8.196	7.7558	8.08131	8.32888	7.8455	8.03598	9.03517	8.33353	8.2533	9.03587	9.11434	8.8629	9.6342	9.24873
A_70_P 004236	RAMP1	receptor (G protein-coupled) activity modifying protein 1	Homo sapiens	0.00935738	0.000683	12.0761	11.6053	11.815	11.7469	11.6566	11.9006	11.8579	12.8294	11.9643	11.7484	12.9911	12.4979	13.0206	13.3542	13.3113
A_70_P 004271				0.00349478	1.17e-05	11.0368	11.5652	11.285	11.6381	11.5138	11.1132	10.7634	9.97299	10.5338	11.0017	9.8519	9.94376	9.00714	8.71853	9.09614
A_70_P 004281	SPATA7	spermatogenesis associated 7	Homo sapiens	0.0110269	0.000966	10.2943	10.3355	10.4075	10.4134	10.3972	11.0228	10.8198	11.1501	10.8096	10.8778	10.7965	10.9438	10.5807	10.222	10.5649
A_70_P 004331	FUCA2	fucosidase, alpha-L- 2, plasma	Homo sapiens	0.0496855	0.015434	6.8107	6.84262	6.82932	7.69435	7.78393	6.7351	7.11175	7.44152	7.29122	7.42138	6.77013	7.03805	7.47405	7.9403	7.61634
A_70_P 004336	PCCB	propionyl Coenzyme A carboxylase, beta polypeptide	Homo sapiens	0.0187391	0.00284912	9.68138	9.79554	9.68003	9.3766	9.17594	9.41445	9.24873	9.87751	9.64574	9.73368	10.2293	10.1765	11.2157	11.7964	11.661
A_70_P 004356				0.0206623	0.00336317	12.8721	12.5647	12.5573	12.6607	12.5665	12.8555	12.6794	12.9771	12.9039	12.7339	13.0007	13.1126	13.3379	13.1204	13.341
A_70_P 004361	prep	prolyl endopeptidase	Homo sapiens	0.0375749	0.00975557	8.07558	8.34305	7.74606	8.16256	8.21533	8.07329	7.64031	7.94916	8.10561	7.89193	7.77831	8.02069	8.43133	8.44003	8.40422
A_70_P 004381				0.0310937	0.00700918	13.5538	13.5715	12.9922	12.8178	12.954	12.9695	13.4621	13.1067	13.401	13.1985	13.352	13.2553	12.5278	12.7129	12.6318
A_70_P 004386	Cblb	Cas-Br-M (murine) ecotropic retroviral transforming sequence b	Homo sapiens	0.0468218	0.0138121	9.70454	9.86066	9.84425	10.0865	9.96515	10.3355	10.1206	9.85548	10.2423	10.3253	9.58304	9.65847	9.41961	8.97498	8.86974
A_70_P 004421	CTNNBIP1	catenin, beta interacting protein 1	Homo sapiens	0.0258531	0.00503956	13.283	13.3113	13.2113	12.6141	12.9781	13.3581	13.5327	13.6636	13.6129	13.7565	13.5631	13.5783	13.0766	12.8191	12.9823
A_70_P 004426	MAP1B	microtubule-associated protein 1B	Homo sapiens	0.00856036	0.00054	11.9103	11.7426	11.6214	11.793	11.5177	11.4874	11.6852	10.9103	11.6374	11.6709	11.0664	11.0361	10.2014	10.0694	10.4166
A_70_P 004456	ANTXR2	anthrax toxin receptor 2	Homo sapiens	0.00396337	3.49e-05	13.1239	13.2023	13.3262	13.2979	13.325	12.9667	12.8673	11.9984	12.6691	12.6691	11.8864	11.8993	11.4647	11.5368	11.8199
A_70_P 004461				0.0213469	0.00356925	13.6596	13.5413	13.237	13.9967	13.5706	13.3211	12.9951	12.7602	13.4515	13.2627	12.7299	12.8741	12.1141	11.8326	12.1794
A_70_P 004471	cfdp1	craniofacial development protein 1	Homo sapiens	0.038143	0.00999765	12.4937	12.4007	12.1905	12.6005	12.5992	12.6448	12.3514	12.2051	12.4581	12.441	12.3046	12.1624	12.1543	12.1878	12.1283
A_70_P 004476	dhx9	DEAH (Asp-Glu-Ala-His) box polypeptide 9	Homo sapiens	0.0179641	0.00262948	6.66014	6.66794	6.83382	6.6128	6.20834	6.69639	6.58498	6.74393	6.34751	6.02285	6.22062	6.04043	5.56633	5.39614	5.21109
A_70_P 004481	C1orf21	chromosome 1 open reading frame 21	Homo sapiens	0.0181334	0.0026888	10.832	10.5508	11.0291	10.9802	10.8257	10.8887	11.3881	11.534	11.6547	11.6925	11.6365	11.6573	11.3956	11.0361	11.202
A_70_P 004516	IDH2	isocitrate dehydrogenase 2 (NADP+), mitochondrial	Homo sapiens	0.0105251	0.000877	8.82981	9.1502	8.91743	8.75155	8.78995	8.39425	8.43133	9.78462	9.18546	9.01781	10.0972	10.1308	11.6137	12.4146	12.1009
A_70_P 004531	NKTR	natural killer-tumor recognition sequence	Homo sapiens	0.0371321	0.00953867	13.0599	13.0073	13.3953	13.3999	13.4763	13.5375	13.4408	13.6101	13.2636	13.083	13.2507	12.8642	12.5881	12.3503	12.4848
A_70_P 004566	Ube2z	ubiquitin-conjugating enzyme E2Z	Homo sapiens	0.0495095	0.0153389	9.19151	9.30372	9.05396	9.54697	9.67578	9.43842	9.1403	9.38898	9.42862	9.32947	9.57314	9.77683	10.2226	10.1455	9.91753
A_70_P 004591				0.00609061	0.00022	9.33189	9.45374	9.56136	9.35403	9.45661	9.65146	9.53152	8.25037	7.65033	7.3278	7.54809	7.21323	7.34891	7.24889	7.01849
A_70_P 004606	ZNF581	zinc finger protein 581	Homo sapiens	0.0247794	0.00464298	13.305	13.2378	13.3432	13.0973	13.3002	13.4134	13.4123	13.3432	13.1947	13.0798	13.1419	12.6149	12.3098	12.4848	12.5897
A_70_P 004636	Atp5i	ATP synthase, H+ transporting, mitochondrial F0 complex, subunit E	Homo sapiens	0.00751928	0.000396	6.73718	6.82996	6.67919	6.56011	6.53745	6.78793	6.92289	6.93522	6.89845	7.07433	7.24797	6.83965	7.67412	7.67501	7.82555
A_70_P 004646				0.00396337	3.39e-05	8.60241	8.76179	8.876	8.74843	8.8662	9.03452	10.0497	9.87086	9.78891	9.89463	10.5852	10.5042	10.4509	10.5883	10.6144
A_70_P 004671	Hrsp12	heat-responsive protein 12	Homo sapiens	0.00349478	1.18e-05	12.7425	12.9082	12.9147	12.9102	13.0064	12.8128	12.7462	12.4874	12.1439	12.0253	12.029	11.7287	11.5301	11.4383	11.4559
A_70_P 004681				0.00485311	0.000112	14.4992	14.5013	14.58	14.2788	14.2411	14.6941	14.8931	15.5725	15.0353	15.1964	15.5208	15.7087	16.4181	16.1532	16.1964
A_70_P 004696	AKIRIN1	akirin 1	Homo sapiens	0.0314727	0.00718747	12.7659	12.8927	12.7329	12.8868	12.8692	12.717	12.8868	12.7039	12.7222	12.901	12.7262	12.8796	12.6804	12.268	12.3778
A_70_P 004711				0.00485311	0.000107	9.98026	10.6158	10.9985	10.4607	10.5142	10.235	9.29564	8.63895	9.87597	10.3627	8.83238	8.78465	9.2401	7.58878	7.95685
A_70_P 004726	Lrrc47	leucine rich repeat containing 47	Homo sapiens	0.0307431	0.00685751	10.1161	9.96006	9.9815	9.95132	9.73798	10.1544	10.4009	10.9505	10.1977	10.3112	10.5838	10.406	11.8312	11.8635	11.214
A_70_P 004756	MRPL48	mitochondrial ribosomal protein L48	Homo sapiens	0.00809514	0.000466	11.7035	11.8653	11.9909	11.6131	11.3113	11.6113	11.9348	12.4825	12.0893	11.9606	12.5462	12.534	13.0691	13.1461	13.2568
A_70_P 004761	SdhB	succinate dehydrogenase complex, subunit B, iron sulfur (Ip)	Homo sapiens	0.00856036	0.00054	11.4952	11.686	11.34	11.5801	11.3763	11.6349	11.5177	11.6529	11.7706	11.8066	12.2271	12.1348	12.9635	12.8264	12.7378
A_70_P 004776	PHF14	PHD finger protein 14	Homo sapiens	0.00485311	0.000111	8.75203	8.81057	8.75203	8.85598	8.92865	8.85961	8.69983	8.59026	8.46601	8.34305	8.13037	7.92686	8.09501	8.13895	8.10024
A_70_P 004791	Nsf	N-ethylmaleimide-sensitive factor	Homo sapiens	0.00527355	0.000148	4.65473	4.47152	4.64867	5.10978	4.90935	4.55326	4.52585	4.72717	5.01637	4.89205	4.82666	4.81099	5.43112	5.53542	5.50703
A_70_P 004816	Vsnl1	visinin-like 1	Homo sapiens	0.047099	0.0139633	5.39309	5.52438	5.51955	5.65011	5.96075	5.86264	5.93611	6.15837	6.53675	6.29602	6.55568	6.72912	7.041	6.60906	6.705
A_70_P 004821	dcun1d4	DCN1, defective in cullin neddylation 1, domain containing 4 (S. cerevisiae)	Homo sapiens	0.00871547	0.000575	12.6159	12.6891	12.6615	12.705	12.7825	12.7971	12.7805	12.0844	12.2852	12.3932	12.2511	12.0091	12.2433	12.1869	12.2271
A_70_P 004831	NDUFS6	NADH dehydrogenase (ubiquinone) Fe-S protein 6, 13kDa (NADH-coenzyme Q reductase)	Homo sapiens	0.00418368	4.81e-05	14.3599	14.2616	14.613	13.8478	14.2635	14.2994	14.7492	14.578	14.2044	14.5323	14.5662	14.6193	15.4804	15.5697	15.5003
A_70_P 004856	ech1	enoyl Coenzyme A hydratase 1, peroxisomal	Homo sapiens	0.0215713	0.00364926	12.0339	12.0459	12.0718	11.7088	12.2244	11.9401	11.9233	12.3932	12.0673	11.683	12.4146	12.5647	13.0894	13.5745	13.534
A_70_P 004871	IL16	interleukin 16 (lymphocyte chemoattractant factor)	Homo sapiens	0.02447	0.00453583	6.28245	5.69025	6.61505	5.52693	5.16145	5.64217	5.7935	6.98079	6.47279	6.40714	7.49106	7.44381	7.12792	7.90946	7.61005
A_70_P 004876	WDR5	WD repeat domain 5	Homo sapiens	0.0439544	0.0124667	7.38627	7.28871	7.56695	7.13117	7.03174	7.59571	7.89776	7.89727	7.69823	7.5986	7.44953	7.58191	6.96411	7.1717	6.96977
A_70_P 004886	RANBP3	RAN binding protein 3	Homo sapiens	0.0310001	0.00697249	15.1355	15.1704	15.315	15.2342	15.2529	15.2497	15.4829	15.3845	15.3874	15.368	15.1737	15.1157	15.0449	14.9445	15.0221
A_70_P 004956	TMEM216	transmembrane protein 216	Homo sapiens	0.0205094	0.00333076	10.2751	10.4407	10.5356	10.6976	10.5795	10.4908	10.1862	10.0207	10.5883	10.4831	9.96858	9.98389	9.29102	8.85043	9.04754
A_70_P 004976	CDKN1C	cyclin-dependent kinase inhibitor 1C (p57, Kip2)	Homo sapiens	0.00464681	9.23e-05	16.0401	16.0815	15.9684	15.7144	15.9337	15.7623	15.7121	15.3483	15.6283	15.5885	15.2111	15.3096	14.4766	14.3455	14.4969
A_70_P 004986	mtmr4	myotubularin related protein 4	Homo sapiens	0.0334688	0.00801377	8.64605	8.98703	8.89345	8.87834	8.71966	8.82295	9.04619	8.43269	8.08131	7.96789	7.6801	7.40207	7.02704	6.632	7.36282
A_70_P 004991	RAB20	RAB20, member RAS oncogene family	Homo sapiens	0.00751878	0.000389	6.3146	5.81863	6.13269	5.7749	5.80318	5.54261	7.03889	7.63546	6.80614	7.31123	7.48363	6.84834	7.45513	7.19456	7.39172
A_70_P 004996	aes	amino-terminal enhancer of split	Homo sapiens	0.0181334	0.0026802	6.28473	6.26921	6.25791	6.47851	6.39066	6.40407	6.39467	6.84993	6.80243	7.03554	7.01564	6.95301	7.20624	7.07368	7.58347
A_70_P 005016	dhrs7c	dehydrogenase/reductase (SDR family) member 7C	Homo sapiens	0.0238333	0.00434541	11.3393	10.849	10.6727	9.946	10.706	10.7826	11.5829	12.3145	11.6737	12.096	12.4692	12.7407	13.2722	14.6664	14.1998
A_70_P 005031	Znf622	zinc finger protein 622	Homo sapiens	0.0126682	0.00132594	11.3347	11.3094	11.4463	11.5398	11.4292	11.3709	11.546	11.8627	11.9006	11.8283	11.9198	11.8593	12.087	11.8864	11.6884
A_70_P 005041	PTTG1	pituitary tumor-transforming 1; pituitary tumor-transforming 2	Homo sapiens	0.00740521	0.000378	13.1096	13.3607	13.2553	13.2857	13.2867	13.1138	13.1773	12.4534	13.0097	13.5008	12.1794	12.5216	12.119	11.9108	11.8785
A_70_P 005041	Pttg2	pituitary tumor-transforming 1; pituitary tumor-transforming 2	Homo sapiens	0.00740521	0.000378	13.1096	13.3607	13.2553	13.2857	13.2867	13.1138	13.1773	12.4534	13.0097	13.5008	12.1794	12.5216	12.119	11.9108	11.8785
A_70_P 005056	PSMG3	proteasome (prosome, macropain) assembly chaperone 3	Homo sapiens	0.0116381	0.00110064	13.4456	13.8201	13.2957	12.8421	12.9728	13.2378	12.6547	12.4179	12.7816	12.4901	12.6784	12.6237	12.2546	12.0133	12.1055
A_70_P 005066	Rbpj	recombination signal binding protein for immunoglobulin kappa J region	Homo sapiens	0.0170428	0.00235646	12.2305	12.3207	12.3037	12.1933	12.796	12.149	11.9637	11.4515	11.6304	11.6261	11.3169	11.1461	10.7415	11.2623	10.9062
A_70_P 005076	gpc4	glypican 4	Homo sapiens	0.0334253	0.00798018	12.9053	12.9995	13.1419	12.8365	12.8304	13.237	13.3401	12.464	12.8907	13.1306	12.5805	12.3825	12.1404	11.5429	11.5536
A_70_P 005091				0.00538516	0.000155	14.4511	14.1248	14.4746	13.4973	14.0392	14.4137	13.9794	13.7009	14.2581	13.8752	13.449	13.3131	11.8696	11.9159	12.1777
A_70_P 005111	Oaz2	ornithine decarboxylase antizyme 2	Homo sapiens	0.0374456	0.0096776	8.69574	8.73518	8.36626	8.58738	8.75404	8.71624	8.14517	8.80149	8.59026	8.48163	8.36951	8.29052	7.9521	8.10826	8.13109
A_70_P 005116	lrig1	leucine-rich repeats and immunoglobulin-like domains 1	Homo sapiens	0.0302794	0.00663343	10.9748	11.0209	11.2623	10.9734	10.782	11.1268	10.9614	10.9546	10.3925	10.0381	10.0522	9.65925	9.64988	9.14587	9.63695
A_70_P 005121				0.0204103	0.00330563	9.54697	9.20209	9.41255	9.27158	8.78684	9.48198	9.815	9.93694	9.79554	9.89391	9.88773	9.86415	10.4595	9.92153	10.5634
A_70_P 005136	PANK4	pantothenate kinase 4	Homo sapiens	0.0141856	0.00164428	9.10407	9.12018	9.30372	8.93326	8.95095	9.1974	9.43166	9.87675	9.57244	9.36775	10.0267	9.75008	9.74714	9.97004	9.94238
A_70_P 005161				0.0130504	0.00141512	7.10507	7.26171	6.99785	7.46659	7.75309	7.22518	7.19063	8.09651	8.04049	7.57849	8.75918	8.91474	8.91474	9.40961	9.32061
A_70_P 005166	KANK2	KN motif and ankyrin repeat domains 2	Homo sapiens	0.0411243	0.0112015	10.6225	10.3481	10.3904	10.0635	10.3355	10.5753	10.0928	10.0145	8.94622	9.75361	9.94749	9.76648	9.8519	9.63106	9.46126
A_70_P 005186	mogs	mannosyl-oligosaccharide glucosidase	Homo sapiens	0.0383558	0.0100738	8.39667	8.18753	8.27404	8.34364	8.43208	7.99727	8.25414	8.01615	8.41562	8.20738	8.18831	8.24785	7.918	7.81532	7.83296
A_70_P 005191	DPAGT1	dolichyl-phosphate (UDP-N-acetylglucosamine) N-acetylglucosaminephosphotransferase 1 (GlcNAc-1-P transferase)	Homo sapiens	0.0225405	0.00389814	8.20231	8.25485	8.35513	8.33924	8.19023	8.13037	8.41123	7.73582	7.53739	7.94715	7.59267	7.58644	9.22139	8.27849	8.42078
A_70_P 005216				0.0450702	0.0129947	12.3889	12.2886	12.0266	12.9452	12.5588	12.218	12.0718	11.0284	11.9528	12.396	11.2556	10.3941	10.9364	9.8933	10.4908
A_70_P 005221	IL18BP	interleukin 18 binding protein	Homo sapiens	0.0416477	0.0114326	10.5957	10.6382	10.6476	10.2226	10.1552	10.5634	10.2442	10.3474	10.3525	10.6083	10.4354	10.5201	10.2319	10.0643	10.0717
A_70_P 005261	fam48a	family with sequence similarity 48, member A	Homo sapiens	0.0201508	0.00321544	14.1438	14.2398	14.3036	14.1045	14.0653	14.1859	14.0528	13.9822	13.9629	13.9418	13.692	13.8862	13.4675	13.6317	13.5783
A_70_P 005266	Inpp5d	inositol polyphosphate-5-phosphatase, 145kDa	Homo sapiens	0.0211309	0.00350091	8.88227	8.70327	8.89017	8.77417	8.51309	8.98703	9.26484	9.77758	9.45527	9.53562	9.56532	9.98506	9.37194	9.66086	9.73505
A_70_P 005271	GPT2	glutamic pyruvate transaminase (alanine aminotransferase) 2	Homo sapiens	0.00849092	0.000519	12.2371	12.0229	12.2894	12.1206	12.3459	12.2574	12.119	11.3912	11.4234	11.7417	11.4997	11.5405	11.741	11.5138	11.5888
A_70_P 005306	FCN1	ficolin (collagen/fibrinogen domain containing) 1	Homo sapiens	0.0313354	0.00711516	5.10646	4.64611	4.81955	4.62688	5.34607	5.2343	5.41426	6.33412	5.61808	5.20841	6.84194	6.51854	6.19929	6.43764	8.03519
A_70_P 005331	FH	fumarate hydratase	Homo sapiens	0.0114443	0.00104495	12.8945	13.0383	12.9348	13.1721	13.0703	12.954	12.7339	12.4189	12.4077	12.714	12.4874	12.3223	12.295	12.0197	12.1199
A_70_P 005351	MIIP	migration and invasion inhibitory protein	Homo sapiens	0.0285731	0.00600595	8.14115	7.69939	8.24001	8.21663	8.82063	9.00577	7.9403	8.02632	8.84907	8.60364	8.85043	8.88706	10.7813	10.5238	11.3029
A_70_P 005376	Fam129c	family with sequence similarity 129, member C	Homo sapiens	0.0148633	0.00179787	8.92438	9.13431	9.90049	9.74218	9.25298	8.97009	9.81034	8.27476	9.27696	10.1722	8.86831	8.80463	7.34124	7.6239	7.53888
A_70_P 005406	PAK1IP1	PAK1 interacting protein 1	Homo sapiens	0.047672	0.0142978	12.4068	12.2511	12.3207	12.3427	12.3167	12.4392	12.5462	12.6114	12.441	12.4317	12.5497	12.5294	12.4363	12.1767	12.3409
A_70_P 005461	Polr3gl	polymerase (RNA) III (DNA directed) polypeptide G (32kD)-like	Homo sapiens	0.0309611	0.00696097	10.3549	9.84718	10.0932	9.86135	9.92533	9.97506	10.285	9.87597	10.2956	10.5164	10.2041	10.2484	10.2313	10.4107	10.3619
A_70_P 005471	HMHA1	histocompatibility (minor) HA-1	Homo sapiens	0.0430642	0.0120921	9.71008	9.82418	9.59369	9.93325	9.87903	9.68966	9.46508	8.79899	9.44292	9.69261	9.24066	9.54572	9.14368	9.31109	8.90348
A_70_P 005501	cdc20	cell division cycle 20 homolog (S. cerevisiae)	Homo sapiens	0.0300608	0.00653496	10.2985	10.3167	10.3511	10.3986	10.562	9.98787	10.0702	9.39925	9.79191	10.0972	9.94017	9.78358	9.57244	9.46508	9.25942
A_70_P 005516				0.0312876	0.0070864	10.8756	10.8371	10.8992	11.182	10.9046	10.9562	11.7937	10.1682	10.2862	10.8882	10.388	10.2695	10.9109	11.083	11.2504
A_70_P 005556	CMTM5	CKLF-like MARVEL transmembrane domain containing 5	Homo sapiens	0.0168339	0.00228569	10.589	10.1507	10.4689	10.8468	10.5814	10.2701	9.77887	9.13431	8.49911	9.81415	9.36408	9.29712	9.30453	9.41107	9.39485
A_70_P 005571	PIH1D1	PIH1 domain containing 1	Homo sapiens	0.00372639	2.44e-05	9.39763	9.18638	9.51836	9.10407	9.13137	9.13074	9.54233	9.82054	9.73426	9.8352	9.77758	9.91178	10.66	10.5501	10.5286
A_70_P 005581	clk3	CDC-like kinase 3	Homo sapiens	0.0273582	0.00557435	8.5248	8.36054	8.65986	8.31564	8.54866	8.37339	8.55815	9.10115	8.70249	8.63035	8.95499	9.0504	9.13866	9.71675	8.95883
A_70_P 005591	CENPE	centromere protein E, 312kDa	Homo sapiens	0.0345208	0.00848575	13.1626	12.9985	13.0329	13.3002	13.3318	13.4117	13.3699	13.3401	13.1579	13.6227	13.4502	13.4892	14.1005	14.0317	13.8752
A_70_P 005596	mrps36	mitochondrial ribosomal protein S36	Homo sapiens	0.0258226	0.00502595	5.94565	6.10438	6.01581	6.02463	6.05783	6.60163	6.53355	7.0093	6.28849	6.33058	6.39726	6.28849	6.93112	7.09417	7.27493
A_70_P 005621	PDGFC	platelet derived growth factor C	Homo sapiens	0.00916879	0.000656	6.12026	5.95075	6.11412	6.1492	6.34751	6.29516	6.93754	7.39172	6.94744	7.17944	7.2941	7.17072	7.25013	7.2236	7.71136
A_70_P 005636	TFPI2	tissue factor pathway inhibitor 2	Homo sapiens	0.0456375	0.0132633	14.4369	14.1101	14.5857	14.5486	14.1813	14.2769	14.9532	14.8437	15.0881	15.0965	15.3406	15.2371	15.1964	14.8157	15.0727
A_70_P 005646	echdc1	enoyl Coenzyme A hydratase domain containing 1	Homo sapiens	0.00759065	0.000405	9.51	9.85051	9.79715	9.822	10	9.80411	9.68445	9.9987	10.0628	9.83238	10.499	10.4415	11.357	11.5782	11.6648
A_70_P 005656	CDH1	cadherin 1, type 1, E-cadherin (epithelial)	Homo sapiens	0.008616	0.000554	10.9413	10.7928	10.8828	10.8248	10.5613	11.1524	10.4422	9.74793	9.97506	10.0461	9.95524	10.3055	9.34666	9.10761	9.39635
A_70_P 005691	CCND2	cyclin D2	Homo sapiens	0.018969	0.00291842	14.8794	14.9109	14.0089	15.4674	14.5524	14.2288	13.9644	14.077	13.7049	13.9778	13.4408	13.4913	12.5751	12.3437	12.7569
A_70_P 005696	DDX42	DEAD (Asp-Glu-Ala-Asp) box polypeptide 42	Homo sapiens	0.0377253	0.00981924	8.85043	8.71548	9.00048	7.98643	7.39321	8.2756	8.31783	8.48027	7.96122	7.91581	7.70141	7.74234	7.33139	7.19965	7.19531
A_70_P 005706				0.0481458	0.0145635	17.0986	17.1465	17.0076	17.1465	17.0477	17.169	17.0076	16.2436	17.0076	17.1206	16.9786	16.9693	16.5198	16.1737	16.3024
A_70_P 005716	MTCH1	mitochondrial carrier homolog 1 (C. elegans)	Homo sapiens	0.047692	0.0143219	12.8936	12.8731	12.9318	12.1315	11.6295	12.4731	12.7923	12.712	12.1543	12.0693	12.1169	11.8199	11.6805	11.4042	11.5354
A_70_P 005791				0.0146315	0.00174261	14.908	14.9796	14.7823	15.1301	15.081	15.0881	14.9011	14.7003	14.8953	14.9384	14.7423	14.7131	14.9839	15.1097	14.9558
A_70_P 005811				0.0401901	0.0108272	6.79316	6.77442	6.95667	6.62499	6.67919	6.45264	5.61543	5.49242	5.79419	6.05032	6.02285	5.86203	5.83507	6.47778	5.90582
A_70_P 005821	Ccdc47	coiled-coil domain containing 47	Homo sapiens	0.0187367	0.00284319	13.5734	13.5526	13.5352	13.1557	13.3379	13.7423	13.8494	14.0007	13.8163	13.7855	14.0121	13.7939	14.5093	14.5054	14.7131
A_70_P 005836	CSE1L	CSE1 chromosome segregation 1-like (yeast)	Homo sapiens	0.0306764	0.0068046	9.69187	9.77683	9.5931	9.75361	10.0424	9.88193	9.54697	9.33907	9.64988	9.64648	9.60053	9.75597	10.1595	10.2788	10.0972
A_70_P 005866				0.0291575	0.00619671	11.3278	11.1242	11.5368	10.6666	10.8351	11.3278	11.5229	11.2062	11.4344	11.3763	11.1583	10.7791	9.94081	9.99462	10.4134
A_70_P 005871	Tmem63b	transmembrane protein 63B	Homo sapiens	0.0303599	0.00667794	7.96723	8.13541	8.13541	7.63867	7.68651	7.67362	8.14764	7.54809	7.63306	7.7469	7.58424	7.52013	7.26947	7.34056	7.33139
A_70_P 005881	NCOA4	nuclear receptor coactivator 4	Homo sapiens	0.00904749	0.000621	7.232	7.43952	7.31287	7.19303	7.58644	7.09911	7.26856	7.61422	7.57019	7.57528	7.77097	7.88652	8.51507	8.76858	8.57773
A_70_P 005911	copb2	coatomer protein complex, subunit beta 2 (beta prime)	Homo sapiens	0.0126652	0.00131917	11.3158	11.6365	11.4066	11.8993	11.8676	11.6917	11.4316	10.7509	11.1748	10.6476	10.4205	10.5715	10.6441	10.7657	10.6278
A_70_P 005921	Fam162a	family with sequence similarity 162, member A	Homo sapiens	0.0059075	0.000197	14.7043	14.5968	14.8111	14.5191	14.4092	14.9603	14.8699	15.3377	14.7983	14.8659	15.2774	15.1809	15.848	15.7653	15.9549
A_70_P 005981				0.00283171	3.26e-06	9.22066	9.53822	9.23627	9.41869	9.58599	9.16767	9.03103	8.24254	8.81984	9.12018	8.32716	8.18964	7.69374	7.66418	7.76137
A_70_P 006011	NOTCH3	Notch homolog 3 (Drosophila)	Homo sapiens	0.00762619	0.000411	17.3615	17.1554	17.2404	17.1554	17.04	17.2802	17.4482	17.0576	17.5527	17.6697	17.2878	17.1206	16.389	16.2272	16.401
A_70_P 006016	cat	catalase	Homo sapiens	0.00683118	0.000314	13.9346	13.9135	14.094	14.1536	14.2304	14.0511	14.3016	15.0221	14.725	14.4158	14.9384	15.0221	14.9981	15.5453	15.3339
A_70_P 006026	TIMM23B	translocase of inner mitochondrial membrane 23 homolog (yeast); translocase of inner mitochondrial membrane 23 homolog B (yeast)	Homo sapiens	0.00683701	0.000315	14.2456	14.3271	14.155	14.1998	14.2028	14.13	14.4389	14.2581	14.1045	14.0694	14.2238	14.3205	15.0263	15.0468	14.9175
A_70_P 006026	LOC10431	translocase of inner mitochondrial membrane 23 homolog (yeast); translocase of inner mitochondrial membrane 23 homolog B (yeast)	Homo sapiens	0.00683701	0.000315	14.2456	14.3271	14.155	14.1998	14.2028	14.13	14.4389	14.2581	14.1045	14.0694	14.2238	14.3205	15.0263	15.0468	14.9175
A_70_P 006036	KRT72	keratin 72	Homo sapiens	0.0428963	0.012007	6.29341	6.29602	6.3146	6.53136	6.49512	5.81256	6.64893	4.58408	5.22128	5.11807	4.85853	5.21818	5.49242	5.51586	6.17844
A_70_P 006046	C1orf21	chromosome 1 open reading frame 21	Homo sapiens	0.00412508	4.57e-05	9.21749	8.87978	9.42441	9.07969	9.12842	9.29325	10.0296	10.864	9.81979	10.1836	11.0958	10.6998	12.2733	12.2061	11.8976
A_70_P 006056	ing1	inhibitor of growth family, member 1	Homo sapiens	0.0377344	0.00984377	12.7991	12.923	12.8086	12.765	12.8889	12.716	12.6032	12.6258	12.7805	12.6851	12.8158	12.8178	13.1517	13.191	13.3281
A_70_P 006071				0.00538516	0.000155	9.66391	9.83238	10.0547	10.0819	9.76492	9.74594	11.0001	11.6999	10.383	10.785	11.6113	11.3278	12.6201	13.034	12.5956
A_70_P 006111				0.0248506	0.00468054	8.36213	8.57488	8.46878	8.06944	8.06134	8.01685	7.99567	7.90424	7.71355	7.71818	7.63546	7.59776	6.98225	7.00679	6.68788
A_70_P 006131	C3orf52	chromosome 3 open reading frame 52	Homo sapiens	0.0144909	0.00171432	9.31675	9.31353	9.41107	10.1206	9.96858	9.53898	9.78047	8.16058	9.1817	9.1327	8.44823	8.88556	8.04542	8.00918	8.29323
A_70_P 006166	Gpd2	glycerol-3-phosphate dehydrogenase 2 (mitochondrial)	Homo sapiens	0.00990544	0.000763	12.1702	11.902	12.3523	11.6749	11.7895	12.4016	12.8614	13.3892	12.7766	12.9174	13.1185	12.7943	12.8365	13.2636	13.4238
A_70_P 006196	NHLRC3	NHL repeat containing 3	Homo sapiens	0.0324955	0.00758873	13.0883	12.8978	13.2948	13.5514	13.9595	13.3281	13.6153	12.6023	13.6434	13.2803	13.0669	13.0574	12.7329	12.6459	12.6891
A_70_P 006216	Lmo7	LIM domain 7	Homo sapiens	0.00466901	9.92e-05	9.65639	9.31035	9.37119	9.36911	9.31353	9.8519	9.99779	9.83328	10.0945	10.2893	10.4107	10.3461	10.6482	10.769	10.6089
A_70_P 006236	DNLZ	DNL-type zinc finger	Homo sapiens	0.00609061	0.000221	14.4534	14.6435	14.6303	14.5566	14.3257	14.68	14.2472	14.5879	14.462	14.2879	14.7465	14.7423	15.3589	15.3265	15.3993
A_70_P 006336				0.0357929	0.00899085	10.2972	10.0367	10.3048	10.1587	9.83933	10.5323	10.732	10.6023	10.7261	10.8538	10.735	10.9142	10.5628	10.1829	10.3518
A_70_P 006341				0.0277916	0.00575732	11.9621	12.0477	12.149	11.6374	12.3242	12.1267	11.9341	11.7088	11.4961	11.1656	11.2192	10.9538	10.1552	10.5164	10.699
A_70_P 006351				0.0119653	0.00116796	10.8474	10.7901	10.8741	11.0866	11.2027	10.7568	11.3121	11.3541	11.3278	11.254	11.3046	11.3187	11.2796	11.3372	11.2779
A_70_P 006386	ARHGAP21	Rho GTPase activating protein 21	Homo sapiens	0.0347438	0.00856213	13.3342	13.2124	13.5327	13.463	13.2627	13.2781	13.5618	13.7794	13.2733	13.44	13.8435	13.8826	13.7484	13.9981	13.7978
A_70_P 006401	Amica1	adhesion molecule, interacts with CXADR antigen 1	Homo sapiens	0.0288189	0.00608888	8.83768	8.94549	9.46264	8.98016	9.08264	9.31675	9.77815	9.6751	10.1485	10.3202	10.4115	10.4234	10.1396	9.72101	9.88037
A_70_P 006406	ADCY4	adenylate cyclase 4	Homo sapiens	0.00349478	1.91e-05	11.6785	11.259	11.6695	11.1985	11.0228	11.4193	11.9699	12.8075	12.506	12.44	13.0174	12.9995	13.4342	13.534	13.4331
A_70_P 006421				0.0121323	0.00119825	10.1476	9.708	10.5157	9.72617	9.33634	10.2384	10.8882	11.1606	10.9173	11.0525	11.1576	11.0499	11.7678	11.3578	11.3728
A_70_P 006461	tmem54	transmembrane protein 54	Homo sapiens	0.00913238	0.000642	7.29693	6.94044	6.75822	7.05489	7.08023	6.41068	6.40355	5.79806	7.08188	6.94992	5.99256	5.88171	5.44968	5.32322	6.47917
A_70_P 006466	Ckap4	cytoskeleton-associated protein 4	Homo sapiens	0.0366182	0.00930348	8.82543	8.89265	8.68486	8.78594	8.68546	8.75335	8.38682	8.46878	8.65986	8.6522	8.30562	8.51309	8.2178	7.93067	8.11452
A_70_P 006476	Fam13c	family with sequence similarity 13, member C	Homo sapiens	0.0489121	0.0150124	11.1069	10.6577	11.2556	10.8449	11.0958	10.7856	11.8206	11.7494	11.5145	11.533	11.7592	11.7324	11.1757	11.8935	11.4227
A_70_P 006486				0.00794058	0.00045	9.51491	9.84117	9.17216	9.50571	9.17515	9.02894	8.91875	8.17305	8.61218	8.85043	8.18302	7.81466	7.11093	6.72014	6.7818
A_70_P 006521				0.0140775	0.00162553	8.08781	7.99056	8.45139	8.03519	7.40782	8.14115	8.88473	9.56789	8.91259	9.17927	9.71008	9.47437	9.23627	8.85526	9.29712
A_70_P 006526				0.0231386	0.00408365	11.9942	11.8433	12.2733	11.2804	11.6941	12.1922	12.768	13.1114	12.5917	12.3676	12.7569	12.6871	13.0347	12.8692	13.1138
A_70_P 006546				0.024788	0.00464883	13.7435	13.9674	13.0119	14.4092	14.2769	13.596	13.3542	13.0599	13.5668	13.4261	12.6491	11.6814	12.3343	11.7368	12.0246
A_70_P 006566				0.04402	0.0125093	8.12963	8.01685	8.28276	8.23639	8.44173	8.39485	8.26737	7.87343	8.14599	8.15393	7.93219	7.918	7.88234	7.75005	7.92464
A_70_P 006571				0.048579	0.0148322	11.7088	11.6573	11.6269	11.8303	11.6983	12.0796	12.1307	12.096	12.1534	12.0091	12.2371	12.1508	12.1274	12.1471	12.3391
A_70_P 006581				0.0413587	0.0113073	12.4946	12.6966	12.2305	12.5562	12.3717	12.2912	12.2171	11.8256	12.5022	12.4479	12.2521	12.0576	11.3305	11.5963	11.6845
A_70_P 006586	Dhrs3	dehydrogenase/reductase (SDR family) member 3	Homo sapiens	0.0465054	0.0136143	14.2078	14.1536	13.651	14.3637	14.427	13.8326	13.6307	13.7295	13.6711	13.8368	13.6907	13.6139	14.0301	14.6066	14.6524
A_70_P 006611	PSIP1	PC4 and SFRS1 interacting protein 1	Homo sapiens	0.0413299	0.0112932	12.7397	12.9832	12.7507	13.1078	12.7507	13.2463	12.234	12.3223	12.3591	12.1737	12.3188	12.2314	11.5506	11.3288	11.8895
A_70_P 006631	pex7	peroxisomal biogenesis factor 7	Homo sapiens	0.00377497	2.94e-05	11.8384	11.8116	11.8503	12.2511	12.0298	11.876	12.1274	12.1083	12.2043	12.2582	12.2714	12.1853	13.0655	13.1602	13.1785
A_70_P 006641	GAS1	growth arrest-specific 1	Homo sapiens	0.0246748	0.00460755	14.5486	14.7399	14.6524	15.245	14.922	14.3722	14.4662	14.7913	14.2063	14.0231	13.8214	13.975	13.2277	12.9962	13.4502
A_70_P 006661	Erbb3	v-erb-b2 erythroblastic leukemia viral oncogene homolog 3 (avian)	Homo sapiens	0.0151922	0.00187397	14.1657	14.0511	13.3303	13.9935	13.4502	13.2769	12.9288	11.3934	12.6074	12.5619	11.7855	12.087	9.73713	9.82497	10.6632
A_70_P 006686	dock9	dedicator of cytokinesis 9	Homo sapiens	0.00634993	0.000254	14.0958	13.9579	13.9223	14.0985	14.0288	14.4862	14.3705	14.7983	14.8528	14.6612	14.7751	14.9175	15.0772	14.958	14.9652
A_70_P 006726	RGS2	regulator of G-protein signaling 2, 24kDa	Homo sapiens	0.00963183	0.000725	11.3786	12.8604	12.218	12.3932	12.6722	11.7813	10.6172	10.3703	10.652	11.0328	10.5831	10.6293	10.6806	10.3153	10.5838
A_70_P 006746	Fabp7	fatty acid binding protein 7, brain	Homo sapiens	0.0176654	0.00254977	9.97355	9.60622	9.76312	9.83933	9.85482	10.6158	10.8132	10.499	11.0901	10.6395	11.1052	10.869	10.9303	11.0517	11.2843
A_70_P 006766	LOC100131565	eukaryotic translation initiation factor 4E; similar to hCG1777996; similar to eukaryotic translation initiation factor 4E	Homo sapiens	0.00935738	0.000684	9.5263	9.34826	8.71291	9.10267	9.07549	10.1977	9.44533	10.1676	9.36408	9.43601	9.22357	8.69664	8.84964	8.75155	8.81547
A_70_P 006766	LOC100131693	eukaryotic translation initiation factor 4E; similar to hCG1777996; similar to eukaryotic translation initiation factor 4E	Homo sapiens	0.00935738	0.000684	9.5263	9.34826	8.71291	9.10267	9.07549	10.1977	9.44533	10.1676	9.36408	9.43601	9.22357	8.69664	8.84964	8.75155	8.81547
A_70_P 006766	eif4e	eukaryotic translation initiation factor 4E; similar to hCG1777996; similar to eukaryotic translation initiation factor 4E	Homo sapiens	0.00935738	0.000684	9.5263	9.34826	8.71291	9.10267	9.07549	10.1977	9.44533	10.1676	9.36408	9.43601	9.22357	8.69664	8.84964	8.75155	8.81547
A_70_P 006776	Pik3cb	phosphoinositide-3-kinase, catalytic, beta polypeptide	Homo sapiens	0.0172509	0.002431	10.8917	10.9009	11.0377	10.7131	11.0838	11.0337	11.2525	11.7006	11.5229	11.5294	11.9693	11.8141	11.6992	12.1169	12.0484
A_70_P 006811	RPS4Y1	ribosomal protein S4, Y-linked 1	Homo sapiens	0.0230672	0.00406479	13.784	14.1269	13.9806	13.5631	13.6215	14.0231	13.8712	12.8231	12.9862	13.1329	12.8868	12.4033	12.6459	12.148	12.5907
A_70_P 006831	Uba7	ubiquitin-like modifier activating enzyme 7	Homo sapiens	0.0230631	0.00405998	11.144	10.953	11.0618	11.2903	11.0026	11.0901	11.1664	12.0117	11.3801	11.4141	11.6096	11.736	11.9354	11.7035	11.9173
A_70_P 006866	TRAK1	trafficking protein, kinesin binding 1	Homo sapiens	0.0318489	0.0073439	7.33885	7.37059	7.48883	7.46554	7.86724	8.00299	8.73301	8.53341	8.88645	8.69269	8.74333	8.13037	8.36951	8.50522	8.32716
A_70_P 006871	IGL@	immunoglobulin lambda variable 2-11; immunoglobulin lambda constant 2 (Kern-Oz- marker); immunoglobulin lambda variable 1-44; immunoglobulin lambda constant 1 (Mcg marker); immunoglobulin lambda variable 1-40; immunoglobulin lambda variable 3-21; immunogl	Homo sapiens	0.0427575	0.0119151	7.82287	7.60826	7.84712	7.55869	7.69731	7.69505	7.37805	7.18879	7.25588	7.2072	7.3175	7.70829	7.56478	7.40492	7.36749
A_70_P 006871	iglC1	immunoglobulin lambda variable 2-11; immunoglobulin lambda constant 2 (Kern-Oz- marker); immunoglobulin lambda variable 1-44; immunoglobulin lambda constant 1 (Mcg marker); immunoglobulin lambda variable 1-40; immunoglobulin lambda variable 3-21; immunogl	Homo sapiens	0.0427575	0.0119151	7.82287	7.60826	7.84712	7.55869	7.69731	7.69505	7.37805	7.18879	7.25588	7.2072	7.3175	7.70829	7.56478	7.40492	7.36749
A_70_P 006871	IGLC3	immunoglobulin lambda variable 2-11; immunoglobulin lambda constant 2 (Kern-Oz- marker); immunoglobulin lambda variable 1-44; immunoglobulin lambda constant 1 (Mcg marker); immunoglobulin lambda variable 1-40; immunoglobulin lambda variable 3-21; immunogl	Homo sapiens	0.0427575	0.0119151	7.82287	7.60826	7.84712	7.55869	7.69731	7.69505	7.37805	7.18879	7.25588	7.2072	7.3175	7.70829	7.56478	7.40492	7.36749
A_70_P 006871	IGLV3-21	immunoglobulin lambda variable 2-11; immunoglobulin lambda constant 2 (Kern-Oz- marker); immunoglobulin lambda variable 1-44; immunoglobulin lambda constant 1 (Mcg marker); immunoglobulin lambda variable 1-40; immunoglobulin lambda variable 3-21; immunogl	Homo sapiens	0.0427575	0.0119151	7.82287	7.60826	7.84712	7.55869	7.69731	7.69505	7.37805	7.18879	7.25588	7.2072	7.3175	7.70829	7.56478	7.40492	7.36749
A_70_P 006871	IGLV1-40	immunoglobulin lambda variable 2-11; immunoglobulin lambda constant 2 (Kern-Oz- marker); immunoglobulin lambda variable 1-44; immunoglobulin lambda constant 1 (Mcg marker); immunoglobulin lambda variable 1-40; immunoglobulin lambda variable 3-21; immunogl	Homo sapiens	0.0427575	0.0119151	7.82287	7.60826	7.84712	7.55869	7.69731	7.69505	7.37805	7.18879	7.25588	7.2072	7.3175	7.70829	7.56478	7.40492	7.36749
A_70_P 006871	iglC2	immunoglobulin lambda variable 2-11; immunoglobulin lambda constant 2 (Kern-Oz- marker); immunoglobulin lambda variable 1-44; immunoglobulin lambda constant 1 (Mcg marker); immunoglobulin lambda variable 1-40; immunoglobulin lambda variable 3-21; immunogl	Homo sapiens	0.0427575	0.0119151	7.82287	7.60826	7.84712	7.55869	7.69731	7.69505	7.37805	7.18879	7.25588	7.2072	7.3175	7.70829	7.56478	7.40492	7.36749
A_70_P 006871	IGLV1-44	immunoglobulin lambda variable 2-11; immunoglobulin lambda constant 2 (Kern-Oz- marker); immunoglobulin lambda variable 1-44; immunoglobulin lambda constant 1 (Mcg marker); immunoglobulin lambda variable 1-40; immunoglobulin lambda variable 3-21; immunogl	Homo sapiens	0.0427575	0.0119151	7.82287	7.60826	7.84712	7.55869	7.69731	7.69505	7.37805	7.18879	7.25588	7.2072	7.3175	7.70829	7.56478	7.40492	7.36749
A_70_P 006871	IGLV2-11	immunoglobulin lambda variable 2-11; immunoglobulin lambda constant 2 (Kern-Oz- marker); immunoglobulin lambda variable 1-44; immunoglobulin lambda constant 1 (Mcg marker); immunoglobulin lambda variable 1-40; immunoglobulin lambda variable 3-21; immunogl	Homo sapiens	0.0427575	0.0119151	7.82287	7.60826	7.84712	7.55869	7.69731	7.69505	7.37805	7.18879	7.25588	7.2072	7.3175	7.70829	7.56478	7.40492	7.36749
A_70_P 006906	LOC652614	similar to HLA class I histocompatibility antigen, A-11 alpha chain precursor (MHC class I antigen A*11)	Homo sapiens	0.00935738	0.000683	10.9278	10.6707	10.9133	11.4968	10.9862	11.4331	11.9498	13.4939	13.0081	12.1869	14.1418	13.702	14.6066	14.5837	13.881
A_70_P 006921	EPB41L3	erythrocyte membrane protein band 4.1-like 3	Homo sapiens	0.00963183	0.000727	13.5435	14.077	13.787	13.54	13.8231	13.3083	13.3113	11.2481	12.5897	13.2161	11.6772	12.0151	11.015	10.3033	10.4862
A_70_P 006931				0.00516388	0.00013	6.25277	5.22405	6.238	5.73567	5.80671	6.0738	7.01165	7.60515	7.03889	7.43189	7.56421	7.22518	8.20684	8.5294	8.43343
A_70_P 006936	CopG	coatomer protein complex, subunit gamma	Homo sapiens	0.0309372	0.00693916	14.6683	14.5038	14.5225	14.6259	14.5719	14.3016	14.1284	14.0377	14.4004	14.0438	14.1797	14.0653	14.2108	13.8449	14.1388
A_70_P 006944				0.00671802	0.000301	11.2563	10.9725	11.1789	11.2062	11.0921	11.5211	12.0935	13.6666	12.6742	12.3727	14.2581	13.7049	14.8136	14.7292	13.9552
A_70_P 006946	HLA-A	major histocompatibility complex, class I, A	Homo sapiens	0.0384418	0.0101113	7.24947	6.98415	5.8834	5.36224	6.66014	7.29274	6.75617	10.0389	9.2401	7.95349	9.7027	9.08477	10.1731	10.0921	9.27247
A_70_P 006976	vldlr	very low density lipoprotein receptor	Homo sapiens	0.0253579	0.00483197	12.3564	12.7519	12.7593	12.1383	13.1688	12.3409	13.1667	13.8549	13.3607	13.0973	13.5985	13.502	13.8826	14.0985	13.7782
A_70_P 007006	Zeb2	zinc finger E-box binding homeobox 2	Homo sapiens	0.00869105	0.000569	10.6109	10.6102	10.877	10.4901	10.6389	10.7365	10.7705	10.0454	10.6432	10.5852	9.98873	10.0227	9.72169	9.89625	10.0374
A_70_P 007031				0.00845185	0.000512	4.3762	4.23121	4.49388	4.25109	4.49826	4.91327	4.77563	5.93781	5.51267	5.38979	5.83681	5.84218	6.30588	6.65134	7.20015
A_70_P 007081	TBC1D8B	TBC1 domain family, member 8B (with GRAM domain)	Homo sapiens	0.0464706	0.0135869	10.9562	10.832	10.7168	11.0746	10.7674	10.9793	10.9944	10.6109	10.92	10.7515	10.3995	10.5008	10.1918	9.90624	10.2484
A_70_P 007086	DLC1	deleted in liver cancer 1	Homo sapiens	0.044407	0.0126849	5.97503	6.08132	6.14261	6.16676	5.81168	6.25615	6.459	6.632	6.61585	6.56401	6.64254	6.67413	6.71631	6.22328	6.67
A_70_P 007131	Als2cr4	amyotrophic lateral sclerosis 2 (juvenile) chromosome region, candidate 4	Homo sapiens	0.0486986	0.014886	11.4185	11.3214	11.534	11.5286	11.8801	11.3194	11.1842	11.1524	11.5753	11.5033	10.728	11.1416	10.4092	9.7866	9.98262
A_70_P 007146	COL1A2	collagen, type I, alpha 2	Homo sapiens	0.0388075	0.0102482	15.2743	15.0095	15.0289	16.2272	16.1633	14.7151	15.2232	14.8846	15.7914	15.4829	14.227	14.6388	14.2769	14.2063	14.3347
A_70_P 007181	med31	mediator complex subunit 31	Homo sapiens	0.0170561	0.00236366	13.2781	13.1739	13.3083	13.3673	13.3566	13.4675	13.588	13.915	14.0484	13.7309	13.9376	13.9474	14.2044	13.7361	13.7462
A_70_P 007191	ccng1	cyclin G1	Homo sapiens	0.00559724	0.000173	17.03	17.1206	16.9693	17.1273	17.3438	17.0877	17.4024	17.7349	17.4024	17.1845	17.8839	17.6973	17.9006	17.9532	18.028
A_70_P 007196	C6orf106	chromosome 6 open reading frame 106	Homo sapiens	0.0369789	0.00948622	13.9513	13.7619	14.1489	14.2028	14.604	14.1813	14.4369	14.2351	14.2947	14.2351	13.926	13.8494	13.6931	13.8163	13.6874
A_70_P 007201				0.00674937	0.000308	15.04	15.5147	15.1964	16.2809	16.1532	14.8554	14.7399	13.3203	14.1657	14.1215	12.8451	12.7723	12.398	11.7729	12.1169
A_70_P 007231	TRPS1	trichorhinophalangeal syndrome I	Homo sapiens	0.0124231	0.00126462	9.62442	10.0098	9.96203	10.795	10.265	10.0424	9.6988	10.031	9.93199	9.66147	9.4826	9.26581	8.80989	8.71444	8.78532
A_70_P 007261	SIGIRR	single immunoglobulin and toll-interleukin 1 receptor (TIR) domain	Homo sapiens	0.0261501	0.00514294	10.4009	10.4084	10.38	9.95524	9.81113	10.0865	10.071	10.3132	10.1345	10.0839	10.5286	10.4669	10.6864	10.8108	10.9332
A_70_P 007276	ndufs2	NADH dehydrogenase (ubiquinone) Fe-S protein 2, 49kDa (NADH-coenzyme Q reductase)	Homo sapiens	0.0401319	0.0107977	15.2314	15.1072	15.676	14.8659	14.8528	14.7628	14.9175	14.6413	14.8794	14.6638	14.4787	14.445	14.1964	14.155	14.3654
A_70_P 007281	MPI	mannose phosphate isomerase	Homo sapiens	0.0246676	0.00460046	5.95385	6.20111	6.10215	5.60804	5.76943	5.11076	5.9844	6.53816	5.7724	5.80318	6.80388	6.55718	8.00918	7.64799	7.24561
A_70_P 007286	LOC100133632	hypothetical protein LOC100133632; family with sequence similarity 101, member B	Homo sapiens	0.0298719	0.00644893	6.38141	5.8834	6.09065	6.51921	5.79508	6.55405	6.39542	7.56695	7.59121	7.46017	7.52591	7.81395	6.48081	7.27996	7.54617
A_70_P 007286	Fam101b	hypothetical protein LOC100133632; family with sequence similarity 101, member B	Homo sapiens	0.0298719	0.00644893	6.38141	5.8834	6.09065	6.51921	5.79508	6.55405	6.39542	7.56695	7.59121	7.46017	7.52591	7.81395	6.48081	7.27996	7.54617
A_70_P 007321	CYTH4	cytohesin 4	Homo sapiens	0.00458089	6.92e-05	7.0918	7.22717	7.09103	7.21053	7.16248	7.33139	6.89581	7.17944	7.70687	7.81796	7.48128	6.60771	6.35087	6.42778	6.41369
A_70_P 007341	RPS15A	ribosomal protein S15a pseudogene 17; ribosomal protein S15a pseudogene 19; ribosomal protein S15a pseudogene 12; ribosomal protein S15a pseudogene 24; ribosomal protein S15a pseudogene 11; ribosomal protein S15a	Homo sapiens	0.0317576	0.00727784	17.4812	17.5003	17.6627	17.4907	17.4562	17.4562	17.4207	17.1754	17.192	17.3116	17.3182	17.2666	17.1465	17.03	17.169
A_70_P 007341	RPS15AP19	ribosomal protein S15a pseudogene 17; ribosomal protein S15a pseudogene 19; ribosomal protein S15a pseudogene 12; ribosomal protein S15a pseudogene 24; ribosomal protein S15a pseudogene 11; ribosomal protein S15a	Homo sapiens	0.0317576	0.00727784	17.4812	17.5003	17.6627	17.4907	17.4562	17.4562	17.4207	17.1754	17.192	17.3116	17.3182	17.2666	17.1465	17.03	17.169
A_70_P 007341	RPS15AP17	ribosomal protein S15a pseudogene 17; ribosomal protein S15a pseudogene 19; ribosomal protein S15a pseudogene 12; ribosomal protein S15a pseudogene 24; ribosomal protein S15a pseudogene 11; ribosomal protein S15a	Homo sapiens	0.0317576	0.00727784	17.4812	17.5003	17.6627	17.4907	17.4562	17.4562	17.4207	17.1754	17.192	17.3116	17.3182	17.2666	17.1465	17.03	17.169
A_70_P 007341	RPS15AP11	ribosomal protein S15a pseudogene 17; ribosomal protein S15a pseudogene 19; ribosomal protein S15a pseudogene 12; ribosomal protein S15a pseudogene 24; ribosomal protein S15a pseudogene 11; ribosomal protein S15a	Homo sapiens	0.0317576	0.00727784	17.4812	17.5003	17.6627	17.4907	17.4562	17.4562	17.4207	17.1754	17.192	17.3116	17.3182	17.2666	17.1465	17.03	17.169
A_70_P 007341	RPS15AP24	ribosomal protein S15a pseudogene 17; ribosomal protein S15a pseudogene 19; ribosomal protein S15a pseudogene 12; ribosomal protein S15a pseudogene 24; ribosomal protein S15a pseudogene 11; ribosomal protein S15a	Homo sapiens	0.0317576	0.00727784	17.4812	17.5003	17.6627	17.4907	17.4562	17.4562	17.4207	17.1754	17.192	17.3116	17.3182	17.2666	17.1465	17.03	17.169
A_70_P 007341	RPS15AP12	ribosomal protein S15a pseudogene 17; ribosomal protein S15a pseudogene 19; ribosomal protein S15a pseudogene 12; ribosomal protein S15a pseudogene 24; ribosomal protein S15a pseudogene 11; ribosomal protein S15a	Homo sapiens	0.0317576	0.00727784	17.4812	17.5003	17.6627	17.4907	17.4562	17.4562	17.4207	17.1754	17.192	17.3116	17.3182	17.2666	17.1465	17.03	17.169
A_70_P 007381	Alkbh5	alkB, alkylation repair homolog 5 (E. coli)	Homo sapiens	0.0285731	0.00601082	6.56738	6.56805	6.94438	7.16487	7.13805	6.94587	7.39804	7.74386	7.79921	7.48294	8.11385	7.74465	8.39795	8.10708	8.61366
A_70_P 007391	HCCS	holocytochrome c synthase (cytochrome c heme-lyase)	Homo sapiens	0.00349478	7.48e-06	10.3481	10.349	10.0302	10.295	9.91052	10.5723	10.1971	10.5814	10.1878	10.2564	10.4377	10.6818	11.6462	11.7205	11.6338
A_70_P 007421	ALKBH4	alkB, alkylation repair homolog 4 (E. coli)	Homo sapiens	0.00913238	0.000644	8.02774	8.05642	7.90882	7.68738	7.64256	7.79351	7.98736	7.98311	7.90259	8.01615	8.21605	8.35455	8.65012	8.5552	8.57202
A_70_P 007576	cav1	caveolin 1, caveolae protein, 22kDa	Homo sapiens	0.0175008	0.00250287	8.55886	8.0779	8.01933	8.14175	8.41195	8.91322	8.94929	9.45661	8.66271	8.96853	9.72781	9.63106	8.90416	9.48484	9.09313
A_70_P 007586	IFT80	intraflagellar transport 80 homolog (Chlamydomonas)	Homo sapiens	0.0146983	0.00176359	8.07627	7.63457	8.14454	8.0184	8.2713	8.18914	7.39413	7.90326	7.76269	8.11177	7.54106	6.37695	6.66226	6.82154	6.47279
A_70_P 007591	aga	aspartylglucosaminidase	Homo sapiens	0.0471042	0.0139732	12.7934	12.6237	12.8767	13.3978	13.0809	13.0737	13.0296	13.0925	13.1709	12.8832	12.6773	12.8563	13.4642	13.5598	13.4059
A_70_P 007601				0.0273993	0.0056024	6.83624	6.93898	6.99435	7.10138	7.12915	6.9244	6.97326	9.58935	6.88979	7.11819	8.16593	8.01216	8.2713	8.90065	8.69269
A_70_P 007626	SPHK2	sphingosine kinase 2	Homo sapiens	0.0357302	0.00895638	5.38293	5.29848	5.75893	5.38392	5.49142	5.23016	5.83568	5.83419	5.53099	5.93414	6.30202	6.43599	6.60961	7.24323	7.15399
A_70_P 007646				0.0410305	0.0111541	8.24694	8.34567	8.04306	8.34305	8.35373	7.58715	7.61702	7.60002	7.87343	8.00441	7.73936	7.94197	7.33303	7.81466	7.41347
A_70_P 007696	Asf1a	ASF1 anti-silencing function 1 homolog A (S. cerevisiae)	Homo sapiens	0.0181003	0.00266585	7.72108	7.65565	7.69314	7.57158	7.59121	7.94854	7.68947	8.06665	7.97257	7.88652	8.15963	8.19995	7.84173	7.89727	8.28904
A_70_P 007736	Lrrc33	leucine rich repeat containing 33	Homo sapiens	0.0469966	0.013908	5.65119	5.47827	5.63781	4.77457	5.45418	4.65271	5.45802	6.45969	5.92426	5.86774	6.55326	6.54298	6.67622	7.01849	6.60249
A_70_P 007751				0.0139109	0.00159151	16.3471	16.7099	16.389	16.6694	16.5397	16.1102	15.4273	14.6388	15.1886	15.0421	15.1024	15.7847	15.6185	16.0401	15.7058
A_70_P 007776	NT5C1B	retinol dehydrogenase 14 (all-trans/9-cis/11-cis); 5'-nucleotidase, cytosolic IB	Homo sapiens	0.0135349	0.00151853	10.3887	10.4965	10.9371	10.1552	10.5086	10.5356	10.8909	10.6527	10.5078	10.818	10.4879	10.6023	11.2919	11.1957	11.226
A_70_P 007776	RDH14	retinol dehydrogenase 14 (all-trans/9-cis/11-cis); 5'-nucleotidase, cytosolic IB	Homo sapiens	0.0135349	0.00151853	10.3887	10.4965	10.9371	10.1552	10.5086	10.5356	10.8909	10.6527	10.5078	10.818	10.4879	10.6023	11.2919	11.1957	11.226
A_70_P 007826	itpa	inosine triphosphatase (nucleoside triphosphate pyrophosphatase)	Homo sapiens	0.0413299	0.0112941	10.7749	10.8117	10.6109	10.9149	10.9133	10.6749	10.5142	10.5671	10.562	10.6043	10.6527	10.6382	11.0499	11.1837	10.6721
A_70_P 007866	CLCN4	chloride channel 4	Homo sapiens	0.024383	0.00451257	6.61817	6.3849	6.41753	5.8854	6.21987	5.9615	5.89547	6.56151	6.33715	5.8834	6.51539	6.51921	7.1442	7.27242	7.0751
A_70_P 007911	RASAL3	RAS protein activator like 3	Homo sapiens	0.0176096	0.00253626	8.03286	8.16176	8.06066	8.26737	8.49825	8.29749	7.56541	6.79747	6.9244	7.15784	7.47979	7.55168	7.0897	7.23725	7.31888
A_70_P 007926	dera	2-deoxyribose-5-phosphate aldolase homolog (C. elegans)	Homo sapiens	0.0320658	0.00742513	10.3822	10.3024	10.3592	10.3132	10.3112	10.4396	9.8055	9.93628	10.0658	10.3334	10.3063	10.3426	10.9438	11.1446	10.92
A_70_P 007931	TRANK1	lupus brain antigen 1	Homo sapiens	0.0368421	0.00942163	6.90677	7.11903	6.74873	6.77508	6.58572	6.13074	5.81754	6.4285	6.4898	5.74611	6.07159	5.87211	5.5875	5.49813	5.62503
A_70_P 007981	NUP153	nucleoporin 153kDa	Homo sapiens	0.0143379	0.0016721	12.0161	11.8424	12.042	11.9567	11.601	11.9862	11.7453	11.5745	12.0091	11.7631	11.4675	11.7649	11.0072	11.0194	11.2124
A_70_P 008016	Hddc3	HD domain containing 3	Homo sapiens	0.0257621	0.00500366	10.0488	9.87313	9.87086	9.907	9.82628	9.80802	9.80894	10.4092	10.2751	10.187	10.153	10.3187	11.2556	10.9133	10.877
A_70_P 008026				0.0477469	0.0143499	8.70702	8.70901	8.83142	8.647	8.7933	8.61781	8.81466	7.64877	8.06617	8.28144	8.41917	8.60364	9.01781	9.0742	9.15221
A_70_P 008031	KPNA2	karyopherin alpha 2 (RAG cohort 1, importin alpha 1); karyopherin alpha-2 subunit like	Homo sapiens	0.00466901	9.62e-05	13.1964	13.5389	13.3918	13.6139	13.9404	13.2359	13.3941	11.9473	12.6268	12.9082	11.9725	12.0339	11.1407	10.8545	11.1501
A_70_P 008046	MKNK2	MAP kinase interacting serine/threonine kinase 2	Homo sapiens	0.0211408	0.0035063	7.4327	7.59121	7.91074	7.48058	7.6519	7.70287	7.30364	7.30598	7.35755	7.42641	7.25657	7.41809	7.73207	7.68414	7.74935
A_70_P 008051	Pik3cb	phosphoinositide-3-kinase, catalytic, beta polypeptide	Homo sapiens	0.0177005	0.00255954	13.8979	13.8257	13.5256	13.9045	13.8712	13.74	13.6086	13.283	13.3758	13.5918	13.283	13.4562	13.2287	13.2198	12.9934
A_70_P 008071	Adam15	ADAM metallopeptidase domain 15	Homo sapiens	0.0217685	0.00369523	5.55734	5.32013	5.61154	5.40171	5.25275	5.59151	5.65119	5.81464	5.9717	5.90504	5.83183	5.91242	5.99084	5.63781	6.01143
A_70_P 008086	SHMT2	serine hydroxymethyltransferase 2 (mitochondrial)	Homo sapiens	0.0447517	0.0128473	9.03024	9.29642	8.78532	8.70327	8.83142	8.52076	8.15465	7.92928	7.9663	7.41599	7.6187	7.63225	8.37842	8.90348	8.24061
A_70_P 008091	Abt1	activator of basal transcription 1	Homo sapiens	0.0233157	0.00415701	8.74404	9.17996	8.65082	8.86831	8.91593	8.47302	8.35195	9.03389	8.5391	8.79271	9.30664	9.65146	9.44141	9.39635	9.33121
A_70_P 008096	col12a1	collagen, type XII, alpha 1	Homo sapiens	0.00856036	0.000541	15.3236	15.7732	15.4859	16.6355	16.7804	14.8969	14.9878	13.4084	14.7465	14.6821	13.4995	13.5269	13.325	12.3371	12.8741
A_70_P 008136	PLOD1	procollagen-lysine 1, 2-oxoglutarate 5-dioxygenase 1	Homo sapiens	0.042816	0.0119707	13.9674	13.84	13.7549	13.9882	13.8782	13.7335	13.6317	13.3262	13.784	13.4596	13.6636	13.8549	12.8857	12.4683	12.901
A_70_P 008166	NAMPT	nicotinamide phosphoribosyltransferase	Homo sapiens	0.00523112	0.000144	9.59453	9.71432	9.75221	9.56356	9.3766	9.94902	9.95205	10.923	9.91551	10.0725	10.8668	10.8156	11.3062	11.539	11.7019
A_70_P 008167	NAMPT	nicotinamide phosphoribosyltransferase	Homo sapiens	0.00671802	0.000303	8.43824	8.50707	8.54493	8.39316	8.29475	8.83397	8.95961	9.56058	8.631	8.68865	9.47198	9.513	10.2628	10.3215	10.7274
A_70_P 008207	TRIP4	thyroid hormone receptor interactor 4	Homo sapiens	0.0322423	0.00750345	11.5652	11.4141	11.2027	11.5586	11.3054	11.4866	11.2653	11.241	11.3817	11.4185	11.1648	11.3988	11.7536	11.8689	11.7494
A_70_P 008231				0.0351399	0.00873013	12.0063	11.9006	11.8433	11.8384	11.9082	12.2006	11.9536	12.3634	12.388	12.3452	12.4937	12.3053	12.2626	12.6633	12.2653
A_70_P 008251	egln3	egl nine homolog 3 (C. elegans)	Homo sapiens	0.0498958	0.015548	11.3666	11.365	10.997	11.6238	11.365	10.8096	11.1606	10.1228	10.6278	10.4595	10.4172	10.7697	12.5889	13.9704	13.2423
A_70_P 008261	TMEM42	transmembrane protein 42	Homo sapiens	0.0105399	0.000882	14.8437	14.5821	14.8554	14.4369	14.3901	14.6066	14.4469	13.9329	14.3901	14.2335	14.0894	13.8412	13.4238	13.1836	13.4515
A_70_P 008271	STAMBPL1	STAM binding protein-like 1	Homo sapiens	0.00398041	4.18e-05	13.502	13.4388	13.4548	14.0499	13.6974	13.5044	13.6281	13.1613	13.4238	13.4318	13.2344	13.3342	12.6392	12.6309	12.7056
A_70_P 008281				0.00458089	7.59e-05	9.56287	9.41107	9.73211	9.78047	9.12163	9.71749	9.17118	8.11892	9.49357	9.20792	8.26084	8.31168	6.57208	6.3013	6.84194
A_70_P 008311	Acbd4	acyl-Coenzyme A binding domain containing 4	Homo sapiens	0.0206623	0.00336934	12.0819	11.4725	11.9006	11.5613	11.3728	11.9411	12.0348	11.9811	12.4392	12.3541	12.381	12.4263	12.2824	12.5701	12.6228
A_70_P 008336	SNAP25	synaptosomal-associated protein, 25kDa	Homo sapiens	0.0188464	0.00287877	10.923	11.6875	10.9046	12.1674	11.8579	11.4477	10.9364	10.4738	10.9133	10.5986	10.5291	10.2739	9.18766	8.79138	9.73289
A_70_P 008351	CHST10	carbohydrate sulfotransferase 10	Homo sapiens	0.00816289	0.000478	10.8859	11.1022	10.5101	10.9684	11.2005	10.2619	10.8844	9.86473	10.0547	10.4509	9.61837	9.70029	9.71968	9.49759	9.37034
A_70_P 008371				0.00527355	0.000148	12.843	11.6992	12.4874	11.9115	12.041	12.5368	13.4429	14.3758	14.198	14.0007	13.9778	14.3667	14.2913	14.077	14.0363
A_70_P 008396	CUL7	cullin 7	Homo sapiens	0.00868167	0.000567	15.3507	15.4245	15.3589	15.5453	15.5607	15.5147	15.4174	15.1468	15.3483	15.4273	14.9056	14.8774	14.1629	14.2318	14.4076
A_70_P 008401				0.0169069	0.0023105	11.504	11.6868	11.6088	11.6822	11.3963	11.6243	11.7126	11.8618	11.7609	11.6486	11.4942	11.2653	11.2109	11.2662	11.1583
A_70_P 008446	Vsnl1	visinin-like 1	Homo sapiens	0.0215325	0.00363611	7.62167	9.37194	7.83788	10.0246	9.64857	7.65397	7.56355	6.53208	6.00085	5.3883	6.67772	7.22821	6.33715	7.79783	6.6458
A_70_P 008471	RBM5	RNA binding motif protein 5	Homo sapiens	0.0464706	0.0135877	14.7172	14.4678	14.7883	14.3961	14.5625	14.5759	14.725	14.8953	14.9492	14.8391	14.8031	14.9011	14.4076	14.6548	14.4949
A_70_P 008491	Sep5	septin 5	Homo sapiens	0.0440128	0.0125027	12.765	14.2913	13.7565	12.9882	13.4985	13.1794	12.5929	11.6316	12.4778	12.5073	12.0151	11.8944	11.7599	11.3809	11.8944
A_70_P 008496				0.0295944	0.00636369	12.8384	12.9578	12.765	12.7903	13.0248	13.0032	12.8957	13.2359	13.2242	13.1825	13.3758	13.6573	13.6265	13.9458	13.8231
A_70_P 008506				0.0351792	0.00875464	8.31	8.45439	8.37486	8.2982	8.19743	7.97345	7.48441	9.10689	8.11089	7.97394	8.89923	8.83142	9.47437	10.6592	10.0607
A_70_P 008516	Lmo4	LIM domain only 4	Homo sapiens	0.0300305	0.00651774	10.7594	10.7509	10.7965	10.873	10.7176	10.8082	10.6584	10.8934	10.6382	10.4695	10.6577	10.4795	10.3679	10.2922	10.4377
A_70_P 008531	NRM	nurim (nuclear envelope membrane protein)	Homo sapiens	0.0160036	0.00208034	12.6773	12.7782	12.7407	12.6102	12.7923	12.8075	12.8796	12.4722	12.6159	12.5149	12.491	12.2834	11.8519	11.815	12.0305
A_70_P 008536				0.0226665	0.00392834	11.2239	11.501	11.412	10.8587	10.5036	11.2978	11.6933	12.0983	11.7618	11.6537	12.5427	12.4683	12.3971	12.6902	12.9242
A_70_P 008561	Pole4	polymerase (DNA-directed), epsilon 4 (p12 subunit)	Homo sapiens	0.0178785	0.00260353	15.6345	15.739	15.7872	15.6683	15.6283	15.5269	15.1964	15.1913	15.3456	15.2604	15.2919	15.1764	15.3302	15.2529	15.0449
A_70_P 008586	Mrps5	mitochondrial ribosomal protein S5	Homo sapiens	0.0357839	0.00897371	9.99944	10.1155	10.2104	9.92376	10.422	10.4075	10.2115	10.422	9.96287	9.92994	10.6395	10.3393	10.8917	11.1985	11.2133
A_70_P 008601	gpD1	glycerol-3-phosphate dehydrogenase 1 (soluble)	Homo sapiens	0.0061648	0.000234	9.64574	9.38685	9.71432	8.46376	8.81817	9.51	9.46338	10.8894	9.11883	9.21323	10.6653	10.7813	11.9966	12.7407	12.6015
A_70_P 008616	gatm	glycine amidinotransferase (L-arginine:glycine amidinotransferase)	Homo sapiens	0.0295944	0.00635355	8.18679	8.96408	9.14649	8.6148	9.31204	9.23092	10.0972	10.5434	10.7101	10.1862	10.7294	10.8599	10.6577	10.2674	10.7198
A_70_P 008646	Ctdspl2	CTD (carboxy-terminal domain, RNA polymerase II, polypeptide A) small phosphatase like 2	Homo sapiens	0.0181242	0.00267683	10.7004	10.8222	10.6584	10.7888	10.7552	10.702	10.5896	10.4654	10.5442	10.5592	10.6225	10.5434	10.3104	10.398	10.5036
A_70_P 008661	ZWILCH	Zwilch, kinetochore associated, homolog (Drosophila)	Homo sapiens	0.00993412	0.000771	9.96203	10.0012	9.85548	10.1676	10.2841	10.0389	9.73289	9.41184	9.89552	10.0022	9.46803	9.50505	8.99816	8.98564	9.15502
A_70_P 008671	CD86	CD86 molecule	Homo sapiens	0.0368258	0.00941106	11.5294	12.2601	11.4392	12.1702	12.329	11.7042	11.254	11.9303	11.7946	11.7035	12.245	12.6248	12.8346	12.2852	13.1194
A_70_P 008681	ADSL	adenylosuccinate lyase	Homo sapiens	0.00523112	0.000142	10.6818	10.6441	10.7068	10.5753	10.7784	10.5428	10.9256	11.6949	11.0139	11.1061	11.5515	11.5837	12.7934	13.1761	12.6702
A_70_P 008691	GHR	growth hormone receptor	Homo sapiens	0.0113056	0.00101171	7.14585	6.99491	7.22293	6.99074	7.25657	7.08843	7.28662	7.79351	7.59055	7.67007	7.90715	7.9079	7.86394	8.2178	7.37877
A_70_P 008716				0.0416806	0.0114959	10.0186	10.0873	10.1624	10.0554	10.2636	10.4778	9.97004	9.75777	9.70394	9.33907	9.46416	9.47198	9.39265	9.09228	9.42788
A_70_P 008726				0.00865477	0.000562	5.67447	6.35444	5.81368	5.20176	5.38465	5.47132	4.88924	5.00976	5.0066	5.1221	5.20991	5.26447	6.97326	6.6458	6.959
A_70_P 008741				0.0318418	0.00733098	9.53979	10.0076	10.0819	9.62193	9.52908	9.46027	9.1967	8.82543	9.51413	9.35218	9.12517	9.0698	8.06665	8.36951	8.48673
A_70_P 008771	OBFC1	oligonucleotide/oligosaccharide-binding fold containing 1	Homo sapiens	0.0158948	0.00204979	6.15371	6.07669	6.14175	5.99603	6.27521	5.96536	5.36419	5.63424	5.45579	5.38917	5.51586	5.40414	5.446	5.68837	5.23259
A_70_P 008781	mknk1	MAP kinase interacting serine/threonine kinase 1	Homo sapiens	0.0257068	0.0049761	7.71203	7.47194	7.41869	6.88494	7.76092	7.60515	7.92464	8.44316	8.23383	8.13462	8.70971	8.62717	8.32162	8.45818	8.87315
A_70_P 008931	rfc1	replication factor C (activator 1) 1, 145kDa	Homo sapiens	0.0433784	0.0122418	12.0072	12.0133	12.3127	11.7798	12.06	11.706	11.5629	12.0439	11.6163	11.6933	11.5398	11.4284	11.0107	10.6152	10.8292
A_70_P 008956	c13orf34	chromosome 13 open reading frame 34	Homo sapiens	0.019677	0.00309451	8.12554	8.01375	7.77097	8.25485	8.37486	7.76018	7.98804	7.43771	7.81317	8.27909	7.09692	7.52664	7.15784	7.12463	7.23824
A_70_P 008971	WRAP53	WD repeat containing, antisense to TP53	Homo sapiens	0.0416806	0.0114877	7.68322	7.78312	7.87605	7.39413	6.98793	7.51592	7.06711	7.02848	6.72912	6.82996	6.84755	6.80301	6.79871	6.3849	6.6046
A_70_P 008976	C12orf43	chromosome 12 open reading frame 43	Homo sapiens	0.0235287	0.00423987	10.4535	10.2857	10.7888	10.8264	10.5078	10.422	9.70029	9.28941	9.30162	9.03587	9.54831	9.54063	9.48114	9.44533	9.64648
A_70_P 008986				0.0473753	0.0141249	11.0601	11.3347	11.352	11.2277	11.1224	11.2149	11.7443	11.5914	11.6071	11.8827	11.6664	11.6785	11.6949	11.3978	11.6814
A_70_P 008996	WDR41	WD repeat domain 41	Homo sapiens	0.00609061	0.00021	9.38532	9.47761	9.26412	9.59246	9.68445	9.34826	9.98312	9.67176	9.80728	10.0431	9.90991	9.99522	10.2417	10.3679	10.3498
A_70_P 009001	ELOVL4	elongation of very long chain fatty acids (FEN1/Elo2, SUR4/Elo3, yeast)-like 4	Homo sapiens	0.0333723	0.00795817	14.2545	14.3257	14.2896	14.4603	14.3053	14.7311	14.578	14.7693	14.5093	14.4735	14.5931	14.684	15.1204	14.9492	14.9268
A_70_P 009021	ARMCX2	armadillo repeat containing, X-linked 2	Homo sapiens	0.0468218	0.0138164	10.6293	10.9784	10.3426	10.7552	10.6983	10.5695	10.1299	10.0221	10.18	10.3209	10.0117	10.2127	9.86904	10.4205	10.0098
A_70_P 009036				0.0451935	0.0130502	5.49619	5.63424	5.65318	5.27968	5.7919	5.54183	5.0543	5.0211	4.74757	5.04929	5.13961	5.18746	4.97567	5.36224	5.41349
A_70_P 009041				0.0206623	0.00337022	6.32926	6.52221	6.41369	7.01781	6.6055	6.46384	6.77073	5.84682	5.67714	6.1492	5.71477	5.84623	5.97503	5.93915	6.28245
A_70_P 009046	DCLK1	doublecortin-like kinase 1	Homo sapiens	0.0357929	0.00899327	12.9045	12.8898	12.8806	13.0859	13.0883	13.0585	12.8384	12.6914	12.6555	12.923	12.7205	12.6525	12.277	12.0725	12.329
A_70_P 009081				0.00815303	0.000473	14.0231	14.1469	14.0215	14.2686	14.3437	14.2456	14.1269	14.0785	14.2124	14.2654	14.0301	13.8076	13.6086	13.5918	13.5456
A_70_P 009106				0.0101215	0.000799	14.2863	13.8725	13.4515	14.0159	14.4862	14.112	12.3572	11.1013	11.0873	11.2481	11.1187	11.672	11.3526	11.2549	11.3169
A_70_P 009116	St6galnac2	ST6 (alpha-N-acetyl-neuraminyl-2,3-beta-galactosyl-1,3)-N-acetylgalactosaminide alpha-2,6-sialyltransferase 2	Homo sapiens	0.00767398	0.000415	9.7988	9.82763	10.0145	9.73049	9.54418	9.6633	10.3362	10.7083	10.6836	10.5406	10.953	10.7092	11.0568	11.0097	11.1837
A_70_P 009151	SAC3D1	SAC3 domain containing 1	Homo sapiens	0.0317703	0.00729494	7.22441	7.12115	7.10873	7.27664	7.07966	7.33064	7.25851	7.6715	7.57528	7.56926	7.78984	7.94854	8.26377	7.94715	7.86117
A_70_P 009196	TMC6	transmembrane channel-like 6	Homo sapiens	0.0248179	0.00466102	6.97187	6.69034	7.05821	6.99696	7.32032	6.76843	6.90208	7.59345	7.44152	7.44749	7.77012	7.76383	7.93762	8.23787	7.96181
A_70_P 009216	Rabgef1	RAB guanine nucleotide exchange factor (GEF) 1	Homo sapiens	0.00795699	0.000455	8.01933	8.32322	7.83379	8.36213	8.45215	8.14681	7.62665	7.39804	7.6371	7.65927	7.89263	8.00299	8.31324	8.54929	8.68201
A_70_P 009296	TRPV2	transient receptor potential cation channel, subfamily V, member 2	Homo sapiens	0.00691415	0.000328	8.74693	8.74612	8.61558	8.64932	8.51752	8.79271	9.08556	9.6664	9.44391	9.18304	9.83115	9.74218	9.28815	9.60739	9.57779
A_70_P 009301	SSSCA1	Sjogren syndrome/scleroderma autoantigen 1	Homo sapiens	0.0455389	0.013206	13.6998	13.7536	13.7049	13.903	13.8188	13.7667	13.6689	13.7593	13.6482	13.6874	13.7631	13.7667	14.5191	13.929	14.1374
A_70_P 009306				0.00957603	0.000718	11.8312	11.5442	11.7096	12.0784	12.1869	11.9	12.5629	12.7816	12.5418	12.3069	12.8117	12.6966	13.6164	13.0626	13.638
A_70_P 009321	Ube2t	ubiquitin-conjugating enzyme E2T (putative)	Homo sapiens	0.0295944	0.00635885	12.2536	12.1226	12.1383	12.0576	12.1861	12.021	11.3136	11.2571	11.6523	11.6741	11.5123	11.5301	10.3808	11.2581	11.0209
A_70_P 009356	PIAS1	protein inhibitor of activated STAT, 1	Homo sapiens	0.00522962	0.000138	10.2628	10.3161	10.3349	10.2115	10.2834	9.86183	9.76905	9.35218	9.63036	9.87597	9.33575	9.42508	9.46803	9.23627	8.75203
A_70_P 009386	casq1	calsequestrin 1 (fast-twitch, skeletal muscle)	Homo sapiens	0.00440522	5.97e-05	11.2335	10.3584	11.1641	9.6903	10.2048	10.9703	11.7052	13.5118	12.4324	12.041	13.4763	13.2124	13.9045	14.2545	13.7939
A_70_P 009446	Ube2e3	ubiquitin-conjugating enzyme E2E 3 (UBC4/5 homolog, yeast)	Homo sapiens	0.0128573	0.00137149	13.9778	13.9016	13.9761	14.0215	13.813	13.8116	13.3168	13.4071	13.305	13.3953	13.1007	13.1507	12.8323	12.535	12.9562
A_70_P 009456				0.0469763	0.0138895	9.19612	9.36128	9.3766	9.61837	9.04689	9.50437	9.39399	9.58784	9.41017	9.6197	9.47501	9.23939	8.85526	8.58958	8.78062
A_70_P 009486	TEK	TEK tyrosine kinase, endothelial	Homo sapiens	0.0326416	0.00765097	11.8239	11.7252	11.9557	11.6772	12.087	11.7888	11.6688	11.7551	11.9371	11.902	11.6892	11.9166	11.4042	11.4866	11.4323
A_70_P 009526	IL4R	interleukin 4 receptor	Homo sapiens	0.0266015	0.00531653	8.52719	8.58414	8.41991	8.8271	9.29187	8.90416	9.18238	9.32506	9.62282	9.5014	9.76492	9.67038	9.98707	10.3525	10.2097
A_70_P 009531	TBC1D1	TBC1 (tre-2/USP6, BUB2, cdc16) domain family, member 1	Homo sapiens	0.0231531	0.00409019	9.21088	9.47697	9.28752	8.78684	9.77603	8.97371	8.63603	8.17777	8.4104	8.80989	8.15058	8.09651	7.79483	8.46017	8.25414
A_70_P 009551	NCAPG	non-SMC condensin I complex, subunit G	Homo sapiens	0.0157564	0.00201333	12.6237	12.9179	13.0925	13.0983	13.5575	12.7499	12.7793	11.7871	12.2705	13.0713	11.6709	11.7178	10.5179	10.4886	10.9438
A_70_P 009581	RYBP	RING1 and YY1 binding protein	Homo sapiens	0.0263057	0.00519315	14.8774	14.6091	14.922	14.7801	14.5244	14.5452	14.9517	14.6941	14.9304	15.0468	14.8554	14.8699	14.0424	14.2426	14.2913
A_70_P 009591	Rnpep	arginyl aminopeptidase (aminopeptidase B)	Homo sapiens	0.00671802	0.000305	8.10768	7.91948	7.84396	7.95975	7.89193	7.86035	7.72753	7.96789	8.06409	7.46882	7.80112	8.0221	7.42763	7.46736	7.40356
A_70_P 009621				0.0428949	0.0120002	13.5423	13.5423	13.6874	13.7474	13.8338	13.588	13.0983	13.2702	13.2601	13.0267	13.3106	13.3379	13.0819	13.0843	13.4205
A_70_P 009641	SPG7	spastic paraplegia 7 (pure and complicated autosomal recessive)	Homo sapiens	0.0134502	0.00150188	9.33121	9.00637	9.16692	8.85456	8.95438	9.00785	9.54418	9.68363	9.14649	9.22894	9.84561	10.0953	10.4654	10.6251	10.2089
A_70_P 009646				0.042448	0.01178	12.4025	12.0657	12.2686	11.8081	11.7519	12.0902	12.2661	12.5897	12.5733	12.5815	13.0238	13.0526	12.7388	13.237	13.0329
A_70_P 009666	MT2A	metallothionein 2A	Homo sapiens	0.0169434	0.00233064	7.20478	6.58713	7.24465	6.55152	6.9286	7.49502	7.95685	8.09015	8.7265	8.39795	7.83716	8.60241	9.8982	9.95601	9.10568
A_70_P 009701	HMGN3	high mobility group nucleosomal binding domain 3	Homo sapiens	0.0134192	0.00149485	14.4841	14.8031	14.6238	14.7172	14.6743	14.3558	14.3152	14.0499	14.5586	14.3867	14.1045	13.9376	14.0499	13.7235	13.692
A_70_P 009706	Pgm3	phosphoglucomutase 3	Homo sapiens	0.03091	0.00692518	13.6558	13.685	13.4722	14.0927	13.7619	13.6558	13.4985	13.3365	13.3465	13.5482	13.1114	13.387	12.9467	12.7692	12.9974
A_70_P 009726	CAMP	cathelicidin antimicrobial peptide	Homo sapiens	0.0103946	0.000838	12.4263	12.5598	12.6663	12.6673	12.4996	12.8403	12.7507	13.3687	12.6032	12.712	13.1096	12.6879	13.2264	13.2264	13.1848
A_70_P 009731	RCN2	reticulocalbin 2, EF-hand calcium binding domain	Homo sapiens	0.0232232	0.00411286	8.91743	8.91171	8.844	9.36481	9.543	9.11659	8.91808	8.47362	8.37218	8.44244	8.68407	8.30562	8.15825	8.0536	8.18302
A_70_P 009756	c14orf166	chromosome 14 open reading frame 166	Homo sapiens	0.00495217	0.000117	14.285	14.2487	14.1905	14.0601	14.0067	14.219	14.1101	14.0558	14.3188	14.1859	14.4511	14.5153	14.913	14.9724	14.9857
A_70_P 009796	BTF3L4	basic transcription factor 3-like 4; similar to hCG2008008	Homo sapiens	0.0323525	0.00755169	12.9667	13.043	12.8781	13.305	12.8545	13.0952	13.0809	12.9348	13.0016	13.0585	13.1613	13.0184	13.4665	13.5178	13.377
A_70_P 009796	LOC100131401	basic transcription factor 3-like 4; similar to hCG2008008	Homo sapiens	0.0323525	0.00755169	12.9667	13.043	12.8781	13.305	12.8545	13.0952	13.0809	12.9348	13.0016	13.0585	13.1613	13.0184	13.4665	13.5178	13.377
A_70_P 009801	Cisd3	CDGSH iron sulfur domain 3	Homo sapiens	0.0317703	0.00729475	10.6721	10.285	10.6813	10.7469	10.6066	10.7552	11.7631	11.291	10.8941	11.2092	11.3444	11.1599	10.2484	10.523	11.1309
A_70_P 009806	RSRC1	arginine/serine-rich coiled-coil 1	Homo sapiens	0.0344905	0.00843155	13.0819	13.1567	13.2344	13.1429	13.1557	13.2322	12.7308	12.6722	12.7189	12.8721	12.464	12.796	13.2917	13.3699	13.2387
A_70_P 009821	RORA	RAR-related orphan receptor A	Homo sapiens	0.0289178	0.00612004	9.88285	8.9274	9.95078	8.94106	9.44071	9.30828	10.4711	10.3858	10.6947	10.3221	10.0474	10.538	10.5783	10.7176	10.6735
A_70_P 009826	Dpt	dermatopontin	Homo sapiens	0.0164706	0.00220376	9.54831	9.28871	9.56996	9.40961	9.25155	9.24387	8.93326	8.70702	9.16767	9.04143	8.83907	8.82152	8.3999	8.63964	8.57488
A_70_P 009831	CASC4	cancer susceptibility candidate 4	Homo sapiens	0.00431597	5.43e-05	14.9109	14.7628	14.8699	15.0687	15.1328	14.8815	14.6683	14.3901	14.7564	14.8815	14.432	14.4173	14.5896	14.5486	14.3848
A_70_P 009861	cotl1	coactosin-like 1 (Dictyostelium)	Homo sapiens	0.0366182	0.00930614	7.33951	7.30299	7.06535	6.83064	7.13274	7.07163	7.40284	7.34496	7.40782	7.58579	7.49928	7.33445	7.89635	8.14239	7.9344
A_70_P 009866	CCNB2	cyclin B2	Homo sapiens	0.0465202	0.0136351	12.4382	12.6114	12.3271	12.3835	12.2696	12.5554	12.1836	12.3868	12.5488	12.5686	12.3754	12.4817	12.8832	12.8642	13.0526
A_70_P 009876	Ankzf1	ankyrin repeat and zinc finger domain containing 1	Homo sapiens	0.00996782	0.000781	7.50964	7.74465	7.79194	8.26084	8.14599	7.71059	6.43674	5.48705	6.44319	6.47629	6.00833	5.67714	5.72536	4.42058	5.18263
A_70_P 009891	FHL3	four and a half LIM domains 3	Homo sapiens	0.0167313	0.00226234	9.46198	9.26878	9.1817	8.69486	8.91743	9.35403	9.45244	10.2636	9.60053	9.42369	10.4298	10.6836	11.3322	12.0499	11.2684
A_70_P 009931	PTRF	polymerase I and transcript release factor	Homo sapiens	0.0211309	0.00349953	7.93762	7.42641	7.85221	7.6801	7.41809	8.04542	8.56369	8.74254	8.32263	8.40346	8.60513	8.35595	8.77891	8.35195	8.83768
A_70_P 009971	Sc65	synaptonemal complex protein SC65	Homo sapiens	0.0138103	0.00157632	7.70202	7.77831	6.92114	7.70829	7.72169	7.14585	6.62499	5.97248	7.18093	7.30143	6.41598	6.05202	5.54533	6.15019	6.04216
A_70_P 009991	myh10	myosin, heavy chain 10, non-muscle	Homo sapiens	0.00683118	0.000314	6.96977	7.17314	7.05489	6.94587	7.0498	6.89421	6.84346	7.20015	6.90677	7.16096	6.97825	6.98554	6.27068	6.31244	6.24127
A_70_P 010031	PTK7	PTK7 protein tyrosine kinase 7	Homo sapiens	0.005221	0.000136	11.0072	11.4267	11.039	11.2653	10.8894	11.0026	10.5064	10.2121	10.4134	10.4347	10.0658	10.0445	9.15439	8.76944	9.54963
A_70_P 010041	GRAP	GRB2-related adaptor protein	Homo sapiens	0.0307431	0.00685491	8.4552	8.41296	8.40887	8.47362	8.39667	8.63603	8.90486	8.66179	8.64155	8.52076	8.76858	8.75628	8.17714	8.34066	8.27338
A_70_P 010101	Add1	adducin 1 (alpha)	Homo sapiens	0.0104705	0.00085	10.8108	10.769	10.6653	10.6241	10.9068	10.7537	10.4194	10.6563	10.5095	10.4107	10.1807	10.6204	9.94749	9.91052	9.78974
A_70_P 010106	Aif1	allograft inflammatory factor 1	Homo sapiens	0.03091	0.00692758	11.7384	11.7112	11.4797	11.672	11.6477	11.793	11.6999	11.4276	11.8993	11.9707	11.3658	11.0724	10.7994	10.9555	10.6293
A_70_P 010156	Rapgef3	Rap guanine nucleotide exchange factor (GEF) 3	Homo sapiens	0.00794966	0.000452	7.81595	7.59922	7.78984	7.41809	7.69879	7.59776	7.81743	8.58149	8.08013	7.9858	8.60737	8.68711	8.33776	8.51507	8.43133
A_70_P 010166	MPP1	membrane protein, palmitoylated 1, 55kDa	Homo sapiens	0.0490509	0.0150928	9.6291	9.56996	9.49038	9.50299	9.81705	9.51836	9.23706	10.2054	9.86415	9.55419	10.1886	10.5157	10.7013	11.3644	10.406
A_70_P 010176	MCFD2	multiple coagulation factor deficiency 2	Homo sapiens	0.00609061	0.000223	9.89977	9.87973	9.78358	10.0725	10.0673	9.87243	9.97212	9.56532	8.93734	8.66855	8.69351	8.58149	9.01861	9.04979	9.11491
A_70_P 010181	COQ3	coenzyme Q3 homolog, methyltransferase (S. cerevisiae)	Homo sapiens	0.0124783	0.00127352	9.57779	9.10486	9.64857	9.55262	9.76016	9.73049	10.3887	10.3268	9.81332	10.0317	10.2788	10.2722	10.8593	11.3347	10.9584
A_70_P 010196	CERCAM	cerebral endothelial cell adhesion molecule	Homo sapiens	0.00589694	0.000196	10.9457	10.732	10.9082	10.7294	10.699	10.6793	10.562	10.2915	10.8156	10.6755	10.2841	10.3408	9.74159	9.78358	10.0221
A_70_P 010201	S100A9	S100 calcium binding protein A9	Homo sapiens	0.0255415	0.0049003	7.66832	7.27183	7.87507	7.63225	6.7629	8.93577	10.0153	10.6083	10.0586	9.06427	12.0911	11.8611	9.45244	10.1855	11.4897
A_70_P 010216	CFP	complement factor properdin	Homo sapiens	0.0258317	0.00503001	8.21533	8.55962	8.15058	8.46601	8.66711	8.01289	7.48294	7.20243	7.9388	7.78984	7.52734	7.60267	7.79783	8.17714	7.42994
A_70_P 010241	manf	mesencephalic astrocyte-derived neurotrophic factor	Homo sapiens	0.0294326	0.00629139	15.402	15.8769	15.4245	15.6986	15.4389	15.5453	15.1937	14.7131	15.0638	15.2949	14.9517	15.0965	14.0572	14.0438	14.5093
A_70_P 010251	RAB7A	RAB7A, member RAS oncogene family	Homo sapiens	0.0440114	0.0124984	14.2931	14.1679	14.2078	13.9704	13.9075	14.1147	14.5282	14.5038	14.4173	14.2411	14.5225	14.5013	14.3188	14.4678	14.317
A_70_P 010256	DYRK1B	dual-specificity tyrosine-(Y)-phosphorylation regulated kinase 1B	Homo sapiens	0.0123151	0.00123539	8.64932	8.59963	8.85133	8.57984	8.87772	9.07758	8.98501	9.51908	9.30372	9.21564	9.6212	9.70394	10.0628	10.2035	9.93694
A_70_P 010271	COQ5	coenzyme Q5 homolog, methyltransferase (S. cerevisiae)	Homo sapiens	0.0334253	0.0079856	9.25439	9.32202	9.36911	9.24461	9.27779	9.43028	9.48952	9.68055	9.06427	9.14106	9.51	9.2618	9.97506	10.2054	10.2796
A_70_P 010306	B3GNT2	UDP-GlcNAc:betaGal beta-1,3-N-acetylglucosaminyltransferase 1; UDP-GlcNAc:betaGal beta-1,3-N-acetylglucosaminyltransferase 2	Homo sapiens	0.0426542	0.0118637	6.69395	6.54618	6.53284	7.21881	6.96108	6.63815	6.27237	6.64962	6.5	6.86652	6.7629	6.9764	7.46321	7.40054	7.19887
A_70_P 010306	b3gnt1	UDP-GlcNAc:betaGal beta-1,3-N-acetylglucosaminyltransferase 1; UDP-GlcNAc:betaGal beta-1,3-N-acetylglucosaminyltransferase 2	Homo sapiens	0.0426542	0.0118637	6.69395	6.54618	6.53284	7.21881	6.96108	6.63815	6.27237	6.64962	6.5	6.86652	6.7629	6.9764	7.46321	7.40054	7.19887
A_70_P 010331	Fermt2	fermitin family homolog 2 (Drosophila)	Homo sapiens	0.0289643	0.00613501	11.2377	10.9062	11.0243	11.1576	11.3256	10.9839	11.4084	11.1695	11.0736	11.1576	11.6374	11.2962	11.8801	12.0509	11.8247
A_70_P 010351	GPKOW	G patch domain and KOW motifs	Homo sapiens	0.0146647	0.00174786	10.2516	10.0488	10.1595	9.94987	9.87313	10.1185	10.5036	10.552	10.4703	10.4194	10.6998	10.7075	11.1554	10.9718	10.6813
A_70_P 010381	EEF1A2	eukaryotic translation elongation factor 1 alpha 2	Homo sapiens	0.0017247	1.22e-06	6.91729	6.93585	7.10352	6.78942	7.086	7.188	8.06504	11.0313	8.80149	8.31092	11.0943	11.3365	11.9269	12.1981	12.2139
A_70_P 010426	GET4	chromosome 7 open reading frame 20	Homo sapiens	0.00458089	8.38e-05	12.1568	12.0819	12.1215	11.8274	11.0461	11.7798	11.8216	12.491	12.041	12.0509	13.0458	12.9497	13.8076	13.9244	13.9567
A_70_P 010431	STMN1	stathmin 1	Homo sapiens	0.0136506	0.0015436	9.708	9.62039	9.91052	9.5573	9.65368	9.69955	9.24303	9.42942	9.36569	9.23173	9.26658	9.17594	8.90065	9.07549	8.95095
A_70_P 010481	vat1	vesicle amine transport protein 1 homolog (T. californica)	Homo sapiens	0.0497328	0.0154619	8.65519	8.50787	8.66711	8.62467	8.37098	8.57984	8.57635	8.3575	8.48719	8.86909	8.18429	8.19463	7.94263	7.57849	8.08958
A_70_P 010486	PQLC2	PQ loop repeat containing 2	Homo sapiens	0.0430866	0.0121213	6.94531	7.35612	6.82083	6.53816	6.68067	6.4622	5.65666	5.54087	5.54533	5.88021	5.94219	5.60695	5.42142	5.52367	5.87513
A_70_P 010506	Cbr1	carbonyl reductase 1	Homo sapiens	0.0388075	0.0102459	13.7114	13.6129	13.684	13.4952	13.7246	13.4835	13.2553	12.9951	13.1329	13.305	13.0973	13.1626	13.3192	13.2242	13.2198
A_70_P 010516				0.020045	0.00318622	6.93898	7.19144	6.80524	7.6456	7.59709	7.40552	6.93112	6.80388	6.28697	6.39868	6.15198	5.91514	5.94882	5.83568	5.9414
A_70_P 010531	PEG10	paternally expressed 10	Homo sapiens	0.0113559	0.00102988	12.2051	11.9159	12.0305	11.9717	11.6772	11.8433	12.2	12.3998	12.4603	12.2705	12.923	12.6691	13.4283	13.2577	13.1579
A_70_P 010576	atl2	atlastin GTPase 2	Homo sapiens	0.0091633	0.000654	11.6875	11.5071	11.661	11.6053	11.6439	11.8722	11.9419	12.5452	12.3609	12.2626	12.0703	12.2197	12.5022	12.6023	12.4324
A_70_P 010581	RANBP6	RAN binding protein 6	Homo sapiens	0.0427762	0.0119373	12.604	12.6318	12.9174	12.7482	12.7766	12.7934	12.7452	12.6268	12.4559	12.2594	12.4252	12.2777	12.3485	12.2815	12.3734
A_70_P 010586	Chchd4	coiled-coil-helix-coiled-coil-helix domain containing 4	Homo sapiens	0.0303099	0.00665307	11.2939	11.3385	11.2181	11.9734	12.0844	11.4492	12.032	12.5462	11.9621	11.8601	12.3371	11.9621	11.9883	12.2511	12.2546
A_70_P 010616	CIAO1	cytosolic iron-sulfur protein assembly 1 homolog (S. cerevisiae)	Homo sapiens	0.0237292	0.00430742	8.26443	8.36375	8.31403	8.1784	8.34364	8.55358	8.38529	8.49367	8.04646	7.86657	7.89436	7.22975	7.31972	7.48524	7.56281
A_70_P 010641	C5orf32	chromosome 5 open reading frame 32	Homo sapiens	0.00458089	7.72e-05	11.357	11.4617	11.3107	11.4832	11.4101	11.3978	11.6732	12.056	11.6726	11.5522	12.5235	12.4884	13.1579	12.9277	13.0045
A_70_P 010671	XDH	xanthine dehydrogenase	Homo sapiens	0.00993412	0.000772	11.6027	11.2245	11.6778	10.9142	10.9599	11.5907	12.2815	12.4252	12.0975	12.1439	12.3868	12.2207	12.3242	11.9637	12.3307
A_70_P 010676	KAT2B	K(lysine) acetyltransferase 2B	Homo sapiens	0.0166018	0.00223432	8.07018	7.9079	8.06341	8.39249	8.32322	7.98011	7.79405	8.4779	8.3349	8.21385	8.56203	8.48096	8.4779	9.11588	8.844
A_70_P 010681	SLMAP	sarcolemma associated protein	Homo sapiens	0.0122511	0.00121952	10.2394	10.8096	10.6241	10.8432	10.5442	10.73	10.9247	10.6089	10.4949	10.621	10.9075	10.7305	11.9	12.0951	11.823
A_70_P 010691	daglb	diacylglycerol lipase, beta	Homo sapiens	0.0181334	0.00268405	12.4252	12.6653	12.604	12.329	12.8075	12.7519	13.0962	12.9882	12.9706	13.2694	13.5482	13.1602	13.5812	13.5684	13.7246
A_70_P 010696	RBM9	RNA binding motif protein 9	Homo sapiens	0.00538097	0.000154	10.4141	10.4607	10.4893	10.3194	10.3194	10.3327	10.3917	10.1222	10.0467	10.011	9.74594	9.74872	9.39399	9.33426	9.25155
A_70_P 010711				0.00652201	0.000282	11.2813	10.8188	11.1583	10.3786	10.3048	11.1789	11.7747	12.6766	12.3868	12.3343	12.9357	12.9612	13.2359	13.6241	12.9852
A_70_P 010761	PLAGL1	pleiomorphic adenoma gene-like 1	Homo sapiens	0.00854844	0.000528	16.5579	16.5839	16.5839	16.341	16.5653	16.1221	15.9107	14.6821	15.6312	15.7214	15.0468	14.9903	14.5988	14.1813	14.0288
A_70_P 010771	IL16	interleukin 16 (lymphocyte chemoattractant factor)	Homo sapiens	0.0493113	0.0152567	10.8852	11.4591	11.0097	11.9893	11.202	11.2871	11.1782	11.9933	11.7006	11.577	11.979	11.9246	11.3541	11.6992	11.8377
A_70_P 010811	SLC20A2	solute carrier family 20 (phosphate transporter), member 2	Homo sapiens	0.0259483	0.00506317	11.3194	11.5923	11.5491	11.1968	11.3978	11.144	11.302	11.0202	10.7799	11.0908	11.5376	11.7198	12.218	12.3493	12.1107
A_70_P 010826	Fbp1	fructose-1,6-bisphosphatase 1	Homo sapiens	0.0257726	0.00501132	5.97777	5.40765	4.80646	4.91994	4.87866	4.89981	4.28329	6.94118	6.42778	5.36626	6.75959	6.59148	7.01237	8.04715	7.66631
A_70_P 010841	DUSP23	dual specificity phosphatase 23	Homo sapiens	0.0344938	0.00843637	7.17674	7.85959	7.5986	7.52077	7.62665	8.18302	7.82866	8.43643	8.56369	8.03439	7.90882	7.99134	8.79472	8.68711	9.02498
A_70_P 010861	cyc1	cytochrome c-1	Homo sapiens	0.0485033	0.0147404	14.4766	14.3393	14.604	14.2961	14.2124	14.5701	14.9268	14.6113	14.4603	14.7628	14.8794	14.9406	14.751	15.04	15.2552
A_70_P 010866	epc1	enhancer of polycomb homolog 1 (Drosophila)	Homo sapiens	0.0180069	0.00264372	6.45969	6.38983	6.6128	6.55237	6.53599	6.82996	6.75512	7.18223	7.06174	6.99491	7.17314	7.08497	6.93585	7.01917	7.00024
A_70_P 010881	C2orf7	chromosome 2 open reading frame 7	Homo sapiens	0.034488	0.00841078	13.975	13.9458	14.1701	14.1701	14.3138	14.1018	14.4249	14.4112	14.3271	14.4895	14.58	14.4511	14.68	14.8573	14.6726
A_70_P 010911				0.0319553	0.00738541	4.8976	5.18263	5.48512	4.98341	5.29602	5.07996	3.81457	4.10319	4.07691	4.092	4.59458	4.51886	4.79051	4.83641	4.80183
A_70_P 010931	C1orf9	chromosome 1 open reading frame 9	Homo sapiens	0.00398041	4.25e-05	9.8512	10.1322	9.80108	10.2371	10.2417	9.88285	9.17996	8.631	9.02498	9.24627	8.69983	8.52417	8.10356	8.75762	8.63035
A_70_P 010946	PTPRE	protein tyrosine phosphatase, receptor type, E	Homo sapiens	0.0259483	0.00506635	8.19023	8.60241	8.47724	8.37031	8.31717	9.0048	8.21469	7.82866	8.39164	8.34135	7.97603	7.89776	7.11389	6.45187	6.95463
A_70_P 010961	Cttnbp2	cortactin binding protein 2	Homo sapiens	0.0250772	0.00474097	8.28428	8.37703	8.32089	9.56058	9.24544	8.21663	8.98229	9.6291	9.55111	8.71367	10.1643	9.81268	8.75484	8.64027	9.04689
A_70_P 011056	TCF19	transcription factor 19	Homo sapiens	0.0217812	0.00371165	13.6874	13.9794	13.8848	14.2162	14.1797	13.7235	13.7189	13.0458	13.4025	13.9612	13.4172	13.2568	12.5386	11.9917	12.5401
A_70_P 011071	kiaa1370	KIAA1370	Homo sapiens	0.0414	0.0113385	10.3853	10.215	10.3754	10.1322	10.018	10.5846	10.5607	11.2354	10.4602	10.4422	10.4369	10.7826	11.4832	11.4209	10.9928
A_70_P 011081	GYG1	glycogenin 1	Homo sapiens	0.0107507	0.000918	8.69351	9.25872	8.72407	8.77835	8.93893	8.45588	8.65803	9.59899	9.04452	8.9319	9.48198	9.43461	10.2089	10.5428	10.5323
A_70_P 011106	ORMDL2	ORM1-like 2 (S. cerevisiae)	Homo sapiens	0.0274931	0.00564895	13.5104	13.4331	13.4862	13.7335	13.9474	13.7577	13.8116	13.3528	13.7644	13.9092	13.7272	13.7699	13.283	13.305	13.1626
A_70_P 011116	NFIL3	nuclear factor, interleukin 3 regulated	Homo sapiens	0.0397591	0.0106571	8.1042	8.77551	8.58891	8.67083	8.88916	8.10708	8.15393	7.905	7.38297	8.21137	7.52393	7.34417	8.12179	7.75794	7.48883
A_70_P 011121	PTPRM	protein tyrosine phosphatase, receptor type, M	Homo sapiens	0.00897948	0.000612	8.41785	8.32479	8.53845	8.27476	8.20896	8.70249	8.78684	9.23092	8.94688	8.90718	9.69261	9.71272	9.31035	9.13203	9.39325
A_70_P 011141	LMCD1	LIM and cysteine-rich domains 1	Homo sapiens	0.032772	0.00772507	8.70249	9.83382	8.88645	9.21707	9.40961	8.84084	8.84484	9.31762	8.58414	8.35032	9.65146	9.49837	10.8003	11.1045	10.0665
A_70_P 011146	Aebp1	AE binding protein 1	Homo sapiens	0.047844	0.0143917	10.1287	10.2751	10.2165	11.7567	11.1925	10.1747	10.5309	10.4778	11.1775	10.8611	10.5542	10.6476	9.7988	9.34175	10.2307
A_70_P 011156				0.00349478	1.59e-05	9.18638	9.05396	9.19453	9.0698	9.08042	9.06256	9.543	9.33426	9.58096	9.56136	10.0022	10.0747	9.9278	9.95078	10.2357
A_70_P 011166	SMARCB1	SWI/SNF related, matrix associated, actin dependent regulator of chromatin, subfamily b, member 1	Homo sapiens	0.0251969	0.00477699	10.6843	10.6189	10.4234	10.5458	10.5579	10.1754	10.3814	10.1281	10.3362	10.3504	10.2585	10.0865	9.97725	9.89749	9.49975
A_70_P 011171	Col15a1	collagen, type XV, alpha 1	Homo sapiens	0.010194	0.000809	14.3738	13.5724	14.1522	12.8197	13.043	13.9016	14.8111	15.5885	15.4879	15.0032	15.5269	15.6986	14.8348	14.7801	15.031
A_70_P 011181	SLC25A4	solute carrier family 25 (mitochondrial carrier; adenine nucleotide translocator), member 4	Homo sapiens	0.00466901	9.92e-05	15.8359	15.7058	15.9649	15.4418	15.6406	16.2316	16.5985	17.1273	16.7099	16.7676	17.3685	17.1754	17.8147	18.1157	18.0185
A_70_P 011201	PDLIM4	PDZ and LIM domain 4	Homo sapiens	0.0278803	0.0057916	15.7144	15.5861	15.4804	15.2215	15.2497	15.506	15.3507	14.4862	15.5632	15.5632	14.8499	14.7983	13.9004	12.8485	13.4229
A_70_P 011206	USP5	ubiquitin specific peptidase 5 (isopeptidase T)	Homo sapiens	0.0135944	0.00153242	8.18359	8.19828	8.27211	8.2556	8.25852	8.36729	8.42843	8.6702	8.50522	8.70702	9.05748	9.2847	9.52977	9.77248	9.90839
A_70_P 011216	ephX1	epoxide hydrolase 1, microsomal (xenobiotic)	Homo sapiens	0.0425108	0.0118012	8.14517	7.80486	8.15393	7.8114	8.00441	7.59121	8.27476	8.47929	8.22208	8.28509	8.76095	8.66358	9.10689	9.30453	8.7019
A_70_P 011221	AFF1	AF4/FMR2 family, member 1	Homo sapiens	0.00609061	0.000218	13.4272	13.5538	13.0097	13.1761	12.8355	13.047	13.1067	13.1785	13.0419	13.0408	13.2046	13.3389	13.7768	13.7096	13.8022
A_70_P 011286	plxnb2	plexin B2	Homo sapiens	0.00816289	0.000477	13.461	13.3274	13.4939	13.0679	13.1407	12.9737	13.1815	12.7066	13.1057	13.2793	12.8907	12.9348	12.3252	12.2271	12.1767
A_70_P 011336	bhlhe40	basic helix-loop-helix family, member e40	Homo sapiens	0.0105278	0.000878	5.57446	5.1947	5.4092	4.907	5.48912	5.84807	5.75798	7.58191	6.24673	6.43531	6.92289	7.08777	7.40492	7.72604	7.33574
A_70_P 011341				0.0272806	0.00553391	8.63171	8.67619	8.73518	8.77994	8.76095	8.55626	8.43703	8.81318	8.57344	8.54574	9.39193	9.46508	9.84561	10.0227	10.4384
A_70_P 011346	STAB1	stabilin 1	Homo sapiens	0.0484696	0.0147035	13.5055	13.0766	13.268	12.6373	12.6757	12.8632	13.1527	13.1649	13.6749	13.8796	13.1688	13.4444	12.638	12.6296	12.4799
A_70_P 011351	ATG4B	ATG4 autophagy related 4 homolog B (S. cerevisiae)	Homo sapiens	0.0258531	0.00504104	8.65803	8.72867	8.6148	8.41493	8.43068	8.34965	8.37169	8.46101	8.55886	8.4492	8.70117	8.7179	9.33502	9.19811	9.11265
A_70_P 011361	lpcat1	lysophosphatidylcholine acyltransferase 1	Homo sapiens	0.0381386	0.00999035	15.431	15.7443	15.431	15.1125	15.2111	15.2474	14.6524	15.0353	15.1447	14.9628	14.7212	14.7608	14.7983	14.7768	14.6322
A_70_P 011371				0.0463347	0.0135151	10.7226	10.3327	7.99922	10.2936	10.2097	9.80728	8.48597	9.49258	7.14128	7.47194	8.81196	8.72941	9.25872	7.7928	9.02259
A_70_P 011391	C2orf28	chromosome 2 open reading frame 28	Homo sapiens	0.0144552	0.00170091	13.9016	13.9004	13.9839	13.9075	13.8576	13.6894	13.6596	13.6724	13.7925	13.8047	13.6789	13.6498	13.9304	13.9579	13.8301
A_70_P 011401	dci	dodecenoyl-Coenzyme A delta isomerase (3,2 trans-enoyl-Coenzyme A isomerase)	Homo sapiens	0.00398041	4.25e-05	6.75959	7.06535	6.92205	6.49441	6.66226	6.74566	6.93353	8.09363	7.4351	7.31287	7.69024	7.79558	9.50203	9.52558	9.27307
A_70_P 011411	ACAA2	hypothetical LOC648603; acetyl-Coenzyme A acyltransferase 2	Homo sapiens	0.0496334	0.0154091	13.1274	12.9188	13.2793	12.604	12.903	12.8818	13.044	13.4774	12.955	13.0383	13.6215	13.3274	13.9486	14.7649	14.4192
A_70_P 011411	LOC648603	hypothetical LOC648603; acetyl-Coenzyme A acyltransferase 2	Homo sapiens	0.0496334	0.0154091	13.1274	12.9188	13.2793	12.604	12.903	12.8818	13.044	13.4774	12.955	13.0383	13.6215	13.3274	13.9486	14.7649	14.4192
A_70_P 011426	FLOT2	flotillin 2	Homo sapiens	0.00609061	0.00022	4.63584	4.7012	4.59353	5.18263	4.72953	4.76204	5.13768	5.63064	5.2459	5.49371	5.70794	5.95809	6.20971	6.30367	6.07077
A_70_P 011441	Hnrnph3	heterogeneous nuclear ribonucleoprotein H3 (2H9)	Homo sapiens	0.0298806	0.00645609	15.2138	15.1045	15.1157	15.3265	15.04	15.2657	15.1737	15.04	15.1496	15.3483	15.1886	14.9956	14.6638	14.6476	14.7913
A_70_P 011466				0.00701834	0.00034	5.6865	5.90048	5.75379	5.0543	5.18832	5.71228	6.10834	7.23646	6.55326	6.35768	7.0646	7.0093	7.00817	7.64642	7.3735
A_70_P 011486	CHPF	chondroitin polymerizing factor	Homo sapiens	0.0337411	0.00815839	8.93953	8.91031	8.97642	8.83577	8.84316	8.35272	8.8461	8.24873	8.87919	8.62158	8.34745	8.4574	8.23938	7.78802	8.18508
A_70_P 011501	SURF6	surfeit 6	Homo sapiens	0.0318429	0.00733704	8.78594	9.02408	8.90129	8.70633	8.81466	8.77621	8.36553	8.01375	8.44244	8.4552	8.50201	8.60581	8.47724	8.56919	8.51829
A_70_P 011531	CEBPB	CCAAT/enhancer binding protein (C/EBP), beta	Homo sapiens	0.0146765	0.00175745	5.48912	5.40615	5.50292	5.79508	5.59364	5.75456	6.15751	5.23259	5.38917	5.31916	5.66002	5.77928	6.75342	6.56738	6.78471
A_70_P 011536	fn1	fibronectin 1	Homo sapiens	0.0441771	0.0125847	7.30753	7.61794	7.06392	7.37121	7.89263	7.42138	6.97902	6.94587	7.72538	7.45968	6.59315	6.62368	5.98117	6.00175	6.48771
A_70_P 011556	LOC732446	similar to growth arrest-specific 6; growth arrest-specific 6	Homo sapiens	0.0110383	0.000969	11.0328	10.0783	10.7294	10.5356	10.38	10.3481	10.728	11.5726	11.1641	11.3194	11.5552	11.7484	12.1029	12.1091	12.1215
A_70_P 011556	gas6	similar to growth arrest-specific 6; growth arrest-specific 6	Homo sapiens	0.0110383	0.000969	11.0328	10.0783	10.7294	10.5356	10.38	10.3481	10.728	11.5726	11.1641	11.3194	11.5552	11.7484	12.1029	12.1091	12.1215
A_70_P 011561	ANGPTL2	angiopoietin-like 2	Homo sapiens	0.0114443	0.00104583	11.1567	10.6693	10.976	11.1554	11.2403	10.8018	11.1216	10.8455	11.513	11.1687	10.5	10.7365	9.93551	9.83174	9.994
A_70_P 011581	prelid1	PRELI domain containing 1; similar to Px19-like protein (25 kDa protein of relevant evolutionary and lymphoid interest) (PRELI)	Homo sapiens	0.0292864	0.00624732	14.1777	14.4348	14.0484	14.2398	14.1033	13.9629	13.9952	13.6816	13.9429	14.1183	13.9329	13.7964	13.5294	13.3002	13.4296
A_70_P 011581	LOC728666	PRELI domain containing 1; similar to Px19-like protein (25 kDa protein of relevant evolutionary and lymphoid interest) (PRELI)	Homo sapiens	0.0292864	0.00624732	14.1777	14.4348	14.0484	14.2398	14.1033	13.9629	13.9952	13.6816	13.9429	14.1183	13.9329	13.7964	13.5294	13.3002	13.4296
A_70_P 011666				0.0116376	0.00109956	6.19013	5.83183	6.19297	5.50814	5.79419	6.13419	6.29238	6.85885	6.89126	6.91507	6.8107	6.72091	7.26521	6.45025	6.57971
A_70_P 011681	RAB8A	RAB8A, member RAS oncogene family	Homo sapiens	0.0172509	0.0024319	9.69261	9.88037	9.73846	9.60622	9.41321	9.45859	9.30226	8.87978	9.01104	8.99653	8.76604	8.98099	8.57697	8.41493	8.64769
A_70_P 011696	ATP2A1	ATPase, Ca++ transporting, cardiac muscle, fast twitch 1	Homo sapiens	0.0104705	0.000851	9.64464	9.57244	9.57168	9.61537	10.4684	9.71141	9.66475	9.96006	10.4166	9.80647	10.5364	10.6666	10.8074	10.8778	11.0461
A_70_P 011771	Nop56	NOP56 ribonucleoprotein homolog (yeast)	Homo sapiens	0.0061648	0.000232	14.0739	14.2686	13.9539	13.9612	13.8285	14.0317	13.6711	13.6206	13.7219	13.5694	13.6355	13.6177	13.84	13.8147	13.8116
A_70_P 011816				0.0430866	0.0121167	11.4057	11.285	11.304	11.4057	11.4756	11.2713	11.3675	10.1243	10.7294	10.765	10.909	11.3385	11.0633	11.0123	10.974
A_70_P 011821	Col5a1	collagen, type V, alpha 1	Homo sapiens	0.0345208	0.00845683	11.9876	11.9217	12.1955	12.2296	12.1643	12.3316	12.2805	11.5229	11.3682	11.2581	11.4633	11.2354	11.3996	10.997	11.1727
A_70_P 011866				0.0137581	0.00156549	7.90665	8.61433	7.60925	9.1648	9.19067	8.85526	8.8086	8.32399	9.08618	9.09152	8.24546	7.9	7.6801	7.72325	7.76842
A_70_P 011891	MND1	meiotic nuclear divisions 1 homolog (S. cerevisiae)	Homo sapiens	0.00501529	0.000122	13.2742	14.085	13.4408	14.2508	14.0267	13.7631	11.9567	12.4343	13.1049	13.1126	12.3337	12.3088	11.7227	11.1478	11.7747
A_70_P 011906				0.0113056	0.00101213	13.8175	14.0121	14.1101	13.9952	13.8368	13.3553	13.305	12.0161	12.4969	12.3351	12.3316	12.6482	12.8158	12.5216	12.6564
A_70_P 011936				0.0441771	0.0125888	8.87474	9.06903	8.87699	9.17734	8.80687	9.00048	9.52977	8.96164	9.15624	9.51836	9.24712	9.20792	9.34092	9.49038	9.54063
A_70_P 012021				0.0438553	0.0124175	8.41351	8.35976	8.5248	8.82981	8.99495	8.95961	8.99181	8.93418	8.77994	8.64769	8.67469	8.59026	8.20067	8.17777	8.13251
A_70_P 012036				0.00735593	0.000375	5.39232	5.26627	5.42601	5.07029	5.63064	5.5554	5.22842	5.79623	5.74014	5.72989	5.89116	5.75543	6.49128	6.65466	6.54442
A_70_P 012066	FLT3LG	fms-related tyrosine kinase 3 ligand	Homo sapiens	0.0179355	0.00261598	6.60249	6.58847	6.74649	6.42271	6.16322	6.3268	6.25939	5.67368	5.45418	5.05022	4.88279	4.57085	4.543	5.01064	4.73592
A_70_P 012161				0.0116142	0.00109083	10.3132	10.1524	9.79956	10.2211	9.90839	10.2506	10.7294	10.8495	10.6755	10.8844	10.8778	10.7945	11.3187	11.47	11.4725
A_70_P 012171	Med13l	mediator complex subunit 13-like	Homo sapiens	0.0376449	0.00978708	5.44058	5.43579	5.80028	5.4486	5.61389	5.33456	5.52201	5.78917	5.65399	5.99769	5.75543	5.69308	6.1601	6.13987	6.00488
A_70_P 012176	ENPEP	glutamyl aminopeptidase (aminopeptidase A)	Homo sapiens	0.0417856	0.0115444	7.8209	7.49712	8.02002	7.21535	7.55973	7.70687	8.20231	7.50369	7.75248	7.59345	7.70287	7.68557	7.09015	6.7756	6.84589
A_70_P 012361	CBLN2	cerebellin 2 precursor	Homo sapiens	0.00396337	3.79e-05	8.00593	9.27095	7.33574	9.02029	8.96027	8.05191	7.45676	6.12998	7.07966	7.13892	5.27239	5.49524	5.02418	5.40854	5.1153
A_70_P 012401	Ska1	chromosome 18 open reading frame 24	Homo sapiens	0.0241751	0.00445056	9.27307	9.46198	9.26741	9.51076	9.45609	9.57687	9.43906	9.68003	9.45443	9.32681	9.75633	9.15574	9.77758	9.71213	9.79369
A_70_P 012421				0.00852274	0.000524	6.41753	6.40143	6.42271	6.57971	6.46457	6.75342	7.33139	7.77339	7.36822	7.3323	7.72538	7.6058	7.25439	7.797	7.88158
A_70_P 012426				0.00585857	0.000194	10.8208	10.9497	11.3079	11.1233	11.0873	11.1856	11.136	10.3393	10.6364	10.7502	10.4347	10.5215	9.6903	9.56448	9.74443
A_70_P 012431	Hsp90b1	heat shock protein 90kDa beta (Grp94), member 1	Homo sapiens	0.0257621	0.00500505	9.09772	9.3061	9.20858	9.31353	9.3795	9.19975	8.74404	8.51396	8.4492	8.52787	8.73518	8.87474	9.33264	9.78143	9.01342
A_70_P 012511	Mst4	serine/threonine protein kinase MST4	Homo sapiens	0.0168594	0.00229382	15.1737	15.3964	15.3033	15.6017	15.7512	15.3124	15.2865	15.1024	15.2497	15.2191	14.8723	14.908	14.5683	14.3867	14.5821
A_70_P 012526	Tpsab1	tryptase alpha/beta 1; tryptase beta 2	Homo sapiens	0.0163881	0.00217966	7.12555	6.42028	6.51248	5.7919	6.43866	6.20589	7.47117	7.69183	7.38021	7.69183	9.13431	8.58249	10.158	9.98312	9.37796
A_70_P 012526	TPSB2	tryptase alpha/beta 1; tryptase beta 2	Homo sapiens	0.0163881	0.00217966	7.12555	6.42028	6.51248	5.7919	6.43866	6.20589	7.47117	7.69183	7.38021	7.69183	9.13431	8.58249	10.158	9.98312	9.37796
A_70_P 012527	Tpsab1	tryptase alpha/beta 1; tryptase beta 2	Homo sapiens	0.0187367	0.00283897	7.42912	6.85635	6.81522	6.69852	7.02433	6.99866	7.57096	8.0287	7.84712	7.89436	9.138	8.55435	10.2307	9.83796	9.18393
A_70_P 012527	TPSB2	tryptase alpha/beta 1; tryptase beta 2	Homo sapiens	0.0187367	0.00283897	7.42912	6.85635	6.81522	6.69852	7.02433	6.99866	7.57096	8.0287	7.84712	7.89436	9.138	8.55435	10.2307	9.83796	9.18393
A_70_P 012531	CYP17A1	cytochrome P450, family 17, subfamily A, polypeptide 1	Homo sapiens	0.00892639	0.000608	9.3097	9.97004	9.13674	9.35721	9.50505	8.98501	7.99727	7.71884	7.74606	7.82722	7.7912	7.77648	8.43914	8.18166	8.17142
A_70_P 012546	DYNLT3	dynein, light chain, Tctex-type 3	Homo sapiens	0.0234251	0.00420461	14.6284	14.3359	14.615	14.6548	14.4825	14.7003	14.9242	15.1764	15.0468	14.9056	15.1764	15.033	15.1809	14.801	14.7782
A_70_P 012547	DYNLT3	dynein, light chain, Tctex-type 3	Homo sapiens	0.00691776	0.000329	14.4231	14.1998	14.317	14.5503	14.1876	14.3738	14.7446	14.9492	14.7693	14.692	14.9747	14.9326	14.8594	14.613	14.7043
A_70_P 012607	IL15	interleukin 15	Homo sapiens	0.0246676	0.00460237	14.1701	14.2456	14.2931	13.9689	14.0007	14.1065	14.8136	14.5264	14.5524	14.6413	14.5968	14.6091	14.1905	14.0834	14.2599
A_70_P 012616				0.0186074	0.00280602	10.4581	10.4205	10.3415	10.1177	10.388	9.98707	10.3194	8.64236	8.895	9.66952	9.09389	8.91322	9.12673	9.21964	9.43675
A_70_P 012621	RGS2	regulator of G-protein signaling 2, 24kDa	Homo sapiens	0.00957135	0.00071	7.99727	9.11337	8.48513	9.06827	9.51	8.6351	7.49647	6.79027	7.21115	7.46321	7.09911	7.29044	7.08188	7.19303	6.99557
A_70_P 012622	RGS2	regulator of G-protein signaling 2, 24kDa	Homo sapiens	0.00786518	0.000437	7.25851	8.62087	7.6565	8.64769	9.0325	8.01216	6.68379	6.55874	6.68556	7.06866	6.24673	6.26012	6.37993	6.68483	6.44536
A_70_P 012631	HSPE1	heat shock 10kDa protein 1 (chaperonin 10)	Homo sapiens	0.0427575	0.011909	17.395	17.4482	17.2956	17.4656	17.3346	17.4406	17.5833	17.1845	17.4812	17.4656	17.6627	17.3685	17.192	17.1623	17.2404
A_70_P 012656	GNAQ	guanine nucleotide binding protein (G protein), q polypeptide	Homo sapiens	0.0374456	0.00968945	8.82826	8.8086	8.96317	9.2618	8.97072	9.12589	9.02741	8.86909	9.03587	9.17446	8.89435	8.80618	8.24334	8.33562	8.48876
A_70_P 012681	Vcpip1	valosin containing protein (p97)/p47 complex interacting protein 1	Homo sapiens	0.0396842	0.0106124	7.67713	7.64256	7.97516	7.69183	7.87056	7.95975	7.76474	8.18831	7.96324	8.05505	7.81095	7.84787	7.38437	7.22821	7.184
A_70_P 012696	Hnrnpu	heterogeneous nuclear ribonucleoprotein U (scaffold attachment factor A)	Homo sapiens	0.028563	0.00599689	8.80523	8.87699	9.2941	9.18546	9.12238	9.38118	9.68618	9.04143	8.41917	8.33776	8.49449	8.19228	8.21044	8.03225	8.13895
A_70_P 012701	TMSL3	thymosin-like 3	Homo sapiens	0.0192126	0.00297736	10.6864	10.7741	10.7158	10.9222	11.0647	11.0051	11.1968	10.6712	11.0377	11.3365	11.2109	11.3486	11.6131	11.683	11.6381
A_70_P 012706	rps11	ribosomal protein S11 pseudogene 5; ribosomal protein S11	Homo sapiens	0.0226665	0.00392996	13.638	13.5947	13.2601	14.4348	14.5586	14.0665	13.5456	13.0097	13.3262	13.352	12.902	13.1658	12.606	12.3391	12.398
A_70_P 012706	RPS11P5	ribosomal protein S11 pseudogene 5; ribosomal protein S11	Homo sapiens	0.0226665	0.00392996	13.638	13.5947	13.2601	14.4348	14.5586	14.0665	13.5456	13.0097	13.3262	13.352	12.902	13.1658	12.606	12.3391	12.398
A_70_P 012721	HSP90AB1	heat shock protein 90kDa alpha (cytosolic), class B member 1	Homo sapiens	0.0401319	0.0108005	12.3069	12.6023	12.5159	12.1508	13.0016	12.1612	11.9295	11.3682	11.5347	11.4509	11.5613	11.3881	10.9584	12.0644	10.818
A_70_P 012726	Coch	coagulation factor C homolog, cochlin (Limulus polyphemus)	Homo sapiens	0.0336793	0.00811066	14.8499	14.9151	14.9304	14.4877	14.7085	14.8157	15.05	15.5422	15.0772	15.1541	15.2474	15.4859	15.3964	15.6406	15.8067
A_70_P 012746				0.0198056	0.00312527	14.4862	14.5896	14.8794	14.4551	14.3848	14.7768	15.1886	15.2342	14.3347	14.2721	14.6066	14.4735	15.315	15.2191	15.3874
A_70_P 012776	ATP5G3	ATP synthase, H+ transporting, mitochondrial F0 complex, subunit C3 (subunit 9)	Homo sapiens	0.00886109	0.000596	11.1254	11.168	11.3559	11.1454	11.2877	11.6071	11.7227	11.8895	11.5405	11.6122	11.9436	11.8239	13.0396	12.6673	13.1163
A_70_P 012786				0.00623251	0.000241	15.8589	14.7732	15.848	15.7243	15.5032	15.7087	16.6053	17.1361	16.9193	16.4688	16.7031	16.7604	17.7828	17.6697	17.4907
A_70_P 012796	rps4x	ribosomal protein S4X pseudogene 6; ribosomal protein S4X pseudogene 13; ribosomal protein S4, X-linked	Homo sapiens	0.00643035	0.000272	17.2324	17.3116	17.5077	17.2227	17.4024	17.3771	16.9341	16.4735	16.5041	16.5579	16.5985	16.4401	16.4218	16.3192	16.3641
A_70_P 012796	RPS4XP13	ribosomal protein S4X pseudogene 6; ribosomal protein S4X pseudogene 13; ribosomal protein S4, X-linked	Homo sapiens	0.00643035	0.000272	17.2324	17.3116	17.5077	17.2227	17.4024	17.3771	16.9341	16.4735	16.5041	16.5579	16.5985	16.4401	16.4218	16.3192	16.3641
A_70_P 012796	RPS4XP6	ribosomal protein S4X pseudogene 6; ribosomal protein S4X pseudogene 13; ribosomal protein S4, X-linked	Homo sapiens	0.00643035	0.000272	17.2324	17.3116	17.5077	17.2227	17.4024	17.3771	16.9341	16.4735	16.5041	16.5579	16.5985	16.4401	16.4218	16.3192	16.3641
A_70_P 012811	eif3a	eukaryotic translation initiation factor 3, subunit A	Homo sapiens	0.028424	0.00595009	7.86315	7.84842	7.5013	7.91581	7.90424	8.13895	7.78653	8.06066	8.05996	7.89855	7.9521	8.14384	7.54554	7.41809	7.40858
A_70_P 012816	CLTC	clathrin, heavy chain (Hc)	Homo sapiens	0.0325711	0.00762867	13.1721	13.4847	13.3594	13.1318	12.975	13.4194	12.7205	12.6353	13.0566	13.2124	12.8957	12.7538	12.2	12.4127	12.5003
A_70_P 012826	SCG3	secretogranin III	Homo sapiens	0.0294868	0.00631357	14.4403	14.5625	14.4551	14.513	14.4491	14.8136	14.3887	14.7585	14.9558	14.7423	14.8748	15.0032	15.5422	15.2371	15.5177
A_70_P 012831	LMCD1	LIM and cysteine-rich domains 1	Homo sapiens	0.00436932	5.67e-05	14.0694	14.1005	14.0465	14.1163	14.0484	14.0251	14.2961	14.4369	14.1163	14.1318	14.4436	14.4348	14.6612	14.5399	14.5701
A_70_P 012846	Krt85	keratin 85	Homo sapiens	0.0231946	0.00409956	15.0727	15.1737	15.402	15.033	15.0836	15.0995	15.5921	15.6222	15.1273	15.4048	15.5234	15.665	15.8589	16.1307	16.3471
A_70_P 012851	GSDMA	gasdermin A	Homo sapiens	0.0188483	0.00288074	6.34833	6.27237	6.22422	6.48028	6.29076	6.48691	5.70396	5.45988	5.35289	5.02418	5.60615	5.73083	5.41678	5.04809	4.88371
A_70_P 012871				0.0278327	0.00576962	13.4913	12.9378	13.3015	13.0995	12.7793	13.4525	12.7388	12.7744	12.5189	12.7262	11.9942	12.2705	12.2894	12.6607	12.8555
A_70_P 012881				0.0144033	0.00168738	14.2599	14.5644	14.3205	14.8136	14.9675	14.3543	14.219	13.4318	13.6409	14.347	13.1386	12.9045	12.4825	11.8682	12.2244
A_70_P 012896	NCAPG	non-SMC condensin I complex, subunit G	Homo sapiens	0.0349699	0.00866264	11.2608	11.2691	11.5552	11.3746	11.1837	11.797	11.7583	12.06	11.8348	11.8183	11.8124	11.7713	12.1913	11.6949	12.0439
A_70_P 012901	IFT20	intraflagellar transport 20 homolog (Chlamydomonas)	Homo sapiens	0.0146983	0.00176304	12.7668	13.0655	12.8031	13.083	13.1138	13.0408	12.6784	13.4964	12.7734	12.5598	12.3818	12.4392	12.3625	12.3657	12.1869
A_70_P 012921	HSPA5	hypothetical gene supported by AF216292; NM_005347; heat shock 70kDa protein 5 (glucose-regulated protein, 78kDa)	Homo sapiens	0.0366946	0.00933412	16.2436	16.4584	16.2272	16.3947	16.2484	16.4977	16.389	15.7243	16.2436	16.3819	16.1102	16.0034	15.3265	15.0095	15.457
A_70_P 012921	LOC400750	hypothetical gene supported by AF216292; NM_005347; heat shock 70kDa protein 5 (glucose-regulated protein, 78kDa)	Homo sapiens	0.0366946	0.00933412	16.2436	16.4584	16.2272	16.3947	16.2484	16.4977	16.389	15.7243	16.2436	16.3819	16.1102	16.0034	15.3265	15.0095	15.457
A_70_P 012927	myh2	myosin, heavy chain 2, skeletal muscle, adult	Homo sapiens	0.0485325	0.0147632	13.1537	13.5055	13.0449	13.7631	13.6886	13.7715	13.5294	13.1274	13.4924	13.4481	13.0952	13.2532	12.8505	13.2081	12.9862
A_70_P 012956	Zmym4	zinc finger, MYM-type 4	Homo sapiens	0.0130504	0.00141509	13.74	13.8076	13.7462	13.9135	13.9882	13.903	13.7096	13.588	13.5318	13.6558	13.4642	13.4847	13.0408	13.0611	13.1985
A_70_P 012986	MOXD1	monooxygenase, DBH-like 1	Homo sapiens	0.041224	0.0112481	12.5323	13.2577	12.8622	13.9362	12.675	13.6317	12.7151	11.0609	11.9593	12.8197	11.4021	11.3613	11.2623	11.1254	11.5405
A_70_P 012991	pfn1	profilin 1	Homo sapiens	0.00935021	0.000679	6.73573	6.63659	6.4898	6.69476	6.50904	6.77073	7.2941	6.65283	6.86652	7.08096	7.01097	6.98225	7.4343	7.49106	7.49286
A_70_P 012996	Tnpo2	transportin 2	Homo sapiens	0.0164479	0.00219635	7.65397	7.73127	7.37192	7.38297	7.21053	7.55387	6.96347	6.56229	6.65706	7.04296	6.36715	6.51317	6.24751	5.43112	5.99018
A_70_P 013006				0.0160941	0.00211137	13.2219	12.3196	13.8463	12.541	12.2872	12.5497	12.1283	11.7353	12.7934	12.2852	11.0001	11.2956	10.8455	10.4981	10.9009
A_70_P 013026	mgst2	microsomal glutathione S-transferase 2	Homo sapiens	0.0152986	0.0019047	9.72908	9.37742	9.44231	10.8876	9.6291	10.2578	9.68003	11.6155	10.4711	10.7313	10.8736	11.7747	12.4227	12.4452	12.6364
A_70_P 013031	RPS10P22	ribosomal protein S10; ribosomal protein S10 pseudogene 4; ribosomal protein S10 pseudogene 11; ribosomal protein S10 pseudogene 22; ribosomal protein S10 pseudogene 7; ribosomal protein S10 pseudogene 13	Homo sapiens	0.0160941	0.00210538	18.4163	18.4	18.4296	18.4163	18.46	18.3778	18.3251	18.1871	18.1495	18.1703	18.2324	18.2421	18.1871	18.075	18.1495
A_70_P 013031	RPS10P7	ribosomal protein S10; ribosomal protein S10 pseudogene 4; ribosomal protein S10 pseudogene 11; ribosomal protein S10 pseudogene 22; ribosomal protein S10 pseudogene 7; ribosomal protein S10 pseudogene 13	Homo sapiens	0.0160941	0.00210538	18.4163	18.4	18.4296	18.4163	18.46	18.3778	18.3251	18.1871	18.1495	18.1703	18.2324	18.2421	18.1871	18.075	18.1495
A_70_P 013031	RPS10P11	ribosomal protein S10; ribosomal protein S10 pseudogene 4; ribosomal protein S10 pseudogene 11; ribosomal protein S10 pseudogene 22; ribosomal protein S10 pseudogene 7; ribosomal protein S10 pseudogene 13	Homo sapiens	0.0160941	0.00210538	18.4163	18.4	18.4296	18.4163	18.46	18.3778	18.3251	18.1871	18.1495	18.1703	18.2324	18.2421	18.1871	18.075	18.1495
A_70_P 013031	rps10	ribosomal protein S10; ribosomal protein S10 pseudogene 4; ribosomal protein S10 pseudogene 11; ribosomal protein S10 pseudogene 22; ribosomal protein S10 pseudogene 7; ribosomal protein S10 pseudogene 13	Homo sapiens	0.0160941	0.00210538	18.4163	18.4	18.4296	18.4163	18.46	18.3778	18.3251	18.1871	18.1495	18.1703	18.2324	18.2421	18.1871	18.075	18.1495
A_70_P 013031	RPS10P4	ribosomal protein S10; ribosomal protein S10 pseudogene 4; ribosomal protein S10 pseudogene 11; ribosomal protein S10 pseudogene 22; ribosomal protein S10 pseudogene 7; ribosomal protein S10 pseudogene 13	Homo sapiens	0.0160941	0.00210538	18.4163	18.4	18.4296	18.4163	18.46	18.3778	18.3251	18.1871	18.1495	18.1703	18.2324	18.2421	18.1871	18.075	18.1495
A_70_P 013031	RPS10P13	ribosomal protein S10; ribosomal protein S10 pseudogene 4; ribosomal protein S10 pseudogene 11; ribosomal protein S10 pseudogene 22; ribosomal protein S10 pseudogene 7; ribosomal protein S10 pseudogene 13	Homo sapiens	0.0160941	0.00210538	18.4163	18.4	18.4296	18.4163	18.46	18.3778	18.3251	18.1871	18.1495	18.1703	18.2324	18.2421	18.1871	18.075	18.1495
A_70_P 013071	lsm14a	LSM14A, SCD6 homolog A (S. cerevisiae)	Homo sapiens	0.0127537	0.00134505	14.0726	14.3621	14.7151	14.0051	14.1925	13.9092	13.2219	10.8236	11.214	11.2813	11.2504	12.6564	12.1618	11.7426	11.6566
A_70_P 013081	Ubn1	ubinuclein 1	Homo sapiens	0.0184987	0.00278427	12.5216	12.5686	12.2361	12.5721	12.5073	12.6181	12.8323	12.7734	12.8031	12.9504	12.8496	12.8221	12.5676	12.4731	12.548
A_70_P 013091				0.00474295	0.000104	9.26484	8.91259	9.34567	8.72711	8.78191	9.13137	9.50299	10.329	9.91292	9.51983	10.5107	10.4458	10.1994	11.4804	10.9475
A_70_P 013131	ANKRD1	ankyrin repeat domain 1 (cardiac muscle)	Homo sapiens	0.0267104	0.0053557	6.47427	6.37086	6.65791	6.81901	6.74873	6.77787	6.57634	5.876	5.8153	5.8774	5.69928	5.77571	5.89214	5.59225	5.32685
A_70_P 013141				0.034825	0.00860063	11.9354	12.1074	11.9046	11.8097	11.6163	12.4692	11.8746	11.1052	11.7755	11.4725	11.1309	11.527	10.3858	9.67922	10.1649
A_70_P 013166	SPRY1	sprouty homolog 1, antagonist of FGF signaling (Drosophila)	Homo sapiens	0.00634993	0.000259	14.094	14.1018	14.6322	14.1905	14.1337	14.5093	13.8608	14.2947	14.0187	14.0301	13.6101	13.0507	12.7593	12.9264	12.729
A_70_P 013236	Oxtr	oxytocin receptor	Homo sapiens	0.0374456	0.00967012	13.4342	13.4548	13.3401	13.3758	13.1709	13.4774	13.2463	13.0983	13.1626	13.1667	13.0088	12.901	12.6218	12.4592	12.8286
A_70_P 013256	CIB1	calcium and integrin binding 1 (calmyrin)	Homo sapiens	0.00497952	0.000119	12.7558	12.8526	12.6843	12.8907	12.8242	12.6691	12.7039	12.5881	12.6459	12.6517	12.5982	12.4479	11.672	11.6925	11.8292
A_70_P 013271	etfB	electron-transfer-flavoprotein, beta polypeptide	Homo sapiens	0.0116073	0.00108745	13.5832	13.3421	13.638	13.5494	13.6434	13.3421	13.8478	14.3036	13.5985	13.5469	14.2221	13.9092	14.5662	14.7337	14.5399
A_70_P 013331	SLC35B2	solute carrier family 35, member B2	Homo sapiens	0.0144552	0.00169989	12.3514	12.4748	12.3572	12.1226	12.2894	12.1471	11.903	11.7434	12.0348	12.0542	11.7836	11.8124	11.6477	11.6398	11.6324
A_70_P 013361	BEGAIN	brain-enriched guanylate kinase-associated homolog (rat)	Homo sapiens	0.0369746	0.0094813	12.1499	12.083	12.1845	12.0266	11.8618	12.059	11.8124	11.7502	11.7368	11.8141	12.0161	12.1239	13.2463	12.763	12.4269
A_70_P 013366	S100G	S100 calcium binding protein G	Homo sapiens	0.0365576	0.00927083	11.8627	11.9992	11.8348	11.6243	11.5856	11.3644	11.4739	11.513	11.6027	11.8535	11.8105	11.8754	12.5534	12.3971	12.3485
A_70_P 013396	OSBPL9	oxysterol binding protein-like 9	Homo sapiens	0.0150801	0.00184145	9.58019	9.52272	9.65769	9.57816	9.63695	9.66475	9.58096	9.94376	9.85335	9.97563	9.98026	10.0839	10.2701	10.5	10.2841
A_70_P 013451	atp5o	ATP synthase, H+ transporting, mitochondrial F1 complex, O subunit	Homo sapiens	0.0118081	0.00112299	14.9151	15.0373	15.1496	14.9558	14.9492	15.4273	15.5632	16.014	15.2314	15.3845	15.6222	15.5808	16.0717	15.8987	16.1307
A_70_P 013461	GNG11	guanine nucleotide binding protein (G protein), gamma 11	Homo sapiens	0.0143314	0.00166994	16.4344	16.3088	16.2388	16.4584	16.2072	16.6968	16.8845	17.5077	17.3685	17.2489	17.5833	17.3027	17.2802	17.1206	17.3685
A_70_P 013466	RAB34	RAB34, member RAS oncogene family	Homo sapiens	0.0441771	0.0125755	7.11389	7.06101	6.94818	6.74722	6.70142	7.13274	7.36138	6.88832	7.15509	6.97902	7.28588	7.32098	7.83527	7.57616	7.79558
A_70_P 013486	CLDN5	claudin 5	Homo sapiens	0.0374934	0.00971116	10.9922	11.0838	11.168	9.89977	10.176	10.668	11.0804	11.9354	11.7855	11.3002	11.8754	12.1107	11.9393	12.079	12.245
A_70_P 013516	PCBP4	poly(rC) binding protein 4	Homo sapiens	0.0351399	0.0087313	13.8412	14.2721	13.7951	14.1388	13.7782	13.6749	13.5375	13.5799	13.7509	13.6636	13.7235	13.6086	13.0081	12.8796	13.1676
A_70_P 013521	Sod2	superoxide dismutase 2, mitochondrial	Homo sapiens	0.0241834	0.00445635	7.3286	7.1847	7.25386	7.86035	8.07627	7.42851	7.52591	6.53978	7.01564	7.0464	7.11544	7.12986	6.63069	6.61429	6.75959
A_70_P 013546	TOR1AIP2	torsin A interacting protein 2	Homo sapiens	0.00396337	3.69e-05	8.88473	8.7602	8.74551	8.82219	8.84539	8.90269	8.91414	8.62467	8.22839	8.19083	7.90946	7.71059	7.85571	7.76667	7.79194
A_70_P 013571	CNP	2',3'-cyclic nucleotide 3' phosphodiesterase	Homo sapiens	0.00613385	0.00023	15.8517	15.8806	15.7025	16.014	15.9856	15.8564	15.4389	15.1224	15.3589	15.1704	15.1072	15.1328	14.5038	14.6758	14.8699
A_70_P 013576	FNDC5	fibronectin type III domain containing 5	Homo sapiens	0.00874487	0.000585	15.0707	15.1204	14.7962	15.5482	15.2082	14.9956	14.4436	13.8608	14.1374	14.3901	13.2474	13.0155	12.0499	12.4504	12.6499
A_70_P 013596	c11orf59	chromosome 11 open reading frame 59	Homo sapiens	0.00691325	0.000325	13.1848	13.4408	13.0962	13.134	13.0088	13.1947	13.0045	13.3002	13.3203	13.3673	13.5832	13.5618	13.8034	13.859	13.8669
A_70_P 013606	capn10	calpain 10	Homo sapiens	0.0219599	0.00376078	11.9536	12.0517	12.0133	11.6558	11.7729	11.9614	12.0097	12.0277	11.7871	11.7052	11.5405	11.412	11.4608	11.304	11.4241
A_70_P 013616	Sept7	septin 7	Homo sapiens	0.0292864	0.00624512	16.0771	16.1395	16.0623	16.0589	16.0442	16.0866	15.9287	15.0162	15.4859	15.6441	15.4779	15.8445	15.5269	15.2978	15.3712
A_70_P 013666				0.0265903	0.00531194	6.97825	7.0751	7.03554	7.86467	7.84317	7.31662	7.46554	6.3146	6.90208	7.04049	6.85073	7.00747	6.16912	5.93991	6.17044
A_70_P 013736	DBN1	drebrin 1	Homo sapiens	0.0151298	0.00185138	8.46601	8.79401	8.60241	8.85219	8.31491	8.36054	7.46966	7.84908	8.31884	8.40284	7.74935	7.77097	6.57031	6.40985	6.89053
A_70_P 013746	FBXO9	F-box protein 9	Homo sapiens	0.020715	0.003388	11.8091	11.7798	11.8206	11.3329	11.6088	11.539	11.9827	12.129	11.8483	11.8274	12.1331	12.1878	12.9562	13.3037	12.9911
A_70_P 013761	ARL6IP5	ADP-ribosylation-like factor 6 interacting protein 5	Homo sapiens	0.0396508	0.0106	15.615	15.7214	15.7087	15.5632	15.615	15.1328	15.7179	15.3618	15.7087	15.848	15.822	15.5511	15.3124	15.2082	15.1328
A_70_P 013766	CHPF	chondroitin polymerizing factor	Homo sapiens	0.00458089	8.29e-05	6.35191	6.34644	6.23876	6.44385	6.45832	6.44689	6.5633	6.79316	6.46923	6.81148	7.05127	6.91367	7.32315	7.26947	7.31223
A_70_P 013771	Acvrl1	activin A receptor type II-like 1	Homo sapiens	0.00642905	0.00027	8.94549	8.68546	8.63828	8.50078	8.56369	8.59877	8.9817	9.31897	9.39542	9.19612	9.83454	9.83665	9.91112	10.0859	9.91551
A_70_P 013796	LOC149501	keratin 8 pseudogene 9; similar to keratin 8; keratin 8	Homo sapiens	0.00794058	0.00045	9.35335	9.34666	9.74017	9.4713	9.59183	9.34887	10.6455	11.159	9.89463	10.7856	11.3856	11.5734	12.1922	12.8075	13.2542
A_70_P 013796	KRT8P9	keratin 8 pseudogene 9; similar to keratin 8; keratin 8	Homo sapiens	0.00794058	0.00045	9.35335	9.34666	9.74017	9.4713	9.59183	9.34887	10.6455	11.159	9.89463	10.7856	11.3856	11.5734	12.1922	12.8075	13.2542
A_70_P 013796	krt8	keratin 8 pseudogene 9; similar to keratin 8; keratin 8	Homo sapiens	0.00794058	0.00045	9.35335	9.34666	9.74017	9.4713	9.59183	9.34887	10.6455	11.159	9.89463	10.7856	11.3856	11.5734	12.1922	12.8075	13.2542
A_70_P 013881	sdhC	succinate dehydrogenase complex, subunit C, integral membrane protein, 15kDa	Homo sapiens	0.0312246	0.00706236	5.62841	5.62841	5.94369	6.02377	6.13269	6.08342	6.18256	6.41753	6.25697	6.59643	6.69852	6.58847	7.33807	6.98156	7.28955
A_70_P 013916	TTC9C	tetratricopeptide repeat domain 9C	Homo sapiens	0.0368258	0.00939687	12.4077	12.641	12.3316	12.6023	12.763	12.388	12.3155	11.902	11.9411	12.119	12.0784	12.0968	12.0844	11.9868	12.3825
A_70_P 013956	TMEM42	transmembrane protein 42	Homo sapiens	0.0207418	0.00339566	10.4187	10.7294	10.699	10.9901	10.732	10.9327	10.391	9.85859	9.89053	9.80802	9.75442	9.34027	9.55111	9.04296	9.1967
A_70_P 013961	ppp3ca	protein phosphatase 3 (formerly 2B), catalytic subunit, alpha isoform	Homo sapiens	0.00458089	6.87e-05	13.3183	12.8273	12.8593	13.3839	13.2432	13.401	14.0451	14.6706	14.0037	14.0363	14.8391	14.5364	14.6413	14.7026	14.7085
A_70_P 013971	Cog3	component of oligomeric golgi complex 3	Homo sapiens	0.00376966	2.86e-05	6.57793	6.61817	6.51624	6.53208	6.62077	6.83804	6.69988	6.68379	6.6872	6.67703	6.06206	6.25939	5.83028	5.90048	5.876
A_70_P 013986				0.020175	0.00323211	8.66271	8.57925	8.58091	8.55435	8.70463	8.86831	8.61433	9.85614	9.35798	9.00318	9.51212	9.59122	9.95205	10.6425	9.97955
A_70_P 013996	dedD	death effector domain containing	Homo sapiens	0.0471634	0.01401	10.2062	10.3672	10.3378	9.92153	10.1643	10.0246	10.1019	9.99268	10.2127	10.2409	10.2069	10.176	10.4549	10.4845	10.547
A_70_P 014036	IPO13	importin 13	Homo sapiens	0.0157564	0.00201219	11.4897	11.4401	11.5421	11.7668	11.8466	11.5923	11.7461	11.8357	11.8193	11.6529	11.9173	11.9668	12.0477	12.0919	11.9756
A_70_P 014061	taf13	TAF13 RNA polymerase II, TATA box binding protein (TBP)-associated factor, 18kDa	Homo sapiens	0.0264643	0.00525395	9.82418	9.91052	9.77467	10.3253	10.2176	10.161	10.295	10.547	10.5397	10.586	10.7274	10.9054	11.1309	10.9562	11.2377
A_70_P 014066	Rmnd5a	required for meiotic nuclear division 5 homolog A (S. cerevisiae)	Homo sapiens	0.0232892	0.00414384	5.03741	5.07417	5.30295	5.34791	4.98793	5.24195	5.2929	5.65486	5.39903	5.3322	5.13191	5.24195	5.9384	5.81678	5.79042
A_70_P 014116	Atp6v0e2	ATPase, H+ transporting V0 subunit e2	Homo sapiens	0.0275979	0.00567941	7.58191	7.48363	7.57451	7.74551	7.61124	7.62167	7.89928	7.08497	7.34417	7.58068	7.89855	7.89193	8.36145	8.59785	8.6279
A_70_P 014121				0.0387323	0.0102138	13.6177	13.708	13.3905	13.5895	13.903	13.6736	13.5947	13.3488	13.6073	13.7374	13.8994	13.813	13.9732	14.0148	14.0007
A_70_P 014161	FAM126A	family with sequence similarity 126, member A	Homo sapiens	0.00909272	0.000631	11.5184	11.5586	11.4157	11.5753	11.5313	11.7262	11.4344	11.8166	11.7771	11.4968	11.4882	11.6198	11.0697	11.0274	10.9734
A_70_P 014166	C14orf106	chromosome 14 open reading frame 106	Homo sapiens	0.0126157	0.00130368	7.21703	7.21323	6.74004	7.6187	7.29746	7.3727	7.19303	7.32697	7.18026	7.19303	7.11175	6.67332	6.15019	6.32094	6.13569
A_70_P 014171	ABCB6	ATP-binding cassette, sub-family B (MDR/TAP), member 6	Homo sapiens	0.0252055	0.00478291	7.89567	8.22626	8.03286	7.75005	7.93681	8.204	8.68546	8.24785	8.13895	7.89635	8.59636	8.39577	8.99059	9.31204	9.16821
A_70_P 014226	HDGFRP3	hepatoma-derived growth factor, related protein 3	Homo sapiens	0.00870642	0.000573	12.954	13.0737	13.1658	13.0296	13.1096	12.7923	12.6986	12.6419	12.6682	12.7023	12.5109	12.4041	11.8131	11.5056	11.8703
A_70_P 014261	Nfxl1	nuclear transcription factor, X-box binding-like 1	Homo sapiens	0.0481781	0.0145776	9.48333	9.84644	9.83238	10	10.0367	10.0336	9.71838	9.63036	9.94532	9.70651	9.72968	9.66865	9.38035	9.17216	9.35047
A_70_P 014271	HLA-DQB1	major histocompatibility complex, class II, DQ beta 1; similar to major histocompatibility complex, class II, DQ beta 1	Homo sapiens	0.0277281	0.00571603	12.4227	12.3625	12.2425	12.083	12.083	12.2723	12.4632	12.6644	12.6547	12.4712	12.7507	12.717	12.8535	12.7358	12.8485
A_70_P 014271	LOC100133583	major histocompatibility complex, class II, DQ beta 1; similar to major histocompatibility complex, class II, DQ beta 1	Homo sapiens	0.0277281	0.00571603	12.4227	12.3625	12.2425	12.083	12.083	12.2723	12.4632	12.6644	12.6547	12.4712	12.7507	12.717	12.8535	12.7358	12.8485
A_70_P 014276	nell2	NEL-like 2 (chicken)	Homo sapiens	0.0234251	0.00420331	9.04689	7.73271	6.64663	9.40719	9.7027	8.02998	7.66484	6.70299	7.67713	7.54031	6.54751	6.36797	6.39806	6.07972	6.96347
A_70_P 014296				0.0127358	0.00133538	14.3347	14.5915	13.881	14.8457	14.8111	14.0301	13.9404	13.5906	13.9704	14.427	13.7755	13.8478	13.4535	13.6422	13.5178
A_70_P 014366	tmem188	transmembrane protein 188; similar to TMEM188 protein	Homo sapiens	0.0370564	0.00951265	13.2378	13.0507	13.2046	13.3508	13.5256	13.3989	13.3478	13.2876	13.297	13.2722	13.1087	13.237	13.0155	13.0032	13.0819
A_70_P 014366	LOC100130176	transmembrane protein 188; similar to TMEM188 protein	Homo sapiens	0.0370564	0.00951265	13.2378	13.0507	13.2046	13.3508	13.5256	13.3989	13.3478	13.2876	13.297	13.2722	13.1087	13.237	13.0155	13.0032	13.0819
A_70_P 014391	ADAMTSL4	ADAMTS-like 4	Homo sapiens	0.00701834	0.00034	14.2318	14.1598	14.2769	14.0558	14.097	14.0816	13.7435	13.514	13.6736	13.4071	13.4084	13.4665	13.3131	12.946	13.0408
A_70_P 014396	LIMA1	LIM domain and actin binding 1	Homo sapiens	0.00349478	1.3e-05	14.4249	14.3811	14.4348	14.4137	14.7732	14.3373	13.7655	13.1998	13.5918	13.9794	13.1461	13.2104	12.6525	12.6114	12.7793
A_70_P 014421	MTHFD1L	methylenetetrahydrofolate dehydrogenase (NADP+ dependent) 1-like	Homo sapiens	0.0193936	0.00303964	9.02029	9.23092	9.16073	9.1967	9.25807	9.15439	9.0296	8.55435	8.83142	9.31762	8.71624	8.79899	8.48453	8.30356	8.56688
A_70_P 014436				0.0116073	0.00108658	12.7843	12.9882	12.8978	12.3667	12.3942	12.8889	13.0289	12.5278	12.5507	12.5639	12.2824	11.9295	9.98873	9.89552	10.4535
A_70_P 014451	YAF2	YY1 associated factor 2	Homo sapiens	0.00856036	0.000536	12.0951	12.3242	12.2636	12.1737	12.0657	12.245	12.3634	11.5634	11.6785	11.6884	11.289	11.2245	11.3011	11.2133	11.1382
A_70_P 014461	ALDH1A3	aldehyde dehydrogenase 1 family, member A3	Homo sapiens	0.0107249	0.00091	14.5719	14.7714	14.7061	14.7399	14.3347	14.2654	14.2288	12.9516	13.5538	14.0333	13.1785	12.9329	11.6741	11.3502	12.2886
A_70_P 014466	casd1	CAS1 domain containing 1	Homo sapiens	0.0152143	0.00188055	13.8089	13.7176	13.8353	14.0231	13.8929	13.9967	13.7349	13.3941	13.7374	13.8285	13.4097	13.4419	13.1667	13.4813	13.2413
A_70_P 014496	glcE	glucuronic acid epimerase	Homo sapiens	0.0267555	0.00537338	12.6268	13.0859	12.8868	13.0458	13.0516	13.0599	12.9045	12.2006	12.9635	12.9412	12.5022	12.3069	12.8049	11.9063	12.1888
A_70_P 014511	ube2b	ubiquitin-conjugating enzyme E2B (RAD6 homolog)	Homo sapiens	0.00331621	4.4e-06	11.6439	11.5501	11.601	11.717	11.4005	11.5829	11.8399	12.2415	12.0968	12.0893	12.8642	12.8403	13.4182	13.3953	13.3183
A_70_P 014531	Qsox1	quiescin Q6 sulfhydryl oxidase 1	Homo sapiens	0.0492645	0.0152347	12.0741	12.0751	12.3069	12.0282	12.2397	12.3028	12.5851	12.548	12.3778	12.2645	12.5012	12.3727	12.5302	12.6287	12.6258
A_70_P 014541	Phkb	phosphorylase kinase, beta	Homo sapiens	0.0317894	0.00730919	13.0995	12.8715	13.0267	12.7991	12.7744	12.9123	13.2277	13.377	12.901	12.7835	12.9221	13.0408	13.6535	13.9853	14.0135
A_70_P 014546	KIF2A	kinesin heavy chain member 2A	Homo sapiens	0.00642905	0.000269	9.44141	9.76905	9.59183	9.81332	9.53979	9.42862	9.25942	9.138	9.01561	9.15097	8.48597	8.38311	8.13333	7.87343	8.00156
A_70_P 014566	C13orf27	chromosome 13 open reading frame 27	Homo sapiens	0.0498108	0.0155083	9.86547	9.994	10.0873	10.4092	10.3948	10.088	10.0445	9.93325	9.96364	10.113	9.83382	9.5263	9.56202	9.30294	9.31483
A_70_P 014576	Tpx2	TPX2, microtubule-associated, homolog (Xenopus laevis)	Homo sapiens	0.035227	0.0087779	9.92376	10.2245	9.99007	10.3039	10.9357	10.2307	9.93061	9.31968	9.53898	10.1911	9.57925	9.43523	8.77481	8.80463	9.18304
A_70_P 014591	YTHDF3	YTH domain family, member 3	Homo sapiens	0.0117759	0.00111575	14.5503	14.5244	14.6758	14.5416	14.4699	14.6566	14.7151	14.9652	14.8136	14.6743	14.9492	14.8869	14.6706	14.3543	14.493
A_70_P 014601	LOC100132779	serine/arginine repetitive matrix 2; hypothetical LOC100132779	Homo sapiens	0.0234366	0.00421302	7.53655	7.59709	7.61275	7.84241	7.86796	7.95908	7.77282	8.12876	7.92539	7.80262	7.96122	8.35675	8.31884	8.24955	8.31243
A_70_P 014601	SRRM2	serine/arginine repetitive matrix 2; hypothetical LOC100132779	Homo sapiens	0.0234366	0.00421302	7.53655	7.59709	7.61275	7.84241	7.86796	7.95908	7.77282	8.12876	7.92539	7.80262	7.96122	8.35675	8.31884	8.24955	8.31243
A_70_P 014626	HSP90AA1	heat shock protein 90kDa alpha (cytosolic), class A member 2; heat shock protein 90kDa alpha (cytosolic), class A member 1	Homo sapiens	0.00458089	7.7e-05	12.3634	12.4867	12.4452	12.395	12.3262	12.329	12.0038	11.4337	11.9774	11.9959	12.1258	11.9	11.5313	11.5888	11.5442
A_70_P 014626	HSP90AA2	heat shock protein 90kDa alpha (cytosolic), class A member 2; heat shock protein 90kDa alpha (cytosolic), class A member 1	Homo sapiens	0.00458089	7.7e-05	12.3634	12.4867	12.4452	12.395	12.3262	12.329	12.0038	11.4337	11.9774	11.9959	12.1258	11.9	11.5313	11.5888	11.5442
A_70_P 014636	PLIN5	lipid storage droplet protein 5	Homo sapiens	0.0176902	0.00255649	6.97113	6.8743	7.43348	5.97687	6.63581	6.8068	7.07895	8.53749	7.68797	7.48441	8.74461	8.75203	8.81397	9.84501	8.60815
A_70_P 014637	PLIN5	lipid storage droplet protein 5	Homo sapiens	0.0232892	0.00414243	6.98156	7.00869	7.50057	5.94369	6.67413	6.85319	6.94818	8.60364	7.75093	7.33662	8.75628	8.7602	8.84223	9.81906	8.61133
A_70_P 014686	SFRS3	splicing factor, arginine/serine-rich 3	Homo sapiens	0.0267914	0.00539008	12.2805	12.4957	12.3223	12.6168	12.9832	12.3098	12.1499	11.6278	11.9046	12.1065	11.8838	11.9371	11.9606	11.8364	11.8057
A_70_P 014687				0.00913238	0.000644	12.6248	12.7816	12.4929	12.8927	13.231	12.5507	11.8871	11.4366	11.8921	11.8676	11.6523	11.9528	11.9253	11.7461	11.8689
A_70_P 014711	MYBPC1	myosin binding protein C, slow type	Homo sapiens	0.0414123	0.0113496	11.9811	11.4952	12.1922	10.7741	11.3549	11.7713	11.9006	11.9428	10.5656	10.5921	10.6095	10.2313	10.1956	10.586	9.96364
A_70_P 014736	bat3	HLA-B associated transcript 3	Homo sapiens	0.0375094	0.00973192	10.6527	10.5347	10.5501	10.3439	10.6584	10.3511	10.7909	11.0026	10.6592	10.769	11.1382	11.0778	11.2525	11.3925	10.7741
A_70_P 014737	bat3	HLA-B associated transcript 3	Homo sapiens	0.0385999	0.0101721	10.5664	10.5434	10.4298	10.3703	10.4669	10.3349	10.7269	10.9978	10.6707	10.7668	11.0873	10.8984	11.0209	11.3179	10.6542
A_70_P 014746	sqstm1	sequestosome 1	Homo sapiens	0.0274746	0.00563675	10.4495	10.6395	10.3555	9.87157	10.3842	10.1228	10.2484	11.3079	10.6204	10.6638	11.1096	11.2684	11.4797	12.3017	11.5244
A_70_P 014747	sqstm1	sequestosome 1	Homo sapiens	0.0127765	0.00134859	10.6322	10.5649	10.443	9.95691	10.4879	10.3408	10.7813	11.4032	10.8003	10.9222	11.2985	11.3618	11.4839	12.3667	11.8912
A_70_P 014756	PHF14	PHD finger protein 14	Homo sapiens	0.0114476	0.00104715	10.4731	10.5122	10.8524	10.7901	10.7509	10.6271	10.6476	10.5883	10.2014	9.88773	9.72169	9.22894	9.31968	9.25672	9.48333
A_70_P 014757	TNFAIP8L1	tumor necrosis factor, alpha-induced protein 8-like 1	Homo sapiens	0.00349478	6.37e-06	14.0251	14.0333	13.9718	14.1657	13.9822	14.0121	13.9045	13.6829	13.6227	13.7125	13.5514	13.3905	13.1386	13.1283	13.0962
A_70_P 014776	RPL6P19	ribosomal protein L6 pseudogene 27; ribosomal protein L6 pseudogene 19; ribosomal protein L6; ribosomal protein L6 pseudogene 10	Homo sapiens	0.0390424	0.0103544	18.4	18.5428	18.5255	18.6599	18.4963	18.4	18.3407	18.4442	18.4963	18.3407	18.4963	18.46	18.3407	18.2977	18.2977
A_70_P 014776	RPL6P27	ribosomal protein L6 pseudogene 27; ribosomal protein L6 pseudogene 19; ribosomal protein L6; ribosomal protein L6 pseudogene 10	Homo sapiens	0.0390424	0.0103544	18.4	18.5428	18.5255	18.6599	18.4963	18.4	18.3407	18.4442	18.4963	18.3407	18.4963	18.46	18.3407	18.2977	18.2977
A_70_P 014776	RPL6P10	ribosomal protein L6 pseudogene 27; ribosomal protein L6 pseudogene 19; ribosomal protein L6; ribosomal protein L6 pseudogene 10	Homo sapiens	0.0390424	0.0103544	18.4	18.5428	18.5255	18.6599	18.4963	18.4	18.3407	18.4442	18.4963	18.3407	18.4963	18.46	18.3407	18.2977	18.2977
A_70_P 014776	rpl6	ribosomal protein L6 pseudogene 27; ribosomal protein L6 pseudogene 19; ribosomal protein L6; ribosomal protein L6 pseudogene 10	Homo sapiens	0.0390424	0.0103544	18.4	18.5428	18.5255	18.6599	18.4963	18.4	18.3407	18.4442	18.4963	18.3407	18.4963	18.46	18.3407	18.2977	18.2977
A_70_P 014786	SCG3	secretogranin III	Homo sapiens	0.0129658	0.00139865	9.9815	10.6653	9.92153	10.4407	10.4778	9.94674	9.48554	9.1893	9.06256	9.6168	8.93326	9.24232	8.08642	7.80871	8.5092
A_70_P 014796	ndrg1	N-myc downstream regulated 1	Homo sapiens	0.00424153	4.97e-05	12.2886	12.3316	12.2785	12.3914	12.3989	12.3391	12.2923	12.6159	12.1397	12.2371	12.2123	12.2872	12.8304	12.7943	12.7952
A_70_P 014856	KLHL6	kelch-like 6 (Drosophila)	Homo sapiens	0.0147764	0.0017795	13.0289	13.0007	13.2495	13.3071	13.6317	13.1007	12.99	12.6441	12.6804	12.7196	12.3485	12.4007	12.1727	12.2609	12.0614
A_70_P 014861	SLC1A3	solute carrier family 1 (glial high affinity glutamate transporter), member 3	Homo sapiens	0.0195782	0.00307724	9.18766	9.67375	9.29325	10.1215	9.44895	9.52908	9.64648	10.2643	10.4624	10.576	11.3248	10.5257	11.0461	11.4337	10.9848
A_70_P 014866	SMARCA1	SWI/SNF related, matrix associated, actin dependent regulator of chromatin, subfamily a, member 1	Homo sapiens	0.00553314	0.000169	11.3256	11.3978	11.5954	11.5963	11.4922	11.4185	11.3418	10.7856	10.7305	10.6015	10.194	9.66555	9.36775	9.21238	9.53276
A_70_P 014891	PPP3CC	protein phosphatase 3 (formerly 2B), catalytic subunit, gamma isoform	Homo sapiens	0.00821765	0.00049	11.3881	11.3459	11.8116	11.1509	11.533	11.1309	11.2344	11.9513	11.4989	11.3541	11.8611	11.7668	12.9221	12.7339	12.7077
A_70_P 014936	CNKSR2	connector enhancer of kinase suppressor of Ras 2	Homo sapiens	0.0232635	0.0041241	6.26172	6.58652	6.02285	7.229	6.60249	6.17595	6.93585	6.77353	6.92521	7.12027	6.75127	6.94531	7.75514	7.30364	7.12634
A_70_P 015086	RPL9P25	ribosomal protein L9; ribosomal protein L9 pseudogene 25	Homo sapiens	0.0451831	0.0130392	16.4218	16.5784	16.4523	16.5317	17.2162	16.3819	16.59	16.0494	16.3148	16.1307	16.1488	16.1488	16.2388	16.3767	16.095
A_70_P 015086	rpl9	ribosomal protein L9; ribosomal protein L9 pseudogene 25	Homo sapiens	0.0451831	0.0130392	16.4218	16.5784	16.4523	16.5317	17.2162	16.3819	16.59	16.0494	16.3148	16.1307	16.1488	16.1488	16.2388	16.3767	16.095
A_70_P 015096	SENP6	SUMO1/sentrin specific peptidase 6	Homo sapiens	0.00634993	0.000256	18.2977	18.2846	18.2421	18.2977	18.4296	18.2977	18.2846	18.1048	18.2039	18.3568	18.1703	18.051	17.7744	17.6878	17.7446
A_70_P 015097	ppiA	similar to TRIMCyp; peptidylprolyl isomerase A (cyclophilin A); peptidylprolyl isomerase A (cyclophilin A)-like 3	Homo sapiens	0.0229845	0.00403394	17.4301	17.4024	17.3027	17.4024	17.2802	17.3116	17.3882	16.9786	17.3882	17.5188	17.1065	17.0746	16.6761	16.2484	16.4073
A_70_P 015097	LOC439953	similar to TRIMCyp; peptidylprolyl isomerase A (cyclophilin A); peptidylprolyl isomerase A (cyclophilin A)-like 3	Homo sapiens	0.0229845	0.00403394	17.4301	17.4024	17.3027	17.4024	17.2802	17.3116	17.3882	16.9786	17.3882	17.5188	17.1065	17.0746	16.6761	16.2484	16.4073
A_70_P 015097	PPIAL3	similar to TRIMCyp; peptidylprolyl isomerase A (cyclophilin A); peptidylprolyl isomerase A (cyclophilin A)-like 3	Homo sapiens	0.0229845	0.00403394	17.4301	17.4024	17.3027	17.4024	17.2802	17.3116	17.3882	16.9786	17.3882	17.5188	17.1065	17.0746	16.6761	16.2484	16.4073
A_70_P 015116	ilf3	interleukin enhancer binding factor 3, 90kDa	Homo sapiens	0.0113098	0.00101621	12.3754	12.5034	12.398	12.7982	12.7151	12.5929	12.3485	11.7027	12	12.2147	11.6391	11.647	11.6573	11.1486	11.4968
A_70_P 015121				0.0377338	0.00983864	12.5172	12.975	12.8988	12.5141	12.4612	12.5311	12.7329	12.3907	12.6575	12.395	12.0935	12.2371	11.3613	10.8065	11.2653
A_70_P 015131	ttll1	tubulin tyrosine ligase-like family, member 1	Homo sapiens	0.0427575	0.011919	7.77097	8.68711	8.2352	8.04542	8.30425	7.12189	7.31287	7.15509	7.47661	7.24631	6.93202	6.89964	6.70142	6.21577	5.84682
A_70_P 015136	LOC644037	heterogeneous nuclear ribonucleoprotein A1-like 3; similar to heterogeneous nuclear ribonucleoprotein A1; heterogeneous nuclear ribonucleoprotein A1 pseudogene 2; heterogeneous nuclear ribonucleoprotein A1; heterogeneous nuclear ribonucleoprotein A1 pseud	Homo sapiens	0.0236195	0.00426251	14.9056	15.0032	14.8225	15.0937	15.1468	14.9445	14.7311	14.2835	14.244	14.6113	13.8752	13.9718	14.0834	14.3393	13.8494
A_70_P 015136	LOC645691	heterogeneous nuclear ribonucleoprotein A1-like 3; similar to heterogeneous nuclear ribonucleoprotein A1; heterogeneous nuclear ribonucleoprotein A1 pseudogene 2; heterogeneous nuclear ribonucleoprotein A1; heterogeneous nuclear ribonucleoprotein A1 pseud	Homo sapiens	0.0236195	0.00426251	14.9056	15.0032	14.8225	15.0937	15.1468	14.9445	14.7311	14.2835	14.244	14.6113	13.8752	13.9718	14.0834	14.3393	13.8494
A_70_P 015136	HNRPA1L-2	heterogeneous nuclear ribonucleoprotein A1-like 3; similar to heterogeneous nuclear ribonucleoprotein A1; heterogeneous nuclear ribonucleoprotein A1 pseudogene 2; heterogeneous nuclear ribonucleoprotein A1; heterogeneous nuclear ribonucleoprotein A1 pseud	Homo sapiens	0.0236195	0.00426251	14.9056	15.0032	14.8225	15.0937	15.1468	14.9445	14.7311	14.2835	14.244	14.6113	13.8752	13.9718	14.0834	14.3393	13.8494
A_70_P 015136	LOC728643	heterogeneous nuclear ribonucleoprotein A1-like 3; similar to heterogeneous nuclear ribonucleoprotein A1; heterogeneous nuclear ribonucleoprotein A1 pseudogene 2; heterogeneous nuclear ribonucleoprotein A1; heterogeneous nuclear ribonucleoprotein A1 pseud	Homo sapiens	0.0236195	0.00426251	14.9056	15.0032	14.8225	15.0937	15.1468	14.9445	14.7311	14.2835	14.244	14.6113	13.8752	13.9718	14.0834	14.3393	13.8494
A_70_P 015136	HNRNPA1P2	heterogeneous nuclear ribonucleoprotein A1-like 3; similar to heterogeneous nuclear ribonucleoprotein A1; heterogeneous nuclear ribonucleoprotein A1 pseudogene 2; heterogeneous nuclear ribonucleoprotein A1; heterogeneous nuclear ribonucleoprotein A1 pseud	Homo sapiens	0.0236195	0.00426251	14.9056	15.0032	14.8225	15.0937	15.1468	14.9445	14.7311	14.2835	14.244	14.6113	13.8752	13.9718	14.0834	14.3393	13.8494
A_70_P 015136	HNRNPA1	heterogeneous nuclear ribonucleoprotein A1-like 3; similar to heterogeneous nuclear ribonucleoprotein A1; heterogeneous nuclear ribonucleoprotein A1 pseudogene 2; heterogeneous nuclear ribonucleoprotein A1; heterogeneous nuclear ribonucleoprotein A1 pseud	Homo sapiens	0.0236195	0.00426251	14.9056	15.0032	14.8225	15.0937	15.1468	14.9445	14.7311	14.2835	14.244	14.6113	13.8752	13.9718	14.0834	14.3393	13.8494
A_70_P 015136	HNRPA1L3	heterogeneous nuclear ribonucleoprotein A1-like 3; similar to heterogeneous nuclear ribonucleoprotein A1; heterogeneous nuclear ribonucleoprotein A1 pseudogene 2; heterogeneous nuclear ribonucleoprotein A1; heterogeneous nuclear ribonucleoprotein A1 pseud	Homo sapiens	0.0236195	0.00426251	14.9056	15.0032	14.8225	15.0937	15.1468	14.9445	14.7311	14.2835	14.244	14.6113	13.8752	13.9718	14.0834	14.3393	13.8494
A_70_P 015141	SLC24A5	solute carrier family 24, member 5	Homo sapiens	0.0249229	0.00469855	6.37695	6.59478	6.56479	6.35922	6.49383	6.27436	6.6055	6.33638	6.35444	6.53745	6.19463	6.05727	5.82488	5.62729	5.8013
A_70_P 015166				0.0274746	0.00563813	7.69823	7.81859	7.74386	7.88513	8.10708	7.86245	7.58191	7.33516	7.22072	6.93522	7.239	7.36207	7.40782	7.11658	7.10283
A_70_P 015176				0.0171644	0.00240435	7.03974	6.83965	6.80192	7.05049	6.88416	7.51361	6.7756	7.17617	7.39413	6.90909	7.84712	7.98011	8.13251	8.48241	8.30631
A_70_P 015181	KCNJ2	potassium inwardly-rectifying channel, subfamily J, member 2	Homo sapiens	0.0126652	0.00131557	10.2137	9.60892	10.2524	9.89053	10.174	10.1722	10.2226	11.5734	10.801	10.4676	11.8794	11.5469	11.4193	11.3459	11.8696
A_70_P 015241				0.0485705	0.0148051	5.46764	4.57774	5.10739	4.47032	4.96738	5.24875	5.28602	6.87044	6.57492	5.26728	6.4622	6.1466	5.75712	7.52013	7.6239
A_70_P 015331	HAUS2	HAUS augmin-like complex, subunit 2	Homo sapiens	0.0103292	0.000827	13.8826	13.9718	13.5985	14.1598	13.9061	13.9346	13.8837	13.3758	13.7855	13.702	13.6139	13.4939	13.1442	13.1848	13.1475
A_70_P 015381	mknk1	MAP kinase interacting serine/threonine kinase 1	Homo sapiens	0.0144909	0.00171238	10.7799	10.4092	10.8312	10.7826	10.7379	11.5782	11.2266	10.3274	11.0655	11.1201	10.6425	10.8163	9.96434	9.97955	10.1926
A_70_P 015386	MTF2	metal response element binding transcription factor 2	Homo sapiens	0.0202274	0.00325723	6.48551	6.45542	6.45025	6.66226	6.72014	6.51921	6.1006	6.81522	6.52309	6.76924	6.60249	6.27592	6.08416	6.04293	6.14731
A_70_P 015461	fam54a	family with sequence similarity 54, member A	Homo sapiens	0.0234652	0.0042222	9.31204	9.47972	9.37266	9.50723	9.44596	9.2618	9.40384	8.70767	8.91474	9.2833	8.5092	8.23787	8.28606	7.53817	7.89567
A_70_P 015576	TXNIP	thioredoxin interacting protein	Homo sapiens	0.029915	0.00646952	11.1285	10.7226	10.9319	11.7895	11.5606	10.8188	11.5515	11.1132	11.5244	11.5384	10.6037	10.9303	10.2915	9.73505	10.287
A_70_P 015606				0.0199414	0.00315905	11.4915	11.1606	11.0591	11.2385	10.9327	11.0368	10.974	11.1889	10.666	10.7176	10.5599	10.3209	9.85482	9.65368	9.99079
A_70_P 015621				0.00485311	0.00011	6.82242	6.78714	6.83538	7.3652	7.65314	7.05765	7.16181	7.69102	7.50422	7.28383	7.83241	8.32961	8.9302	8.75067	8.84692
A_70_P 015626				0.0427762	0.0119456	5.92586	5.85435	5.85884	5.98529	5.93501	6.43105	6.37253	7.24561	6.93202	6.57634	7.09982	6.72235	7.07433	6.40048	6.96746
A_70_P 015661				0.0120062	0.00117668	11.3856	10.9327	10.9364	10.9614	10.6632	11.5613	11.6573	11.8849	11.876	12.0026	11.8886	12.1635	12.2696	12.4603	12.558
A_70_P 015741				0.0176093	0.00253388	7.65033	7.11544	7.3855	7.48824	7.22821	7.91664	7.77831	8.6148	8.18086	8.16815	8.44173	8.61558	8.87978	8.38825	8.85043
A_70_P 015751	diaph3	diaphanous homolog 3 (Drosophila)	Homo sapiens	0.0253199	0.00481614	10.6166	10.6983	10.8365	10.7682	10.9181	10.6189	10.8569	9.92464	10.1624	10.5746	9.23856	9.2993	8.80777	7.90326	8.59161
A_70_P 015756	C6orf173	chromosome 6 open reading frame 173	Homo sapiens	0.0366182	0.00930198	13.6445	13.5363	13.6677	13.3498	13.6636	13.8622	14.0816	13.9761	14.085	14.1701	14.1469	13.7909	14.1403	14.2456	14.1269
A_70_P 015781				0.00691415	0.000328	14.8317	15.4048	14.9532	15.1273	15.4593	14.6193	13.463	12.8166	13.5505	13.3607	13.6596	14.0499	14.1731	14.6591	13.9718
A_70_P 015796	ACLY	ATP citrate lyase	Homo sapiens	0.0251438	0.00476305	7.76535	8.10356	7.88715	8.21605	8.13395	7.89061	7.21614	7.50518	7.41958	7.52013	7.72245	7.95272	7.82485	7.85495	7.69435
A_70_P 015901	tpr	translocated promoter region (to activated MET oncogene)	Homo sapiens	0.0331842	0.00789863	12.2723	12.3551	12.2852	12.1869	12.2197	12.3643	11.9585	12.1267	12.0725	12.0151	11.9279	12.1767	12.0312	11.9082	11.9959
A_70_P 015936				0.0465901	0.0136627	12.9823	13.0133	12.9188	13.4182	13.4456	13.2423	13.4388	13.0852	13.3941	13.4408	12.9242	13.1096	12.9789	12.5929	12.946
A_70_P 015971				0.0222915	0.00384126	15.9601	16.1737	15.7914	15.9943	15.9244	16.095	15.6017	15.3874	15.7512	15.5725	15.5003	15.4511	14.2599	14.2176	14.7983
A_70_P 016021	SFRS1	splicing factor, arginine/serine-rich 1	Homo sapiens	0.0208443	0.00342575	8.74108	8.77621	8.88305	9.26741	8.80618	8.72407	9.59704	9.16311	9.19227	9.18393	9.52908	9.92994	10.18	9.96515	9.82685
A_70_P 016036	NDUFA9	NADH dehydrogenase (ubiquinone) 1 alpha subcomplex, 9, 39kDa	Homo sapiens	0.0219428	0.00375397	10.1004	9.8697	9.92604	9.7866	9.70651	10.0725	10.4654	10.2585	9.54646	9.58425	10.0673	9.96364	10.8517	11.2192	11.1881
A_70_P 016056	RPS15A	ribosomal protein S15a pseudogene 17; ribosomal protein S15a pseudogene 19; ribosomal protein S15a pseudogene 12; ribosomal protein S15a pseudogene 24; ribosomal protein S15a pseudogene 11; ribosomal protein S15a	Homo sapiens	0.0416806	0.0114766	16.4637	16.4735	16.358	16.1737	15.7214	16.0085	15.5951	15.7803	15.4593	15.6589	15.7121	15.7872	15.5986	15.5332	15.5664
A_70_P 016056	RPS15AP19	ribosomal protein S15a pseudogene 17; ribosomal protein S15a pseudogene 19; ribosomal protein S15a pseudogene 12; ribosomal protein S15a pseudogene 24; ribosomal protein S15a pseudogene 11; ribosomal protein S15a	Homo sapiens	0.0416806	0.0114766	16.4637	16.4735	16.358	16.1737	15.7214	16.0085	15.5951	15.7803	15.4593	15.6589	15.7121	15.7872	15.5986	15.5332	15.5664
A_70_P 016056	RPS15AP17	ribosomal protein S15a pseudogene 17; ribosomal protein S15a pseudogene 19; ribosomal protein S15a pseudogene 12; ribosomal protein S15a pseudogene 24; ribosomal protein S15a pseudogene 11; ribosomal protein S15a	Homo sapiens	0.0416806	0.0114766	16.4637	16.4735	16.358	16.1737	15.7214	16.0085	15.5951	15.7803	15.4593	15.6589	15.7121	15.7872	15.5986	15.5332	15.5664
A_70_P 016056	RPS15AP11	ribosomal protein S15a pseudogene 17; ribosomal protein S15a pseudogene 19; ribosomal protein S15a pseudogene 12; ribosomal protein S15a pseudogene 24; ribosomal protein S15a pseudogene 11; ribosomal protein S15a	Homo sapiens	0.0416806	0.0114766	16.4637	16.4735	16.358	16.1737	15.7214	16.0085	15.5951	15.7803	15.4593	15.6589	15.7121	15.7872	15.5986	15.5332	15.5664
A_70_P 016056	RPS15AP24	ribosomal protein S15a pseudogene 17; ribosomal protein S15a pseudogene 19; ribosomal protein S15a pseudogene 12; ribosomal protein S15a pseudogene 24; ribosomal protein S15a pseudogene 11; ribosomal protein S15a	Homo sapiens	0.0416806	0.0114766	16.4637	16.4735	16.358	16.1737	15.7214	16.0085	15.5951	15.7803	15.4593	15.6589	15.7121	15.7872	15.5986	15.5332	15.5664
A_70_P 016056	RPS15AP12	ribosomal protein S15a pseudogene 17; ribosomal protein S15a pseudogene 19; ribosomal protein S15a pseudogene 12; ribosomal protein S15a pseudogene 24; ribosomal protein S15a pseudogene 11; ribosomal protein S15a	Homo sapiens	0.0416806	0.0114766	16.4637	16.4735	16.358	16.1737	15.7214	16.0085	15.5951	15.7803	15.4593	15.6589	15.7121	15.7872	15.5986	15.5332	15.5664
A_70_P 016091	FXR2	fragile X mental retardation, autosomal homolog 2	Homo sapiens	0.0166033	0.0022421	11.7738	11.9246	11.4344	11.5413	11.5027	11.3626	11.6304	11.4358	11.4521	11.5096	11.7184	11.5782	12.2785	12.1687	12.1568
A_70_P 016117	HLA-A	major histocompatibility complex, class I, A	Homo sapiens	0.0078212	0.000427	11.741	11.2985	11.4983	11.6214	11.6106	11.8879	12.6441	14.0363	13.1667	12.7066	14.5837	13.9442	15.0616	15.0965	14.2545
A_70_P 016121	cotl1	coactosin-like 1 (Dictyostelium)	Homo sapiens	0.032815	0.00778205	8.92018	8.72257	8.5713	9.16155	8.82379	8.99344	8.71904	8.10632	8.68337	8.88916	8.21385	8.5044	7.05205	7.42549	7.62167
A_70_P 016141	DLG1	discs, large homolog 1 (Drosophila)	Homo sapiens	0.00522962	0.000138	11.5485	11.6131	11.3956	11.5694	11.5475	11.42	10.8852	10.6939	11.0123	11.0921	10.621	10.7522	11.1486	10.8876	10.9555
A_70_P 016181	TXNIP	thioredoxin interacting protein	Homo sapiens	0.0144552	0.00170114	10.7239	10.696	10.5671	10.2069	11.1461	10.8876	10.3729	12.0312	11.2608	10.6418	12.3427	12.2626	13.5069	14.4158	12.6508
A_70_P 016186	ube2d3	ubiquitin-conjugating enzyme E2D 3 (UBC4/5 homolog, yeast); ubiquitin-conjugating enzyme E2D 3 pseudogene	Homo sapiens	0.0149338	0.00181433	14.7913	14.9356	14.7768	14.7536	15.057	14.7883	15.04	14.3787	14.355	14.3848	14.4551	14.3241	14.2686	14.2734	14.4004
A_70_P 016186	UBE2D3P	ubiquitin-conjugating enzyme E2D 3 (UBC4/5 homolog, yeast); ubiquitin-conjugating enzyme E2D 3 pseudogene	Homo sapiens	0.0149338	0.00181433	14.7913	14.9356	14.7768	14.7536	15.057	14.7883	15.04	14.3787	14.355	14.3848	14.4551	14.3241	14.2686	14.2734	14.4004
A_70_P 016201	PABPC1	poly(A) binding protein, cytoplasmic pseudogene 5; poly(A) binding protein, cytoplasmic 1	Homo sapiens	0.0234718	0.00422547	11.6155	11.8794	11.5923	11.3502	11.6002	11.4549	11.0097	11.2027	11.1916	11.2124	10.9839	10.9222	11.0017	11.0368	10.9505
A_70_P 016201	PABPC1P4	poly(A) binding protein, cytoplasmic pseudogene 5; poly(A) binding protein, cytoplasmic 1	Homo sapiens	0.0234718	0.00422547	11.6155	11.8794	11.5923	11.3502	11.6002	11.4549	11.0097	11.2027	11.1916	11.2124	10.9839	10.9222	11.0017	11.0368	10.9505
A_70_P 016211	Ube2v1	ubiquitin-conjugating enzyme E2 variant 1; ubiquitin-conjugating enzyme E2 variant 1 pseudogene 2; transmembrane protein 189; TMEM189-UBE2V1 readthrough transcript	Homo sapiens	0.0104705	0.000852	7.01377	7.07895	7.01564	7.23581	7.21881	7.2417	7.28151	7.90175	7.56208	7.46474	7.9584	7.84712	8.42843	7.71203	8.33562
A_70_P 016211	TMEM189	ubiquitin-conjugating enzyme E2 variant 1; ubiquitin-conjugating enzyme E2 variant 1 pseudogene 2; transmembrane protein 189; TMEM189-UBE2V1 readthrough transcript	Homo sapiens	0.0104705	0.000852	7.01377	7.07895	7.01564	7.23581	7.21881	7.2417	7.28151	7.90175	7.56208	7.46474	7.9584	7.84712	8.42843	7.71203	8.33562
A_70_P 016211	TMEM189-UBE2V1	ubiquitin-conjugating enzyme E2 variant 1; ubiquitin-conjugating enzyme E2 variant 1 pseudogene 2; transmembrane protein 189; TMEM189-UBE2V1 readthrough transcript	Homo sapiens	0.0104705	0.000852	7.01377	7.07895	7.01564	7.23581	7.21881	7.2417	7.28151	7.90175	7.56208	7.46474	7.9584	7.84712	8.42843	7.71203	8.33562
A_70_P 016211	UBE2V1P2	ubiquitin-conjugating enzyme E2 variant 1; ubiquitin-conjugating enzyme E2 variant 1 pseudogene 2; transmembrane protein 189; TMEM189-UBE2V1 readthrough transcript	Homo sapiens	0.0104705	0.000852	7.01377	7.07895	7.01564	7.23581	7.21881	7.2417	7.28151	7.90175	7.56208	7.46474	7.9584	7.84712	8.42843	7.71203	8.33562
A_70_P 016251	arl6ip1	ADP-ribosylation factor-like 6 interacting protein 1	Homo sapiens	0.00585857	0.000195	15.3909	15.3744	15.4174	15.4048	15.6092	15.2215	15.1496	14.9724	14.9011	15.1401	14.6009	14.6344	14.3271	14.3084	14.2508
A_70_P 016256	CDH1	cadherin 1, type 1, E-cadherin (epithelial)	Homo sapiens	0.0290055	0.00614629	11.2549	9.55181	10.7641	9.05468	9.62442	10.6058	11.647	11.6137	11.7747	11.1994	11.324	10.7935	10.7502	9.95691	11.2428
A_70_P 016271	APP	amyloid beta (A4) precursor protein	Homo sapiens	0.0180069	0.00264098	8.99816	8.73234	9.08477	8.61218	8.58414	9.53276	9.21468	9.31109	9.21707	9.29777	9.59369	9.17446	8.70249	8.07098	8.63453
A_70_P 016301				0.0118377	0.00113104	10.1033	10.6836	10.6002	11.6486	10.9644	11.598	10.9039	13.7114	13.2666	12.0526	14.3637	13.7349	14.5503	14.8846	14.6453
A_70_P 016306	COL3A1	collagen, type III, alpha 1	Homo sapiens	0.0394956	0.010548	10.7274	10.3	10.6489	10.5194	10.5222	10.8563	10.538	10.3426	10.8043	10.8082	10.1649	10.3808	9.70513	9.14106	9.64045
A_70_P 016336				0.0277705	0.00573078	10.1948	10.2276	10.0007	10.4654	10.3761	10.0461	10.3343	9.71075	10.0124	10.4273	9.8493	9.8255	9.41017	9.0899	9.46338
A_70_P 016351	gstA2	glutathione S-transferase alpha 2	Homo sapiens	0.0292864	0.00624276	14.0377	13.8622	14.1388	13.4642	14.0037	13.2081	12.4891	12.0151	11.5578	12.1029	11.4533	11.2301	12.7101	13.3303	13.4355
A_70_P 016352	gsta1	glutathione S-transferase alpha 1	Homo sapiens	0.00618328	0.000237	14.035	13.8669	13.8285	13.5606	13.8269	13.1639	12.0975	11.706	11.643	12.0403	11.4485	11.4626	12.9253	13.6307	13.596
A_70_P 016386	LdhA	lactate dehydrogenase A	Homo sapiens	0.00495217	0.000116	15.6254	15.0522	15.665	14.7085	15.2949	15.5032	16.0178	16.9273	16.095	16.0494	17.1273	16.9492	17.4907	17.6533	17.8367
A_70_P 016387	LdhA	lactate dehydrogenase A	Homo sapiens	0.00464681	9e-05	14.2654	13.6139	14.2686	13.341	14.0333	14.0037	15.0115	15.6406	14.6743	14.7172	15.9943	16.014	16.5716	16.6176	16.874
A_70_P 016401				0.00533451	0.000152	14.3487	14.3502	14.8748	13.8862	14.1284	14.3152	14.801	15.7476	14.5931	14.5038	15.7512	15.9726	16.6408	16.9976	16.9193
A_70_P 016402				0.00464681	9.29e-05	14.7026	14.7026	14.9839	14.2426	14.2863	14.5486	14.922	16.1002	14.9857	14.8554	15.999	16.1307	16.5579	17.2004	17.1134
A_70_P 016441	ACTG1	actin, gamma 1	Homo sapiens	0.0109152	0.000945	18.1495	18.2324	18.1703	18.2421	18.2421	18.1871	18.1703	18.2178	18.1382	18.2039	18.1382	18.1703	17.8839	17.7959	17.8147
A_70_P 016442	ACTG1	actin, gamma 1	Homo sapiens	0.00821765	0.00049	16.3148	16.1346	16.3704	16.4735	16.358	16.0717	15.7847	15.506	15.6017	15.6312	15.41	15.3483	14.8554	14.5988	14.7608
A_70_P 016451				0.012378	0.00125501	9.49975	9.4465	9.43906	9.81113	9.93396	9.97894	10.2628	12.079	10.7552	10.7826	12.4372	11.7755	13.3722	13.3941	12.1981
A_70_P 016461	MACF1	microtubule-actin crosslinking factor 1	Homo sapiens	0.00710342	0.000347	14.6413	14.7801	14.82	14.9981	15.1249	14.7751	14.4158	13.9629	13.918	13.9732	14.1248	13.9967	13.685	13.8201	13.7096
A_70_P 016471	ndrg1	N-myc downstream regulated 1	Homo sapiens	0.0354878	0.00885232	5.95298	5.51191	5.53199	5.82017	5.60474	5.77032	6.62368	6.24206	6.35523	6.08132	6.57362	6.47427	7.23437	6.61817	6.98554
A_70_P 016491	PRKAR1A	protein kinase, cAMP-dependent, regulatory, type I, alpha (tissue specific extinguisher 1)	Homo sapiens	0.0268697	0.00541295	14.4678	14.6492	14.3347	14.4389	14.4746	14.1614	14.1215	13.7631	13.7577	14.0627	13.7828	13.5044	13.7096	13.6651	13.3002
A_70_P 016496	LDB1	LIM domain binding 1	Homo sapiens	0.0105009	0.000864	8.58091	8.6574	8.54574	8.27404	8.27476	8.37555	8.20156	7.93292	7.82407	8.10178	7.79483	7.7912	7.52926	7.48294	7.37499
A_70_P 016516	cav1	caveolin 1, caveolae protein, 22kDa	Homo sapiens	0.0105399	0.000884	12.1009	11.8319	11.9166	11.4889	11.7805	12.1576	12.296	13.1096	12.8496	12.6757	12.9486	13.1386	13.3478	13.7631	13.0599
A_70_P 016521	atp6v1b2	ATPase, H+ transporting, lysosomal 56/58kDa, V1 subunit B2	Homo sapiens	0.00552822	0.000167	9.48554	9.56616	9.60966	9.60053	9.54963	9.52715	9.4579	9.99336	9.79298	9.79191	9.83587	9.97355	10.3836	10.2708	10.3235
A_70_P 016522	atp6v1b2	ATPase, H+ transporting, lysosomal 56/58kDa, V1 subunit B2	Homo sapiens	0.00466901	9.86e-05	9.90462	9.92689	9.83863	10.0289	9.86473	9.90392	9.96858	10.4503	10.3221	10.412	10.5514	10.5036	11.0088	10.8481	10.8634
A_70_P 016526	HSPA5	hypothetical gene supported by AF216292; NM_005347; heat shock 70kDa protein 5 (glucose-regulated protein, 78kDa)	Homo sapiens	0.0227157	0.00394854	12.462	12.4891	12.4146	12.4692	12.506	12.3361	12.0509	11.6566	12.2371	12.2226	12.1249	12.1981	11.7262	11.5719	11.8341
A_70_P 016526	LOC400750	hypothetical gene supported by AF216292; NM_005347; heat shock 70kDa protein 5 (glucose-regulated protein, 78kDa)	Homo sapiens	0.0227157	0.00394854	12.462	12.4891	12.4146	12.4692	12.506	12.3361	12.0509	11.6566	12.2371	12.2226	12.1249	12.1981	11.7262	11.5719	11.8341
A_70_P 016527	HSPA5	hypothetical gene supported by AF216292; NM_005347; heat shock 70kDa protein 5 (glucose-regulated protein, 78kDa)	Homo sapiens	0.047692	0.0143241	13.1639	13.2287	13.3999	13.1527	13.4467	13.1176	13.135	12.5507	12.9207	13.0097	12.9841	12.9527	12.4632	12.2912	12.6023
A_70_P 016527	LOC400750	hypothetical gene supported by AF216292; NM_005347; heat shock 70kDa protein 5 (glucose-regulated protein, 78kDa)	Homo sapiens	0.047692	0.0143241	13.1639	13.2287	13.3999	13.1527	13.4467	13.1176	13.135	12.5507	12.9207	13.0097	12.9841	12.9527	12.4632	12.2912	12.6023
A_70_P 016536	RPS12P9	ribosomal protein S12; ribosomal protein S12 pseudogene 4; ribosomal protein S12 pseudogene 11; ribosomal protein S12 pseudogene 9	Homo sapiens	0.00642905	0.000267	18.5255	18.4963	18.5946	18.5119	18.5255	18.5119	18.4163	18.3251	18.2705	18.3135	18.2846	18.2846	18.2977	18.2571	18.2571
A_70_P 016536	rps12	ribosomal protein S12; ribosomal protein S12 pseudogene 4; ribosomal protein S12 pseudogene 11; ribosomal protein S12 pseudogene 9	Homo sapiens	0.00642905	0.000267	18.5255	18.4963	18.5946	18.5119	18.5255	18.5119	18.4163	18.3251	18.2705	18.3135	18.2846	18.2846	18.2977	18.2571	18.2571
A_70_P 016536	RPS12P4	ribosomal protein S12; ribosomal protein S12 pseudogene 4; ribosomal protein S12 pseudogene 11; ribosomal protein S12 pseudogene 9	Homo sapiens	0.00642905	0.000267	18.5255	18.4963	18.5946	18.5119	18.5255	18.5119	18.4163	18.3251	18.2705	18.3135	18.2846	18.2846	18.2977	18.2571	18.2571
A_70_P 016536	RPS12P11	ribosomal protein S12; ribosomal protein S12 pseudogene 4; ribosomal protein S12 pseudogene 11; ribosomal protein S12 pseudogene 9	Homo sapiens	0.00642905	0.000267	18.5255	18.4963	18.5946	18.5119	18.5255	18.5119	18.4163	18.3251	18.2705	18.3135	18.2846	18.2846	18.2977	18.2571	18.2571
A_70_P 016541	rps11	ribosomal protein S11 pseudogene 5; ribosomal protein S11	Homo sapiens	0.0265387	0.00529459	16.8845	16.9341	16.893	16.7447	16.7243	16.7891	16.3819	16.5458	16.5579	16.6836	16.3304	16.6176	16.5099	16.4637	16.5198
A_70_P 016541	RPS11P5	ribosomal protein S11 pseudogene 5; ribosomal protein S11	Homo sapiens	0.0265387	0.00529459	16.8845	16.9341	16.893	16.7447	16.7243	16.7891	16.3819	16.5458	16.5579	16.6836	16.3304	16.6176	16.5099	16.4637	16.5198
A_70_P 016546	AOX1	aldehyde oxidase 1	Homo sapiens	0.0184331	0.00276178	16.9875	17.2607	17.0986	16.874	16.6176	16.8845	16.4977	16.7031	16.4584	16.7389	16.4919	16.2809	16.2758	16.1633	16.1793
A_70_P 016571	calml4	calmodulin-like 4	Homo sapiens	0.00691415	0.000328	14.9558	15.4674	15.1678	15.6057	15.3206	14.8659	15.0881	14.0881	14.7934	15.1381	14.0465	13.881	13.135	12.3676	12.4581
A_70_P 016572	calml4	calmodulin-like 4	Homo sapiens	0.00424153	5.18e-05	14.9903	15.5359	15.3712	15.6589	15.5332	14.9406	15.1913	14.0215	15.0545	15.3771	14.1504	14.0037	13.3211	12.6742	12.8264
A_70_P 016626	SdhB	succinate dehydrogenase complex, subunit B, iron sulfur (Ip)	Homo sapiens	0.0116203	0.00109381	14.6214	14.4735	14.8632	14.1183	14.4173	14.7212	15.2949	15.4368	14.8225	14.8499	15.2978	15.4541	15.8948	16.2536	16.2316
A_70_P 016651	KCNN4	potassium intermediate/small conductance calcium-activated channel, subfamily N, member 4	Homo sapiens	0.0187584	0.00285869	10.2014	9.63695	9.86756	9.11114	9.37742	10.1107	10.0221	10.66	10.5896	10.5838	10.9292	10.9075	11.579	12.2714	11.5606
A_70_P 016656	gsta1	glutathione S-transferase alpha 1	Homo sapiens	0.0122511	0.00122244	6.79472	6.20411	6.33638	6.73573	6.67993	6.57031	6.26432	9.05125	6.95378	6.18771	8.26153	8.63761	9.41521	10.0381	10.4676
A_70_P 016657	GSTA3	glutathione S-transferase alpha 3	Homo sapiens	0.0185575	0.00279521	9.85778	9.79455	9.51983	10.2127	9.91832	10.0254	10.0424	10.9777	9.75777	9.50047	10.6818	11.0746	11.6772	12.3898	12.4243
A_70_P 016661	TCF4	transcription factor 4	Homo sapiens	0.0169133	0.00231745	14.2581	14.1777	14.3522	14.3654	14.317	14.1183	14.3393	14.2561	14.0172	14.1418	14.3053	14.2288	13.4813	13.6355	13.6422
A_70_P 016726	GPM6B	glycoprotein M6B	Homo sapiens	0.0272982	0.00555099	11.0258	11.2877	11.093	10.9754	11.5837	11.1471	10.9569	11.7529	11.5686	11.6805	11.7275	11.9765	12.6946	12.5435	12.0197
A_70_P 016731				0.00727335	0.000361	12.4592	10.3453	12.1226	10.125	10.4624	12.1602	12.9147	13.044	11.8731	12.7692	12.3989	12.1869	12.7825	13.3892	13.0064
A_70_P 016746				0.0116142	0.00108965	10.5095	10.5222	10.655	11.5669	10.8215	11.3897	11.3288	13.3989	12.9391	11.9819	14.0601	13.4789	14.2078	14.6344	14.0752
A_70_P 016761	HLA-DRB4	major histocompatibility complex, class II, DR beta 4; major histocompatibility complex, class II, DR beta 1	Homo sapiens	0.0135022	0.00151247	8.95961	9.36481	9.2508	10.1507	9.73049	9.02105	10.0643	10.3957	10.2371	11.1022	10.3972	10.281	10.7784	11.4691	11.0169
A_70_P 016761	hla-drb1	major histocompatibility complex, class II, DR beta 4; major histocompatibility complex, class II, DR beta 1	Homo sapiens	0.0135022	0.00151247	8.95961	9.36481	9.2508	10.1507	9.73049	9.02105	10.0643	10.3957	10.2371	11.1022	10.3972	10.281	10.7784	11.4691	11.0169
A_70_P 016771	CYP21A2	cytochrome P450, family 21, subfamily A, polypeptide 2	Homo sapiens	0.0455389	0.013194	9.27378	9.55419	9.68445	9.57314	9.55498	9.61749	9.05189	8.26153	8.5294	8.71291	8.57697	8.99495	8.85367	9.13137	9.11036
A_70_P 016786	Isl1	ISL LIM homeobox 1	Homo sapiens	0.0484696	0.0147113	15.4454	15.1964	15.2314	15.8151	15.4541	15.3456	14.8437	15.1097	15.0588	15.031	14.7061	14.7862	14.6821	14.442	14.282
A_70_P 016816				0.022767	0.0039664	14.0159	13.3839	13.2636	14.4403	13.9104	14.4403	14.5384	16.5653	15.0792	14.7229	16.336	16.0262	16.9786	16.5397	15.8632
A_70_P 016837	inhA	inhibin, alpha	Homo sapiens	0.0490603	0.0151139	8.81252	9.05259	8.81817	8.46951	8.15316	8.59963	8.69415	9.39193	9.47501	9.02894	9.32287	9.27456	9.0736	7.72169	8.49226
A_70_P 016851				0.0310547	0.00698751	8.59492	7.44953	8.40803	8.21533	7.47475	8.38311	9.50571	8.99653	9.15502	9.82904	10.0568	10.0928	9.37879	9.81415	9.41521
A_70_P 016857	gjb2	gap junction protein, beta 2, 26kDa	Homo sapiens	0.0347283	0.00855522	5.03113	5.34401	4.83641	5.00452	4.83058	4.29374	4.59005	4.55005	4.43898	4.68208	4.80646	4.98144	5.47741	5.75308	5.8611
A_70_P 016886	ATP5G1	ATP synthase, H+ transporting, mitochondrial F0 complex, subunit C1 (subunit 9)	Homo sapiens	0.0116073	0.00108045	9.47625	9.47501	9.522	8.84084	8.95574	9.5113	9.27307	9.85405	9.88986	9.574	9.71272	10.0651	11.5598	11.2488	11.2116
A_70_P 016887	ATP5G1	ATP synthase, H+ transporting, mitochondrial F0 complex, subunit C1 (subunit 9)	Homo sapiens	0.00657143	0.000288	9.79794	9.71008	9.57925	9.20053	9.01487	9.84217	9.53205	10.0607	10.1956	9.77887	10.0529	10.2628	11.7993	11.5221	11.5622
A_70_P 016891	Cd3g	CD3g molecule, gamma (CD3-TCR complex)	Homo sapiens	0.0430866	0.0121144	4.75162	3.44374	4.87071	4.7554	4.94843	5.6098	6.99866	6.8449	6.84346	6.96262	7.67867	7.4491	6.75127	7.68235	7.17944
A_70_P 016901	FXYD2	FXYD domain containing ion transport regulator 2	Homo sapiens	0.0356849	0.00892676	6.43105	6.77508	6.66862	6.8803	6.94744	6.72392	6.45764	6.35768	6.30881	6.33145	6.72765	6.68483	6.75426	6.74961	6.84068
A_70_P 016916	Lpl	lipoprotein lipase	Homo sapiens	0.00872388	0.000582	9.43384	8.57344	8.69008	9.84287	10.3055	9.24066	9.79191	11.6035	10.0399	9.88921	10.7617	10.3957	12.1947	11.8223	11.8952
A_70_P 017022	KITLG	KIT ligand	Homo sapiens	0.00608255	0.000207	7.42138	7.184	7.34056	7.27996	7.25588	7.98311	8.07404	8.75155	8.92504	8.24407	8.97157	8.71548	8.99966	8.68546	9.03389
A_70_P 017056	ATP2A1	ATPase, Ca++ transporting, cardiac muscle, fast twitch 1	Homo sapiens	0.022767	0.00396956	6.57865	6.68483	6.56151	6.78551	6.55568	6.52074	7.22441	6.36797	6.93821	6.94438	7.28662	7.19965	8.00513	8.38682	8.56443
A_70_P 017062	Pdgfb	platelet-derived growth factor beta polypeptide (simian sarcoma viral (v-sis) oncogene homolog)	Homo sapiens	0.0247432	0.00462743	6.71496	6.85951	6.82327	6.56151	6.73858	6.8951	6.30443	7.10069	6.84194	6.91367	7.25506	7.51136	7.44019	7.42341	7.29807
A_70_P 017071	Esr1	estrogen receptor 1	Homo sapiens	0.00376966	2.9e-05	8.80777	8.49028	8.91955	8.13333	9.6508	9.73505	11.0107	12.9504	11.2804	11.1029	12.3361	12.4227	13.8725	13.9552	13.9317
A_70_P 017076	RN18S1	18S ribosomal RNA	Homo sapiens	0.0273993	0.00559727	8.45294	7.98371	8.1569	8.92438	8.88058	8.60737	9.20858	9.55036	8.87053	9.25611	9.49837	9.48811	11.2079	12.5992	12.0993
A_70_P 017097	igfbp4	insulin-like growth factor binding protein 4	Homo sapiens	0.04402	0.0125125	15.2474	15.0937	15.1328	15.1832	15.2474	15.1832	15.2919	15.1647	15.3507	15.4126	15.0881	15.0638	14.4348	14.4662	14.7934
A_70_P 017126	LEP	leptin	Homo sapiens	0.0213617	0.00358024	7.29558	7.7928	7.56355	7.66928	7.85571	7.55229	7.06392	6.21486	7.25851	7.00747	6.46599	7.42341	6.55951	6.89581	6.57362
A_70_P 017127	LEP	leptin	Homo sapiens	0.040776	0.0110456	7.39172	7.90326	7.51075	7.6315	7.92369	7.75391	6.78942	6.46157	7.23354	7.25916	6.69988	7.2222	6.77232	7.07163	6.88184
A_70_P 017206				0.0263294	0.00521264	12.3551	12.4825	12.2467	12.2189	11.8653	11.9811	11.8713	12.0203	12.1338	12.1055	12.2872	12.3474	13.2387	13.2135	12.944
A_70_P 017216				0.0388527	0.0102886	9.83454	9.85917	10.1281	9.89146	10.0873	9.75008	9.42307	8.65082	8.85805	8.95883	9.06764	9.35403	9.28941	9.2272	9.44071
A_70_P 017221	SFXN3	sideroflexin 3	Homo sapiens	0.031574	0.0072134	8.24473	8.28276	7.92292	8.34002	8.24407	7.86896	8.3583	7.89357	7.73051	8.03225	7.93137	7.80795	8.04276	7.99355	7.6473
A_70_P 017226				0.008616	0.000555	9.82685	9.99462	9.52774	9.39325	9.57244	9.53352	8.78329	8.13821	8.98305	9.1243	8.65519	8.12963	7.75248	7.45114	7.76092
A_70_P 017291	M6PR	mannose-6-phosphate receptor (cation dependent)	Homo sapiens	0.0351399	0.0087295	13.6931	13.7203	13.587	13.534	13.352	13.7114	13.0016	12.6615	13.0852	13.2926	13.1067	13.2702	13.0644	12.8001	12.6946
A_70_P 017301				0.00466901	9.89e-05	12.2636	11.8326	12.2484	11.4469	11.7112	12.0266	12.1981	11.736	11.8475	11.8193	11.2101	10.953	10.1848	10.329	10.3378
A_70_P 017316	aoc3	amine oxidase, copper containing 3 (vascular adhesion protein 1)	Homo sapiens	0.0255415	0.00489592	9.67922	9.78047	9.58234	9.21468	9.00714	9.37337	10.1984	10.3112	9.80969	10.215	10.4654	10.6411	10.6843	10.4384	10.448
A_70_P 017321	Dhfr	dihydrofolate reductase	Homo sapiens	0.0201964	0.00324773	11.1155	11.0688	11.1352	11.289	11.2285	11.0546	11.0159	10.4901	10.9438	10.8654	10.5215	10.7958	10.5485	10.5022	10.6693
A_70_P 017326	EPHB4	EPH receptor B4	Homo sapiens	0.0471634	0.0140148	13.4596	13.4238	13.4562	13.2148	13.3094	13.6252	13.7309	13.702	13.7423	13.7423	13.5618	13.8905	12.9667	12.5917	13.3071
A_70_P 017331	MAST2	microtubule associated serine/threonine kinase 2	Homo sapiens	0.00856036	0.000532	10.0607	10.1485	10.2564	10.079	10.1836	9.78462	9.82282	9.3795	9.63106	9.84026	9.47049	9.36481	10.5607	9.47818	8.81466
A_70_P 017351	ENO3	enolase 3 (beta, muscle)	Homo sapiens	0.0114443	0.00104531	9.94081	9.30294	9.815	9.27456	9.26741	9.47437	10.2708	10.9402	10.4205	10.6404	11.2324	11.546	10.5875	10.4067	10.0887
A_70_P 017386				0.0441771	0.0125803	11.082	11.1173	10.9247	10.8894	11.1344	10.6395	10.7158	10.3202	10.962	10.4624	10.5501	10.4129	10.2143	10.226	9.84718
A_70_P 017406	Timm44	translocase of inner mitochondrial membrane 44 homolog (yeast)	Homo sapiens	0.0213328	0.00355327	8.75067	8.85805	8.75844	8.59407	8.55	8.77417	8.40346	8.85598	8.45294	8.78191	9.07048	9.00962	9.7866	10.1169	9.89977
A_70_P 017411	TFDP1	transcription factor Dp-1	Homo sapiens	0.0486038	0.0148472	9.23706	9.34027	9.31675	9.03821	8.8113	9.0899	8.73887	8.61054	8.57551	8.7602	8.75155	8.62548	8.88916	8.51089	8.68787
A_70_P 017431	LYN	v-yes-1 Yamaguchi sarcoma viral related oncogene homolog	Homo sapiens	0.00872388	0.000582	12.7388	12.9422	12.7894	12.9253	12.8451	13.1329	13.4205	13.596	13.3636	13.8652	14.1948	13.9894	14.0089	13.8326	13.9994
A_70_P 017451	COL21A1	collagen, type XXI, alpha 1	Homo sapiens	0.00552823	0.000167	10.735	11.0115	11.3494	11.1132	11.1423	11.3264	10.6895	10.0467	10.8257	11.1433	9.57244	10.2456	8.17142	8.06066	8.45588
A_70_P 017471	MAP3K6	mitogen-activated protein kinase kinase kinase 6	Homo sapiens	0.0357148	0.00894687	9.69626	9.38898	9.58691	8.93509	9.19517	9.32711	9.77961	10.0694	9.97428	9.92298	10.4908	10.5838	10.7068	10.2701	10.5971
A_70_P 017481	EFTUD2	elongation factor Tu GTP binding domain containing 2	Homo sapiens	0.024276	0.00448203	7.42485	7.66258	7.6058	7.30753	7.58424	7.47592	7.38724	6.84134	7.1587	6.76219	6.98225	7.12792	6.80524	6.56805	6.74004
A_70_P 017506	CYHR1	cysteine/histidine-rich 1	Homo sapiens	0.0194452	0.00304945	7.04296	6.76043	6.69916	6.72912	6.68788	6.71942	6.88313	7.15242	7.13805	6.91808	7.24109	7.12189	6.74004	6.77232	6.85319
A_70_P 017516	SMAD6	SMAD family member 6	Homo sapiens	0.0193936	0.0030391	11.0664	10.6058	11.0397	10.4327	10.5458	10.9606	10.9483	10.573	10.9096	10.8828	10.542	10.4032	9.33575	9.53152	10.9039
A_70_P 017576	Rps6ka3	ribosomal protein S6 kinase, 90kDa, polypeptide 3	Homo sapiens	0.0151298	0.00185099	10.5122	10.3221	10.4334	10.0651	10.6189	10.4955	10.2205	10.1149	10.2929	10.406	10.1114	10.1689	9.41583	9.8493	9.54233
A_70_P 017591				0.00872388	0.00058	10.2929	12.1583	9.57854	12.8654	12.7077	9.95395	12.7023	8.70117	11.8544	13.0859	9.15574	9.0736	12.0203	9.42369	11.1268
A_70_P 017601	LIMD2	LIM domain containing 2	Homo sapiens	0.0391161	0.0104016	7.55725	7.14128	7.36282	8.26226	8.10959	7.34629	7.9947	8.01216	8.27476	8.04885	8.07627	8.02488	8.57344	8.62226	8.04336
A_70_P 017651	SYNM	synemin, intermediate filament protein	Homo sapiens	0.024952	0.00471067	11.0943	10.5613	11.2836	10.3096	10.976	11.2509	11.2062	11.9536	11.9707	11.9269	12.4748	12.2476	12.7442	13.5505	13.0309
A_70_P 017656	ssrp1	structure specific recognition protein 1	Homo sapiens	0.0273579	0.00557188	10.3858	10.5774	10.3408	10.6158	10.6002	10.7469	9.91227	10.4213	10.2476	10.2089	10.0367	10.0431	9.7027	9.95205	9.70891
A_70_P 017666	BID	BH3 interacting domain death agonist	Homo sapiens	0.0151609	0.00186339	14.2561	14.2975	13.9525	14.155	13.9539	13.915	13.6651	13.2198	13.7964	13.8412	13.4429	13.6341	13.2532	13.2803	13.2399
A_70_P 017676	SLC16A3	solute carrier family 16, member 3 (monocarboxylic acid transporter 4)	Homo sapiens	0.00686194	0.000318	7.46966	7.71569	7.81743	7.4868	7.72108	7.3286	7.30056	7.71718	6.9261	7.12555	8.13109	8.10768	9.32287	9.69701	9.54572
A_70_P 017691				0.032815	0.00776158	5.41426	5.62908	6.12026	5.37446	5.19017	5.80418	6.55068	6.67161	6.41527	6.16761	6.74299	6.42469	6.58917	7.26171	6.69916
A_70_P 017701	CHKB	choline kinase beta; carnitine palmitoyltransferase 1B (muscle)	Homo sapiens	0.0119485	0.00116385	9.95467	10.1747	10.2751	9.99702	10.026	9.83746	10.0158	9.95078	10.0317	10.0783	9.6327	9.69626	9.39763	9.39193	9.2618
A_70_P 017701	Cpt1b	choline kinase beta; carnitine palmitoyltransferase 1B (muscle)	Homo sapiens	0.0119485	0.00116385	9.95467	10.1747	10.2751	9.99702	10.026	9.83746	10.0158	9.95078	10.0317	10.0783	9.6327	9.69626	9.39763	9.39193	9.2618
A_70_P 017711	PLEKHO1	pleckstrin homology domain containing, family O member 1	Homo sapiens	0.0416806	0.0114954	8.10826	8.41848	8.22839	7.88085	8.05191	7.65997	7.61422	7.16637	7.48058	7.64799	7.28151	7.27022	6.67703	7.3483	6.98009
A_70_P 017771	STARD7	StAR-related lipid transfer (START) domain containing 7	Homo sapiens	0.0128037	0.00135599	7.76383	7.9521	7.95908	7.43592	7.80619	7.57616	7.7128	7.94357	7.67642	7.63373	7.89133	7.55307	8.05702	8.11089	8.12963
A_70_P 017781	ppp3ca	protein phosphatase 3 (formerly 2B), catalytic subunit, alpha isoform	Homo sapiens	0.00613385	0.00023	10.074	10.3187	10.285	9.82054	10.354	10.1019	10.8222	11.5536	11.1599	11.1618	11.6732	11.6805	11.5033	11.6514	12.306
A_70_P 017786	CXCL10	chemokine (C-X-C motif) ligand 10	Homo sapiens	0.0091633	0.000655	14.7061	14.5282	14.8136	14.0377	14.4304	14.6175	14.6435	14.2896	14.5282	14.7026	14.0866	14.1797	13.6789	13.4535	13.5985
A_70_P 017836	Dspp	dentin matrix acidic phosphoprotein 1	Bos taurus	0.0490603	0.0151057	14.4808	14.4699	14.2616	14.3437	14.0438	14.5323	14.085	13.1773	13.5327	13.5799	13.6548	13.9761	13.8201	13.5985	13.7259
A_70_P 017851	RCN3	reticulocalbin 3, EF-hand calcium binding domain	Homo sapiens	0.011421	0.00103965	13.1194	13.2876	13.2334	12.7569	13.1176	12.93	12.9318	13.1376	12.9667	13.0983	13.4847	13.2742	14.0007	14.2398	14.1235
A_70_P 017856	YWHAB	tyrosine 3-monooxygenase/tryptophan 5-monooxygenase activation protein, beta polypeptide	Homo sapiens	0.0236916	0.00428811	14.9011	14.9532	14.8594	14.6861	14.8058	14.6214	14.5988	14.4288	14.6683	14.7913	14.5433	14.6113	14.2426	14.3053	14.3016
A_70_P 017861	CPB2	carboxypeptidase B2 (plasma)	Homo sapiens	0.0106027	0.000892	13.9474	14.0363	13.9442	14.041	13.9135	13.8214	14.0288	14.0037	13.9404	14.1033	14.1762	14.1033	14.5546	14.6941	14.5968
A_70_P 017876	MARCKS	myristoylated alanine-rich protein kinase C substrate	Homo sapiens	0.0131151	0.00144044	15.091	15.0468	15.2232	15.0965	15.2552	14.9826	14.7714	14.5282	14.7883	14.7693	14.3738	14.3637	13.0939	13.1649	13.4903
A_70_P 017896	Cd3g	CD3g molecule, gamma (CD3-TCR complex)	Homo sapiens	0.00996782	0.000781	13.1362	13.2793	13.3528	13.386	13.3478	13.2601	12.8451	12.7587	13.0309	12.8496	12.6823	12.5225	12.1974	12.2805	12.462
A_70_P 017901	FBLN1	fibulin 1	Homo sapiens	0.0374	0.00964405	10.257	10.3119	10.1886	10.5896	10.9703	9.55419	9.30525	8.8262	9.43096	9.86264	9.05468	9.14436	8.96408	9.47437	9.08341
A_70_P 017906	PTN	pleiotrophin	Homo sapiens	0.0168812	0.00230206	13.903	13.9905	13.2423	15.0421	14.8914	13.2793	12.8916	12.2476	13.5217	13.1017	11.7863	12.041	11.7511	11.8038	12.0017
A_70_P 017911	ENO3	enolase 3 (beta, muscle)	Homo sapiens	0.0349109	0.0086373	14.097	13.9317	13.9075	13.7768	13.6341	14.2668	14.0679	14.5931	14.2028	14.2063	14.4403	14.4192	14.5915	14.4112	14.6664
A_70_P 017941	LIMA1	LIM domain and actin binding 1	Homo sapiens	0.00652201	0.000282	12.0535	11.9643	12.0371	11.8653	12.2147	11.7871	10.953	10.9278	11.0525	11.136	10.5905	10.9886	10.3187	10.0474	10.1293
A_70_P 017946	RFC2	replication factor C (activator 1) 2, 40kDa	Homo sapiens	0.028964	0.00613239	10.6727	10.8003	10.5579	10.6953	10.7226	10.3925	10.0772	10.187	10.3729	10.3972	9.74793	10.1537	9.8493	10.1185	9.81906
A_70_P 017956	TPI1	TPI1 pseudogene; triosephosphate isomerase 1	Homo sapiens	0.0116073	0.00107806	14.0135	14.097	13.9853	13.2816	13.6101	13.5494	14.0007	15.0707	14.2508	14.459	15.431	15.3815	15.8806	16.341	15.9244
A_70_P 017956	TPI1P1	TPI1 pseudogene; triosephosphate isomerase 1	Homo sapiens	0.0116073	0.00107806	14.0135	14.097	13.9853	13.2816	13.6101	13.5494	14.0007	15.0707	14.2508	14.459	15.431	15.3815	15.8806	16.341	15.9244
A_70_P 017966	CDV3	CDV3 homolog (mouse)	Homo sapiens	0.0190904	0.00294858	16.1102	16.1532	16.0348	16.1221	16.3519	16.1439	16.1053	15.7512	16.09	16.0866	15.6806	15.5885	15.4368	15.1647	15.3589
A_70_P 017971	hadh	hydroxyacyl-Coenzyme A dehydrogenase	Homo sapiens	0.0313672	0.00714394	10.8741	10.7856	10.7881	10.8336	11.1874	11.1166	11.2772	11.8775	11.1166	11.1045	11.8312	11.501	12.4392	13.2647	12.9102
A_70_P 017976				0.0181334	0.00268934	13.8669	13.588	13.6703	13.2507	13.2413	13.851	14.22	14.4662	14.5013	14.6175	14.958	14.913	14.5225	14.8437	14.8914
A_70_P 017981	SNRNP27	small nuclear ribonucleoprotein 27kDa (U4/U6.U5)	Homo sapiens	0.0279705	0.00581552	12.1803	12.2433	12.3046	12.238	12.3207	12.396	13.1185	12.5598	12.3196	12.3763	12.5386	12.5452	12.6633	12.4077	12.8889
A_70_P 017986	CHKB	choline kinase beta; carnitine palmitoyltransferase 1B (muscle)	Homo sapiens	0.00566109	0.000182	9.37505	9.18393	9.35335	9.44723	9.35047	9.33575	9.50723	9.89146	9.65569	9.90192	9.75503	9.85614	9.88921	9.94987	9.87025
A_70_P 017986	Cpt1b	choline kinase beta; carnitine palmitoyltransferase 1B (muscle)	Homo sapiens	0.00566109	0.000182	9.37505	9.18393	9.35335	9.44723	9.35047	9.33575	9.50723	9.89146	9.65569	9.90192	9.75503	9.85614	9.88921	9.94987	9.87025
A_70_P 017991				0.0105009	0.000863	14.5524	14.2108	14.4808	14.5968	14.9423	14.9304	15.3066	15.7623	15.3909	15.3206	15.7476	15.7058	15.5725	15.6553	15.4418
A_70_P 018001	ddah2	dimethylarginine dimethylaminohydrolase 2	Homo sapiens	0.00551043	0.000161	14.6175	14.5384	14.5946	14.3326	14.462	14.1715	14.1536	13.5294	14.2545	14.4092	13.9418	13.8231	13.0491	12.8514	12.9348
A_70_P 018006	tmem69	transmembrane protein 69	Homo sapiens	0.0212223	0.00352545	6.07159	6.07881	6.45832	5.84143	5.85203	6.1973	5.58363	6.67332	5.08908	5.03	5.39519	4.26771	4.9857	4.81835	5.11076
A_70_P 018056	DAD1	defender against cell death 1	Homo sapiens	0.0390709	0.0103689	13.3553	13.268	13.4711	13.6252	13.4924	13.2979	13.3978	12.7473	12.398	12.7462	12.8715	12.923	13.1306	12.843	12.9962
A_70_P 018066	tubb3	tubulin, beta 3; melanocortin 1 receptor (alpha melanocyte stimulating hormone receptor)	Homo sapiens	0.0336833	0.00812031	13.4283	13.1283	13.0142	13.3281	13.0766	13.1517	13.1078	13.1306	13.0644	12.9562	13.0939	13.1721	13.6724	13.7413	13.5445
A_70_P 018066	MC1R	tubulin, beta 3; melanocortin 1 receptor (alpha melanocyte stimulating hormone receptor)	Homo sapiens	0.0336833	0.00812031	13.4283	13.1283	13.0142	13.3281	13.0766	13.1517	13.1078	13.1306	13.0644	12.9562	13.0939	13.1721	13.6724	13.7413	13.5445
A_70_P 018076	VDAC3	voltage-dependent anion channel 3	Homo sapiens	0.0261678	0.00515571	14.0709	13.8147	14.2367	13.5715	13.8102	13.9853	14.2686	14.4766	14.0616	14.13	14.3393	14.5054	14.7536	15.2626	15.0545
A_70_P 018081	MAGED4	melanoma antigen family D, 4B; melanoma antigen family D, 4	Homo sapiens	0.0201734	0.00322439	10.9767	10.9584	10.7901	10.1345	10.4941	10.4362	10.3643	10.222	10.1911	10.5957	10.247	10.0343	8.92207	9.18238	8.76944
A_70_P 018081	MAGED4B	melanoma antigen family D, 4B; melanoma antigen family D, 4	Homo sapiens	0.0201734	0.00322439	10.9767	10.9584	10.7901	10.1345	10.4941	10.4362	10.3643	10.222	10.1911	10.5957	10.247	10.0343	8.92207	9.18238	8.76944
A_70_P 018086	MYL6B	myosin, light chain 6B, alkali, smooth muscle and non-muscle	Homo sapiens	0.0275994	0.00568216	16.389	17.5077	16.7243	17.0576	17.3882	16.1267	17.2227	17.7179	17.2607	17.3346	18.0072	17.9333	18.0402	18.3568	17.9006
A_70_P 018131	DNAJB6	DnaJ (Hsp40) homolog, subfamily B, member 6	Homo sapiens	0.0349109	0.0086366	12.6431	12.6149	12.5401	12.749	12.5956	12.5823	12.4317	12.3541	12.2696	12.1922	11.9643	12.1283	12.0885	11.8206	11.7845
A_70_P 018136	tmem59	transmembrane protein 59	Homo sapiens	0.00650564	0.000278	8.87772	8.74693	8.95574	8.77891	8.84084	8.77124	8.7643	8.84223	8.03656	7.91948	8.45953	8.28221	7.96059	8.04336	7.91731
A_70_P 018141	AGPAT1	1-acylglycerol-3-phosphate O-acyltransferase 1 (lysophosphatidic acid acyltransferase, alpha)	Homo sapiens	0.00349478	8.14e-06	13.3144	13.3553	13.4283	13.4419	13.4377	13.3122	13.3849	12.8702	12.5863	12.6114	12.3474	12.1499	12.156	12.1905	12.1905
A_70_P 018146	Slc4a7	solute carrier family 4, sodium bicarbonate cotransporter, member 7	Homo sapiens	0.013939	0.00159791	12.6712	12.8039	12.7712	12.6653	12.4722	13.0644	13.0109	13.3808	13.4261	13.1407	13.5445	13.4711	13.8537	14.0121	14.0985
A_70_P 018156	PRKRA	protein kinase, interferon-inducible double stranded RNA dependent activator	Homo sapiens	0.0158274	0.00202775	10.8963	11.0778	10.9793	10.8736	11.0771	10.9901	10.9142	10.5164	10.7075	10.562	10.3793	10.38	9.94902	9.77019	10.2054
A_70_P 018166	ckm	creatine kinase, muscle	Homo sapiens	0.00516388	0.00013	16.6408	16.0589	16.2484	15.506	15.9061	16.7099	17.1134	17.7446	17.2489	17.2076	17.865	17.7744	18.1382	18.2421	18.3135
A_70_P 018176	kctd12	potassium channel tetramerisation domain containing 12	Homo sapiens	0.0257621	0.00500418	10.9194	11.207	10.8378	12.2404	12.2314	10.4194	10.9636	10.1193	11.039	11.2335	10.5208	10.6009	10.1019	10.3048	10.1507
A_70_P 018191				0.0194787	0.00305815	16.5397	16.6053	16.5198	15.8721	16.1267	15.5861	15.3874	12.9378	14.8991	15.3712	13.7667	14.3408	12.2872	11.8415	10.8611
A_70_P 018196	PKIG	protein kinase (cAMP-dependent, catalytic) inhibitor gamma	Homo sapiens	0.00552822	0.000166	8.09651	8.19905	8.08489	7.81796	7.70615	7.45114	7.33807	7.30143	7.47348	7.57019	7.05269	6.41278	6.07669	5.95751	5.95981
A_70_P 018216	COX4I1	cytochrome c oxidase subunit IV isoform 1	Homo sapiens	0.0474592	0.0141751	9.89146	10.3995	10.8844	10.4245	10.8707	10.8599	10.9031	10.678	10.6051	9.92079	11.1461	10.866	11.5469	11.5301	11.4549
A_70_P 018221	H2afj	H2A histone family, member J	Homo sapiens	0.00862366	0.000557	12.2261	11.8976	11.8029	11.9126	11.8895	12.3459	12.4673	12.8451	12.7252	12.6859	12.6082	12.5471	12.8967	13.0585	12.8505
A_70_P 018236	slc25a12	solute carrier family 25 (mitochondrial carrier, Aralar), member 12	Homo sapiens	0.0455823	0.0132311	13.8231	14.0816	13.7032	13.685	13.8826	14.3224	13.5008	13.1176	13.3673	13.8537	13.0032	12.8818	13.2867	13.5375	12.9092
A_70_P 018256	S100a4	S100 calcium binding protein A4	Homo sapiens	0.0431369	0.0121508	10.8714	10.9457	11.0382	10.5514	10.9957	10.8798	11.4989	11.7649	12.4127	11.47	11.5286	11.5491	12.4524	11.1399	11.4599
A_70_P 018271	SND1	staphylococcal nuclease and tudor domain containing 1	Homo sapiens	0.0327326	0.00770129	5.58206	5.55931	5.4176	5.57061	5.5697	5.6972	5.31564	5.50454	5.58889	5.44768	5.26983	5.16877	5.12417	5.09699	4.96176
A_70_P 018281	STAG3L3	aminoacyl tRNA synthetase complex-interacting multifunctional protein 2; stromal antigen 3-like 3	Homo sapiens	0.00873608	0.000584	8.74768	9.18717	8.75564	8.97072	8.95637	8.92504	8.85805	8.93326	9.02327	8.82219	9.40073	9.44797	10.2899	10.2394	10.0324
A_70_P 018281	AIMP2	aminoacyl tRNA synthetase complex-interacting multifunctional protein 2; stromal antigen 3-like 3	Homo sapiens	0.00873608	0.000584	8.74768	9.18717	8.75564	8.97072	8.95637	8.92504	8.85805	8.93326	9.02327	8.82219	9.40073	9.44797	10.2899	10.2394	10.0324
A_70_P 018291	psma5	proteasome (prosome, macropain) subunit, alpha type, 5	Homo sapiens	0.0408574	0.0110781	14.848	14.8594	14.7423	15.0588	15.0194	14.9796	15.3536	14.9796	15.0032	15.1496	15.0137	14.8391	15.2552	15.2474	15.315
A_70_P 018306	ncaph2	non-SMC condensin II complex, subunit H2	Homo sapiens	0.0288625	0.00610322	10.0825	10.2127	9.82119	10.139	10.1442	10.031	9.84868	9.91753	9.99202	10.0158	9.90392	9.88921	10.2069	9.87973	9.72781
A_70_P 018326	tab2	mitogen-activated protein kinase kinase kinase 7 interacting protein 2	Homo sapiens	0.0390802	0.0103782	13.5269	13.5668	13.2722	12.9771	12.8001	13.134	12.9882	12.7252	13.0007	13.0347	13.0983	13.1397	13.4652	13.6736	13.5586
A_70_P 018331	CKS2	CDC28 protein kinase regulatory subunit 2	Homo sapiens	0.0103292	0.00083	13.8735	14.2804	13.7978	13.9486	13.7176	13.6548	13.6139	12.8485	13.1493	13.4467	12.6335	12.7299	11.8341	11.4111	12.0983
A_70_P 018341	SNAP25	synaptosomal-associated protein, 25kDa	Homo sapiens	0.0148416	0.00179262	5.12417	4.82367	4.91793	4.84377	5.00147	5.30979	5.33042	5.60615	5.24685	5.35486	5.60804	5.71863	5.50906	5.5697	5.75308
A_70_P 018371	St6galnac2	ST6 (alpha-N-acetyl-neuraminyl-2,3-beta-galactosyl-1,3)-N-acetylgalactosaminide alpha-2,6-sialyltransferase 2	Homo sapiens	0.0309513	0.00695236	11.2092	11.068	11.0202	10.9157	11.1454	10.997	10.6827	10.668	10.6251	10.6813	10.8474	10.855	11.3046	11.4241	11.0991
A_70_P 018376	Fap	fibroblast activation protein, alpha	Homo sapiens	0.013389	0.00148603	12.5269	12.4382	12.492	12.729	12.7894	12.768	12.1711	12.0542	11.9108	12.4534	11.7494	11.7252	11.36	11.0436	11.2772
A_70_P 018381	C9orf16	chromosome 9 open reading frame 16	Homo sapiens	0.00671802	0.000301	16.0589	16.0771	15.7144	15.5534	15.4197	15.3939	14.9857	13.9967	14.9652	15.0545	14.3901	14.7801	14.4137	14.402	14.3437
A_70_P 018386	slc44a1	solute carrier family 44, member 1	Homo sapiens	0.0306822	0.00681646	7.87418	7.99922	8.45669	8.41699	8.03656	7.99056	8.10113	8.54731	7.66832	7.26521	6.89421	6.31944	6.07881	6.25277	6.66151
A_70_P 018441	RPL3	ribosomal protein L3; similar to 60S ribosomal protein L3 (L4)	Homo sapiens	0.00501529	0.000122	17.3438	17.3438	17.2227	17.2324	17.3116	17.1623	16.8336	16.6053	17.0877	16.9103	16.341	16.341	16.1964	16.0666	16.0302
A_70_P 018441	LOC653881	ribosomal protein L3; similar to 60S ribosomal protein L3 (L4)	Homo sapiens	0.00501529	0.000122	17.3438	17.3438	17.2227	17.2324	17.3116	17.1623	16.8336	16.6053	17.0877	16.9103	16.341	16.341	16.1964	16.0666	16.0302
A_70_P 018466	Acbd4	acyl-Coenzyme A binding domain containing 4	Homo sapiens	0.0422211	0.0116984	9.39265	9.53898	9.47294	9.27696	9.27529	9.21164	8.83397	9.24303	8.98994	9.05748	9.32947	9.13674	9.90624	10.1722	9.78523
A_70_P 018471	mid1ip1	MID1 interacting protein 1 (gastrulation specific G12 homolog (zebrafish))	Homo sapiens	0.0152988	0.00190903	7.87139	7.58263	7.69879	7.5579	7.81796	7.74935	8.22695	9.3061	8.20684	8.66711	8.86682	8.8271	8.97498	9.38246	8.96853
A_70_P 018486				0.0119485	0.00116273	14.198	14.1337	14.2804	14.1337	14.1762	14.1891	14.2142	14.3241	14.4158	14.4877	14.3359	14.4895	14.82	14.7275	14.6821
A_70_P 018502	MYH1	myosin, heavy chain 1, skeletal muscle, adult	Homo sapiens	0.00349478	6.21e-06	13.2917	12.5797	13.325	12.5242	12.4308	13.5205	14.2635	17.0662	14.0438	14.2472	16.5716	16.6897	17.1134	16.8336	17.3346
A_70_P 018506	MYH1	myosin, heavy chain 1, skeletal muscle, adult	Homo sapiens	0.000795	3.12e-07	6.10701	5.53458	6.45264	5.23111	5.26895	6.70745	9.78974	14.1045	9.80041	9.93925	13.1507	13.7259	14.7229	14.9356	14.9878
A_70_P 018516	mkrn2	makorin ring finger protein 2	Homo sapiens	0.0217812	0.00370736	13.4261	13.1376	12.9647	13.1442	13.0408	12.8346	13.4685	13.6317	13.4763	13.3144	13.5456	13.5318	13.4913	13.2867	13.3626
A_70_P 018521				0.0133548	0.00147822	13.0703	13.187	13.7295	13.0481	12.8475	13.3796	14.1198	14.155	13.9104	13.7324	14.3347	14.6612	15.057	15.6509	15.6312
A_70_P 018526	sdhD	similar to succinate dehydrogenase complex, subunit D, integral membrane protein; succinate dehydrogenase complex, subunit D, integral membrane protein	Homo sapiens	0.00458089	7.31e-05	15.3993	15.3589	15.5332	15.3174	15.3874	15.8632	16.0543	16.3704	15.7623	15.9147	16.0623	16.0771	16.59	16.6408	16.7389
A_70_P 018526	LOC100130320	similar to succinate dehydrogenase complex, subunit D, integral membrane protein; succinate dehydrogenase complex, subunit D, integral membrane protein	Homo sapiens	0.00458089	7.31e-05	15.3993	15.3589	15.5332	15.3174	15.3874	15.8632	16.0543	16.3704	15.7623	15.9147	16.0623	16.0771	16.59	16.6408	16.7389
A_70_P 018531	PSMD13	proteasome (prosome, macropain) 26S subunit, non-ATPase, 13	Homo sapiens	0.00442312	6.15e-05	17.0746	17.1273	17.0219	16.5716	16.5458	17.0806	17.4726	17.6778	17.4104	17.4726	17.8935	17.7828	18.1157	18.2178	18.2705
A_70_P 018541	tfcp2	transcription factor CP2	Homo sapiens	0.00501529	0.000122	10.8593	10.8941	10.9096	10.7168	10.6271	10.9187	10.6051	10.0932	10.5323	10.547	10.1855	10.0702	9.55882	9.84287	9.90462
A_70_P 018551	UGDH	UDP-glucose dehydrogenase	Homo sapiens	0.0155571	0.00196169	12.1447	12.4472	11.9599	12.5497	12.7023	12.1955	11.9159	11.3856	12.0229	12.1116	11.5669	11.7027	11.3872	10.9957	11.2079
A_70_P 018596	RGS4	regulator of G-protein signaling 4	Homo sapiens	0.0381434	0.0100034	16.7099	16.7389	16.8116	17.1065	17.2607	16.9693	17.2802	16.7099	16.874	17.04	16.8564	16.5041	16.3148	16.4073	16.389
A_70_P 018602	crybb3	crystallin, beta B3	Homo sapiens	0.0381386	0.00998607	13.8062	13.9223	13.8089	13.8549	13.9794	13.6666	13.8994	13.813	13.8725	13.9329	13.8837	14.0392	14.1081	14.1418	14.2108
A_70_P 018621	iscA1	iron-sulfur cluster assembly 1 homolog (S. cerevisiae)	Homo sapiens	0.0157564	0.00201292	13.4665	13.4377	13.9004	13.2957	13.5843	13.6931	13.7593	14.1935	13.685	13.6394	13.7114	13.859	14.4062	14.5915	14.4137
A_70_P 018706	MYL9	myosin, light chain 9, regulatory	Homo sapiens	0.0269144	0.00542435	16.2536	17.0145	16.5653	16.3767	16.8475	16.0401	16.0866	14.8086	15.7243	16.0401	15.2138	15.1964	15.4068	14.904	14.908
A_70_P 018721	APP	amyloid beta (A4) precursor protein	Homo sapiens	0.0461509	0.0134564	16.8475	17.0576	17.1554	16.3819	16.7389	16.7305	17.2004	17.1206	17.0219	17.2324	17.2728	16.4218	16.1737	15.7121	16.0348
A_70_P 018731	PLXNB1	plexin B1	Homo sapiens	0.0206623	0.00336783	14.8594	14.9628	14.9492	14.8317	15.0449	15.0751	15.1787	14.5857	15.091	15.3265	15.0965	15.1273	14.4808	14.3326	14.4699
A_70_P 018756	TSPAN13	tetraspanin 13	Homo sapiens	0.00523112	0.000141	11.7822	11.4351	11.577	11.5354	11.6035	12.1132	12.8582	13.4059	12.6902	12.4217	13.2231	13.1749	13.201	13.9513	13.514
A_70_P 018781	SAPS3	SAPS domain family, member 3	Homo sapiens	0.0273993	0.00561056	8.55	8.45881	8.69914	8.62087	8.81196	8.7019	8.70702	8.78393	8.91593	8.89779	8.91474	9.16897	9.36637	9.64399	9.48484
A_70_P 018801				0.0213351	0.00356117	16.4278	16.753	16.7804	17.0219	16.9786	17.2666	17.192	16.6968	17.1361	17.2666	16.8191	16.7243	15.577	14.5466	14.9628
A_70_P 018816	Wdr6	WD repeat domain 6	Homo sapiens	0.0431369	0.0121494	13.2413	13.851	13.6004	13.2034	12.6996	12.4324	12.9706	12.5216	12.2601	12.8642	12.6673	12.8191	11.8029	11.397	11.6709
A_70_P 018821	TRMT12	tRNA methyltransferase 12 homolog (S. cerevisiae)	Homo sapiens	0.0476287	0.0142764	14.5738	14.578	14.427	14.1797	14.3373	14.1354	14.6453	14.8748	14.4137	14.4004	14.7026	14.5896	15.1224	15.1496	15.41
A_70_P 018841	sfrs7	splicing factor, arginine/serine-rich 7, 35kDa	Homo sapiens	0.0328871	0.00780968	14.9675	15.2051	15.0421	15.3874	15.3236	15.1995	15.0421	14.8348	15.0009	15.0881	14.827	15.0289	14.6782	14.4491	14.578
A_70_P 018851	pemt	phosphatidylethanolamine N-methyltransferase	Homo sapiens	0.0170934	0.00237186	7.29479	7.07811	7.03889	7.07163	7.0951	7.22072	7.09594	7.54554	7.2072	7.23437	7.33064	7.28588	8.04336	8.19995	7.9452
A_70_P 018861	gatm	glycine amidinotransferase (L-arginine:glycine amidinotransferase)	Homo sapiens	0.0316358	0.00723033	11.4608	10.9629	11.2056	11.0139	11.0079	11.1454	12.2618	12.8907	11.9933	11.8746	12.017	11.815	11.1201	11.4323	11.7335
A_70_P 018866	igfbp3	insulin-like growth factor binding protein 3	Homo sapiens	0.0227211	0.00395351	14.751	14.8869	14.5077	15.0772	15.091	14.7492	16.0034	16.624	16.5198	15.7623	16.0589	16.2963	15.7847	14.9771	15.506
A_70_P 018886				0.0498309	0.0155233	10.8082	10.6361	10.5428	10.6263	11.2316	10.7287	10.5579	10.2818	10.5986	10.5628	10.6501	10.8365	11.3841	11.7618	11.4608
A_70_P 018956	LOC645381	similar to transducin-like enhancer of split 1 (E(sp1) homolog, Drosophila); transducin-like enhancer of split 1 (E(sp1) homolog, Drosophila)	Homo sapiens	0.0179316	0.0026136	9.74443	9.42656	9.6055	9.17927	9.32742	9.61837	9.8933	10.2363	9.98441	10.1135	10.3769	10.5101	9.82628	9.73798	9.89053
A_70_P 018956	TLE1	similar to transducin-like enhancer of split 1 (E(sp1) homolog, Drosophila); transducin-like enhancer of split 1 (E(sp1) homolog, Drosophila)	Homo sapiens	0.0179316	0.0026136	9.74443	9.42656	9.6055	9.17927	9.32742	9.61837	9.8933	10.2363	9.98441	10.1135	10.3769	10.5101	9.82628	9.73798	9.89053
A_70_P 018961	C1orf9	chromosome 1 open reading frame 9	Homo sapiens	0.00623251	0.000241	11.601	11.9133	11.6198	11.8535	11.9449	11.4764	11.2871	10.2929	10.7372	11.1352	10.6119	10.3511	9.91832	10.3349	10.1842
A_70_P 018966	tubb3	tubulin, beta 3; melanocortin 1 receptor (alpha melanocyte stimulating hormone receptor)	Homo sapiens	0.0368258	0.00940477	16.4735	16.5518	16.4218	16.3024	16.4851	16.1346	16.1002	15.6843	16.0228	16.1793	15.7952	15.8721	15.7214	14.7311	14.8225
A_70_P 018966	MC1R	tubulin, beta 3; melanocortin 1 receptor (alpha melanocyte stimulating hormone receptor)	Homo sapiens	0.0368258	0.00940477	16.4735	16.5518	16.4218	16.3024	16.4851	16.1346	16.1002	15.6843	16.0228	16.1793	15.7952	15.8721	15.7214	14.7311	14.8225
A_70_P 018971	MUC15	mucin 15, cell surface associated	Homo sapiens	0.0495919	0.0153874	11.9741	12.2931	12.0703	12.7532	12.6218	12.267	12.1612	11.6381	11.7805	12.2467	11.5586	11.3029	10.8139	11.5734	10.6489
A_70_P 018991	THOC6	THO complex 6 homolog (Drosophila)	Homo sapiens	0.0128573	0.00137238	7.93826	7.8018	7.84173	7.76194	7.76269	7.33445	7.05331	7.09692	7.13117	7.48058	7.11604	6.93898	6.87972	6.7629	6.47427
A_70_P 018996	CDK2AP2	cyclin-dependent kinase 2 associated protein 2	Homo sapiens	0.0447369	0.0128352	16.358	16.1221	16.1584	14.8914	15.0263	14.9151	14.7043	14.1438	14.2472	14.2426	13.9207	13.4331	13.237	13.4097	12.8304
A_70_P 019091	SPINK5	serine peptidase inhibitor, Kazal type 5	Homo sapiens	0.0209067	0.00343787	12.9277	13.5858	13.3389	13.1274	12.8094	13.3027	13.1537	13.5843	13.1274	13.2081	13.7728	13.5858	14.0816	14.198	14.4491
A_70_P 019096	TRAF3	TNF receptor-associated factor 3	Homo sapiens	0.0091633	0.000652	8.17714	8.50078	8.20231	8.27338	8.46446	7.78859	7.58347	7.83587	8.31783	8.23582	7.68322	7.94715	7.25768	7.21535	7.30753
A_70_P 019101	ABR	active BCR-related gene	Homo sapiens	0.0116073	0.00108615	9.20646	9.907	9.12102	10.3525	10.0586	8.90129	8.19023	7.67362	8.6296	8.95237	8.06665	8.08781	7.10138	7.16487	7.86035
A_70_P 019126	GREM1	gremlin 1, cysteine knot superfamily, homolog (Xenopus laevis)	Homo sapiens	0.00845185	0.000513	6.46043	6.72163	6.68149	9.7027	7.69573	6.67	8.00513	9.03024	8.18508	7.84642	8.61558	8.53341	8.16593	7.90715	8.44539
A_70_P 019131				0.00856036	0.000536	10.1566	10.2667	9.87365	10.481	10.4311	9.73426	9.52774	8.83081	9.1327	9.74287	9.05259	8.97559	9.65511	8.6296	8.88227
A_70_P 019146	ube4a	ubiquitination factor E4A (UFD2 homolog, yeast)	Homo sapiens	0.00566109	0.000176	7.13437	7.23725	7.50369	7.4312	7.39975	7.91312	7.51864	7.39975	6.31015	6.17044	6.27747	5.53542	5.54457	5.69386	5.72203
A_70_P 019151				0.0140046	0.00161154	9.27616	8.04948	9.32742	8.67469	8.84157	9.55036	9.99202	10.4495	10.2491	10.1731	10.8501	10.8852	10.9448	11.45	10.851
A_70_P 019226	gcat	glycine C-acetyltransferase (2-amino-3-ketobutyrate coenzyme A ligase)	Homo sapiens	0.0182148	0.00271295	9.24873	9.11883	9.00318	9.66086	9.31035	9.51983	10.2409	10.5933	10.2176	10.1228	10.3694	10.7138	11.7461	11.3451	11.9498
A_70_P 019231	PITRM1	pitrilysin metallopeptidase 1	Homo sapiens	0.0369746	0.009477	8.89186	8.86137	9.11114	8.61133	8.44003	8.92207	9.15221	9.69701	8.82152	9.21819	9.28401	9.16311	9.46574	9.69504	9.6291
A_70_P 019301	SLC37A3	solute carrier family 37 (glycerol-3-phosphate transporter), member 3	Homo sapiens	0.0193936	0.00303295	13.1709	12.7023	13.1688	12.8806	12.8806	13.0655	13.1739	13.4272	13.3796	13.1721	13.4749	13.3508	13.6963	13.7309	13.4985
A_70_P 019376	Pi4k2b	phosphatidylinositol 4-kinase type 2 beta	Homo sapiens	0.0140846	0.00162839	9.23237	8.9319	9.3282	9.31762	9.61261	9.26971	9.56136	9.63589	9.58234	9.62596	9.21633	8.88157	8.84842	8.73301	8.96472
A_70_P 019411	FCER1A	Fc fragment of IgE, high affinity I, receptor for; alpha polypeptide	Homo sapiens	0.0418006	0.0115523	13.44	13.3636	13.3542	13.1017	12.8907	13.305	12.6102	12.9602	13.2034	13.1517	12.9467	13.0383	13.0279	12.4649	12.5435
A_70_P 019446				0.00464681	9.01e-05	12.6555	12.5003	12.8209	12.2912	12.3746	12.6975	12.1913	11.5613	11.9782	11.8775	11.539	11.4617	10.8449	10.3096	10.5801
A_70_P 019501	C1qtnf7	C1q and tumor necrosis factor related protein 7	Homo sapiens	0.032815	0.00778372	8.21385	7.62527	8.14175	8.31403	8.54051	7.6239	8.52417	9.26971	9.04538	9.01487	9.34175	9.67821	10.0778	10.795	9.94308
A_70_P 019506	ZNF555	zinc finger protein 555	Homo sapiens	0.0240929	0.00442595	10.8215	10.8654	10.6043	10.9793	11.0251	11.1932	11.0347	10.8285	10.8593	11.0624	10.573	9.91292	10.1656	10.0873	10.3209
A_70_P 019526	ADCK4	aarF domain containing kinase 4	Homo sapiens	0.0475225	0.0142116	8.22421	8.25037	8.58738	8.01538	8.12493	8.20607	7.8386	7.43348	7.55603	7.71001	7.64877	7.91312	7.44605	7.68322	7.4753
A_70_P 019546	ZDHHC23	zinc finger, DHHC-type containing 23	Homo sapiens	0.0232719	0.00412972	9.10633	9.04979	9.3912	8.97914	9.38685	9.0742	9.76312	8.88157	9.7017	9.87025	9.4015	9.26026	8.68337	8.1792	8.35595
A_70_P 019556	CXCL12	chemokine (C-X-C motif) ligand 12 (stromal cell-derived factor 1)	Homo sapiens	0.0228868	0.00400464	15.8113	15.6017	15.6589	15.3096	15.6254	15.6345	15.5885	15.2215	15.8445	15.6874	15.3003	15.3653	14.827	14.6683	14.9603
A_70_P 019591				0.048716	0.0148989	8.32479	8.44539	8.73377	8.61054	8.491	8.5294	8.0234	7.013	7.74764	7.59055	7.60092	7.8386	8.14681	7.786	7.97394
A_70_P 019641	SYNE2	spectrin repeat containing, nuclear envelope 2	Homo sapiens	0.0491403	0.0151751	9.63773	9.44391	9.48039	9.84217	9.71141	9.99522	9.88193	10.3658	10.1698	10.1713	10.3511	10.8124	10.5194	10.7757	10.4703
A_70_P 019646	GIMAP7	GTPase, IMAP family member 7	Homo sapiens	0.00398041	3.93e-05	10.6336	10.8312	10.6836	10.6361	10.5921	10.194	10.1053	8.40654	9.33766	9.57854	8.96853	9.41184	8.17657	8.27476	8.09501
A_70_P 019651	Pptc7	PTC7 protein phosphatase homolog (S. cerevisiae)	Homo sapiens	0.032815	0.00776888	8.32637	8.39316	8.83308	8.44316	8.05702	9.16966	8.61877	9.83933	8.86205	8.55626	9.1893	9.27158	10.0012	9.55111	10.0267
A_70_P 019726	SLTM	SAFB-like, transcription modulator	Homo sapiens	0.0416806	0.0115006	12.4574	12.3399	12.5034	12.5311	12.3328	12.5386	12.6625	12.5965	12.7039	12.6682	12.8264	12.8673	13.0995	12.7843	13.0383
A_70_P 019741				0.0413915	0.0113292	9.23558	9.24461	9.19005	9.41017	9.27378	9.51076	9.35798	9.14293	9.33848	9.32061	9.17374	9.25439	9.74287	9.62442	9.79634
A_70_P 019761	Sln	sarcolipin	Homo sapiens	0.0203429	0.00328869	18.0635	17.9006	17.9333	17.7349	17.7564	18.2846	18.2977	18.6164	18.3251	18.2421	18.46	18.4801	18.4442	18.8361	18.6599
A_70_P 019766	FBXO9	F-box protein 9	Homo sapiens	0.0363132	0.00918684	10.1082	10.2689	10.357	10.1383	10.0899	10.443	10.2979	10.8027	10.4745	10.0651	10.5172	10.2578	10.9767	11.0771	11.3201
A_70_P 019786	ppp1r1a	protein phosphatase 1, regulatory (inhibitor) subunit 1A	Homo sapiens	0.00628109	0.000248	15.5003	14.9903	15.512	14.6284	14.7862	15.3589	15.7914	16.5041	15.9549	15.8188	16.7604	16.893	17.2956	17.6017	17.7959
A_70_P 019801	dlaT	dihydrolipoamide S-acetyltransferase	Homo sapiens	0.00851931	0.000522	10.0592	9.97955	10.0424	10.0374	9.77533	10.4466	10.7248	11.0746	10.4801	10.7004	11.139	10.9767	11.9637	12.4559	12.4661
A_70_P 019806	pgm1	phosphoglucomutase 1	Homo sapiens	0.00464681	8.92e-05	9.1817	8.96919	9.24775	8.05191	8.77689	8.99059	9.49258	10.8844	9.73846	9.73925	11.0492	11.1407	11.34	11.5421	11.7649
A_70_P 019811	Atg4c	ATG4 autophagy related 4 homolog C (S. cerevisiae)	Homo sapiens	0.0348605	0.00861248	11.5398	11.8886	12.0568	12.1499	12.0614	11.6933	11.7575	12.0181	11.9868	11.8653	11.5873	11.352	11.1446	11.3691	11.2697
A_70_P 019831	GET4	chromosome 7 open reading frame 20	Homo sapiens	0.0171507	0.0023876	7.76601	7.69658	7.97394	7.49928	7.25439	7.54106	7.55229	7.78984	7.34274	7.5678	7.73858	7.89928	8.57635	8.88779	8.77994
A_70_P 019841	TBC1D1	TBC1 (tre-2/USP6, BUB2, cdc16) domain family, member 1	Homo sapiens	0.0131151	0.00144356	12.9737	13.0925	12.8614	12.8673	13.4318	12.8682	12.4957	11.9593	12.3136	12.7091	12.2967	12.1412	11.7287	11.8292	12.0054
A_70_P 019861				0.00583089	0.000192	13.7284	13.5598	14.0377	12.9862	13.8478	14.6091	15.7214	16.7243	15.4728	15.5389	16.753	16.7804	17.8367	18.1703	17.8839
A_70_P 019871				0.00436932	5.74e-05	15.2026	15.0115	15.081	15.0995	15.066	15.3561	16.0589	16.2584	15.7144	15.9549	16.1267	16.1532	16.6836	17.0076	17.0662
A_70_P 019876				0.0193936	0.00303431	12.0203	12.2626	12.4372	11.7219	12.1895	12.5686	12.6268	14.219	13.5167	13.1883	14.9926	15.0588	14.3738	15.3377	15.7872
A_70_P 019886	SUCLA2	succinate-CoA ligase, ADP-forming, beta subunit	Homo sapiens	0.0113098	0.00101752	12.8759	12.6851	13.0279	12.6248	12.5323	12.8178	13.2694	13.2413	13.4481	13.3281	13.4419	13.44	13.2231	13.1591	13.2793
A_70_P 019911				0.0211007	0.00348658	13.1658	13.4355	13.2917	12.8748	12.7952	13.2484	13.0007	13.1448	13.1676	12.9188	12.8806	12.7883	12.3069	12.1552	11.9836
A_70_P 019916	igfbp2	insulin-like growth factor binding protein 2, 36kDa	Homo sapiens	0.0213966	0.00359053	16.1439	15.8252	16.0442	15.9856	15.8287	16.4851	16.4073	16.7389	16.6562	16.3641	16.5264	16.6562	16.4073	16.7447	16.5985
A_70_P 019971	HLA-A	major histocompatibility complex, class I, A	Homo sapiens	0.0429283	0.0120236	13.6804	14.0484	13.8188	13.6931	13.4913	13.5706	13.6789	13.8353	13.4123	13.5044	13.4342	13.4429	12.7462	12.3196	12.6538
A_70_P 019996	pcmt1	protein-L-isoaspartate (D-aspartate) O-methyltransferase	Homo sapiens	0.00639246	0.000262	5.46098	5.29416	5.06325	5.29508	5.09792	5.31916	5.6865	6.56805	5.89722	6.01143	6.45832	6.65134	6.85951	7.38782	7.2874
A_70_P 020006	Lyl1	lymphoblastic leukemia derived sequence 1	Homo sapiens	0.0107318	0.000912	11.202	11.1898	11.1298	11.241	11.2324	11.1254	10.866	11.1656	10.7668	11.0454	11.4421	11.1874	11.9717	12.1747	12.0477
A_70_P 020016	Nnat	neuronatin	Homo sapiens	0.0317703	0.00729764	10.1383	11.412	10.139	11.3793	10.8501	10.3793	9.91112	10.34	10.2082	10.1281	10.5114	10.4047	10.9944	11.4172	11.1656
A_70_P 020046	fam73b	family with sequence similarity 73, member B	Homo sapiens	0.00933774	0.000677	13.6061	13.1057	13.6724	13.0599	12.9962	13.6048	13.4824	13.9392	13.6886	13.6931	13.4535	13.6129	13.4903	13.4481	13.386
A_70_P 020071	ADAMTSL4	ADAMTS-like 4	Homo sapiens	0.00904749	0.000622	11.1318	10.1956	10.9181	9.80411	10.0389	10.9018	11.1727	11.7324	11.8124	11.3626	11.8959	11.7657	12.5259	11.778	11.8141
A_70_P 020086	LMO2	LIM domain only 2 (rhombotin-like 1)	Homo sapiens	0.0211104	0.00349005	14.5191	14.459	14.5524	14.3359	14.2751	14.459	14.7934	14.7732	14.9796	14.8869	14.9445	14.8031	14.0927	14.2863	14.0172
A_70_P 020141				0.0237384	0.00431339	6.45707	6.18256	6.46841	6.16548	5.82419	6.48241	6.52309	7.25013	6.84755	6.89053	7.03407	7.10627	6.22762	6.05202	5.90747
A_70_P 020161	FLT3LG	fms-related tyrosine kinase 3 ligand	Homo sapiens	0.044996	0.0129458	10.5649	10.515	10.5664	10.0783	10.0607	10.1558	10.2714	10.6843	10.4407	10.4251	10.7486	10.8248	11.0454	11.3113	10.9692
A_70_P 020196	AMMECR1	Alport syndrome, mental retardation, midface hypoplasia and elliptocytosis chromosomal region gene 1	Homo sapiens	0.0152221	0.00188414	8.28065	8.61781	8.50201	8.07497	8.01766	8.56835	8.73958	8.21721	8.64842	8.71548	8.29969	8.22124	7.83788	6.91729	7.5447
A_70_P 020246	mpzl3	myelin protein zero-like 3	Homo sapiens	0.022767	0.00396358	9.6327	9.6212	9.66555	10.1462	9.97102	9.89898	10.4017	10.6787	10.4347	10.3408	10.8003	10.5948	10.995	10.6608	10.828
A_70_P 020251				0.0303275	0.00666443	10.2841	10.2286	10.4149	10.0282	10.2827	9.95771	9.85614	10.1033	10.547	10.4916	10.3221	9.87448	9.3744	9.05964	9.13203
A_70_P 020266	PLP2	proteolipid protein 2 (colonic epithelium-enriched)	Homo sapiens	0.0464088	0.0135532	9.93256	9.78523	9.84026	9.89552	10.0416	9.74714	9.62729	9.49975	9.42307	9.77154	9.48726	9.41961	9.6212	9.36039	9.16767
A_70_P 020301	trim2	tripartite motif-containing 2	Homo sapiens	0.034488	0.00842273	11.0202	11.0097	11.1881	11.0328	11.0706	11.2101	11.1298	11.3956	11.4675	11.5145	11.6588	11.69	11.8283	12.306	12.1955
A_70_P 020321	C17orf39	chromosome 17 open reading frame 39	Homo sapiens	0.0346653	0.00852742	6.66151	6.72696	6.51189	6.29979	6.56611	6.69395	6.3234	6.02064	6.28615	6.24751	6.10758	5.96941	6.0171	6.21126	6.38306
A_70_P 020336				0.0100476	0.000791	13.4481	13.383	13.5118	13.383	13.2666	13.7032	13.8669	13.9525	13.6328	13.8382	13.9917	13.9075	14.5604	14.5264	14.9304
A_70_P 020341	SORL1	sortilin-related receptor, L(DLR class) A repeats-containing	Homo sapiens	0.0117792	0.00111906	10.9039	9.22657	9.51683	8.9778	9.16073	11.1201	10.2818	10.5501	10.6871	12.1338	10.3119	10.2205	10.655	10.3592	10.6172
A_70_P 020351				0.0147089	0.00176617	8.94459	8.76343	8.95713	8.87523	9.54904	9.12238	10.2319	9.83796	9.82497	10.1637	10.0221	9.88522	9.37505	10.0805	10.2605
A_70_P 020366				0.00688855	0.00032	13.8652	13.7742	13.8669	13.84	13.8537	13.7164	13.5445	13.1933	13.502	13.6482	13.291	13.2231	12.7894	12.3868	12.7906
A_70_P 020371	fam195a	chromosome 16 open reading frame 14	Homo sapiens	0.00396337	3.75e-05	11.6757	11.4447	11.7014	10.8082	11.0568	11.7738	12.182	12.2147	11.8645	11.8984	12.9504	12.6508	13.9981	14.2335	14.0927
A_70_P 020376	CROT	carnitine O-octanoyltransferase	Homo sapiens	0.00897948	0.000613	8.10356	7.61054	7.89263	8.02706	8.13251	7.99567	8.27338	8.57773	8.81682	8.44401	8.77891	8.81318	9.38829	9.66952	9.64794
A_70_P 020381				0.0179641	0.002628	6.77013	6.66411	6.78025	6.98415	6.95159	7.16407	7.34056	5.29176	5.8787	5.96852	5.60094	5.70546	5.67274	5.55038	5.9227
A_70_P 020391				0.0164479	0.00219582	10.795	10.8868	10.8188	11.302	10.3562	11.1782	11.3626	11.7738	11.5711	11.2465	11.6875	11.8662	12.3771	12.6926	12.6335
A_70_P 020451	Irak1	interleukin-1 receptor-associated kinase 1	Homo sapiens	0.0135944	0.00153232	11.1648	10.9521	10.9606	10.9855	11.1022	10.9125	11.182	10.1754	10.4778	10.4785	10.5746	10.7558	10.3948	10.4267	10.3721
A_70_P 020456	CD93	CD93 molecule	Homo sapiens	0.0473092	0.0140884	7.16008	6.88246	7.24109	6.31944	6.56401	6.73573	7.23986	7.71818	7.25657	7.35827	7.72675	7.94645	7.06323	7.74177	7.14585
A_70_P 020486	SGCE	sarcoglycan, epsilon	Homo sapiens	0.0308491	0.00689755	16.7891	16.6836	16.5099	17.0662	16.9976	16.9341	16.9425	16.5579	16.8403	16.8336	16.4637	16.5198	16.5397	16.3471	16.4456
A_70_P 020516	RAD54L	RAD54-like (S. cerevisiae)	Homo sapiens	0.0345208	0.00848342	11.903	11.5436	11.5085	11.7112	11.7813	11.8303	12.0151	12.492	11.9725	12.1758	12.0509	12.388	12.534	12.9134	12.8868
A_70_P 020536	FKBP11	FK506 binding protein 11, 19 kDa	Homo sapiens	0.0118578	0.00114346	12.4236	12.4363	12.5588	13.1698	13.4892	12.8191	12.5172	12.3391	12.4354	12.4308	11.7895	11.8066	11.5202	11.5347	11.6917
A_70_P 020551	TNK2	tyrosine kinase, non-receptor, 2	Homo sapiens	0.00513343	0.000127	14.6492	14.3224	14.6612	14.1269	14.2335	14.5264	14.8659	14.8594	14.9903	14.9326	15.3993	15.2713	15.3456	15.3302	15.2808
A_70_P 020571	spred1	sprouty-related, EVH1 domain containing 1	Homo sapiens	0.0217812	0.00371043	10.2327	10.2089	10.3	10.4362	10.3104	10.2371	10.0932	9.73798	10.3119	10.3584	9.87511	9.82418	9.81852	9.51555	9.85917
A_70_P 020586	ZSWIM3	zinc finger, SWIM-type containing 3	Homo sapiens	0.0171007	0.00237439	16.7389	16.7742	16.6053	16.8663	16.7031	16.8116	16.6562	16.4851	16.753	16.8475	16.4456	16.2388	16.1221	15.9897	16.1683
A_70_P 020651	STK16	serine/threonine kinase 16	Homo sapiens	0.00988894	0.000757	8.37994	8.47001	8.27717	8.24546	7.49356	8.40887	8.15316	8.08696	8.15393	7.91312	7.75877	7.55603	6.84262	6.50977	6.74566
A_70_P 020656	Ogdh	oxoglutarate (alpha-ketoglutarate) dehydrogenase (lipoamide)	Homo sapiens	0.020175	0.00323537	6.79087	6.79396	6.90909	6.37494	6.24028	6.81294	6.90432	7.229	6.79252	7.07163	7.21252	7.2055	7.95908	7.82485	8.34205
A_70_P 020661				0.00665176	0.000296	13.1975	13.4172	12.801	13.6749	13.4685	13.1626	12.4108	11.7317	11.9269	12.5012	11.815	11.5501	11.9419	11.5847	12.079
A_70_P 020681	PRKCDBP	protein kinase C, delta binding protein	Homo sapiens	0.026065	0.00511698	9.06169	8.64605	8.84316	8.58149	8.49449	8.59695	9.12517	9.09826	8.99129	9.25807	8.91414	9.14781	9.33189	9.16552	9.12102
A_70_P 020686	Gorasp1	golgi reassembly stacking protein 1, 65kDa	Homo sapiens	0.0242682	0.00447628	6.74566	6.53978	6.66645	6.492	6.43531	6.53978	7.60661	6.18338	6.09907	6.48691	6.4772	6.53675	7.32231	7.25013	7.51724
A_70_P 020706	Ak2	adenylate kinase 2	Homo sapiens	0.0144909	0.0017088	8.31092	8.51248	8.43564	8.53979	8.40346	8.78393	8.53845	8.00156	7.3923	7.07736	6.79167	6.52645	6.8262	7.12874	7.13056
A_70_P 020716	SMARCA5	SWI/SNF related, matrix associated, actin dependent regulator of chromatin, subfamily a, member 5	Homo sapiens	0.00372639	2.44e-05	8.91322	9.05748	9.09228	9.21238	9.21964	9.08556	9.32427	8.00649	7.88652	7.87343	7.86035	7.86796	7.43675	7.41737	7.55387
A_70_P 020726	USP13	ubiquitin specific peptidase 13 (isopeptidase T-3)	Homo sapiens	0.0312913	0.00709061	7.29974	7.4682	7.63546	7.52664	7.42994	7.34761	7.37059	6.59225	7.01714	6.88899	7.12634	7.11389	6.48491	6.78629	6.61038
A_70_P 020746	NPDC1	neural proliferation, differentiation and control, 1	Homo sapiens	0.00458089	8.46e-05	8.65012	8.58574	8.44606	9.01342	8.80386	9.1084	8.9302	8.68486	8.97498	8.9778	9.18638	9.31897	9.43675	9.42577	9.4579
A_70_P 020771	fscn1	fascin homolog 1, actin-bundling protein (Strongylocentrotus purpuratus)	Homo sapiens	0.0182979	0.00273181	6.38663	6.50148	6.17206	6.51248	6.0461	6.37338	5.93915	6.03098	6.11961	6.11513	5.8979	6.1601	5.47046	5.57975	5.40074
A_70_P 020801	kank3	KN motif and ankyrin repeat domains 3	Homo sapiens	0.00396337	3.75e-05	14.8364	14.8246	14.904	15.0032	15.2342	15.0468	14.9558	15.0545	14.9747	14.9268	14.725	14.604	14.244	14.2472	14.1876
A_70_P 020811	HCFC1R1	host cell factor C1 regulator 1 (XPO1 dependent)	Homo sapiens	0.0149194	0.00181025	14.8157	14.4491	14.8869	14.7608	14.6091	14.5364	15.2892	15.6714	15.0937	15.2287	16.0815	15.8948	15.5297	15.739	15.6185
A_70_P 020846	sema5b	sema domain, seven thrombospondin repeats (type 1 and type 1-like), transmembrane domain (TM) and short cytoplasmic domain, (semaphorin) 5B	Homo sapiens	0.0174542	0.00248374	8.07098	7.95466	7.99855	8.29888	8.13037	7.89488	8.30042	8.24334	8.2178	8.47092	8.34649	8.26984	7.85792	7.7558	7.84173
A_70_P 020881	PECI	peroxisomal D3,D2-enoyl-CoA isomerase	Homo sapiens	0.0152221	0.00188656	8.97709	9.16552	9.15574	9.04909	9.16006	8.81751	8.95574	9.28162	8.97869	8.95168	9.27095	9.39763	10.2394	10.6983	10.3925
A_70_P 020951	Cdc25b	cell division cycle 25 homolog B (S. pombe)	Homo sapiens	0.0265191	0.00528451	8.09217	8.40212	8.19538	8.27211	8.0819	7.6473	7.65397	7.37805	7.74386	8.06617	7.3554	7.33516	7.18223	6.77161	6.94587
A_70_P 020956	PVRL2	poliovirus receptor-related 2 (herpesvirus entry mediator B)	Homo sapiens	0.00910455	0.000635	7.5964	7.46966	7.75935	7.5447	7.3652	7.6412	8.45953	7.75309	7.6412	7.83296	8.1174	7.87056	8.29969	8.24785	8.21663
A_70_P 020991	Slc29a2	solute carrier family 29 (nucleoside transporters), member 2	Homo sapiens	0.0488034	0.0149691	5.93414	6.32862	6.15198	5.60292	6.06285	6.29667	6.32772	5.65011	5.62908	5.48424	5.95809	6.15436	6.6458	6.80934	6.71275
A_70_P 020996	CDK5RAP1	CDK5 regulatory subunit associated protein 1	Homo sapiens	0.0253579	0.00483308	14.3654	14.5364	14.2581	14.4469	14.432	14.2545	14.2545	14.0834	14.3934	14.2668	13.9404	14.0894	13.9275	13.6139	13.684
A_70_P 021016	CDH1	cadherin 1, type 1, E-cadherin (epithelial)	Homo sapiens	0.0317428	0.00725989	13.1557	13.3222	13.1537	13.2264	13.1579	13.3918	13.1362	12.9922	13.1007	13.2742	13.3965	13.3211	13.714	13.6281	13.7964
A_70_P 021026	STMN1	stathmin 1	Homo sapiens	0.00349478	1.6e-05	16.5458	16.7676	16.4584	16.7031	16.8663	16.3088	15.9549	15.4048	15.822	16.1053	15.3483	15.2576	14.5282	14.3437	14.5625
A_70_P 021036	rfxank	regulatory factor X-associated ankyrin-containing protein	Homo sapiens	0.046609	0.0136897	10.7958	10.976	10.6707	10.7108	10.8481	10.4422	10.161	9.97506	10.3202	10.357	10.2198	10.2658	10.0819	10.3334	9.95205
A_70_P 021051	IRF2BP2	interferon regulatory factor 2 binding protein 2	Homo sapiens	0.0157564	0.00201284	13.0798	12.9623	13.1087	13.0321	13.3342	13.3881	13.1419	13.7577	13.2568	13.1027	13.6862	13.7605	13.9513	14.3949	13.9166
A_70_P 021056	anapc11	anaphase promoting complex subunit 11	Homo sapiens	0.0129658	0.00139957	12.8898	12.6328	12.9242	12.6149	12.4334	12.6966	12.7056	13.0724	12.8147	12.7825	12.9985	12.9378	13.5055	13.4342	13.6409
A_70_P 021066	RALB	v-ral simian leukemia viral oncogene homolog B (ras related; GTP binding protein)	Homo sapiens	0.0454091	0.0131412	8.34649	8.41991	8.40069	8.5833	8.62717	9.04452	8.51662	9.00318	8.85729	9.02408	9.35865	9.27307	9.17118	9.30747	9.513
A_70_P 021076	suclg1	succinate-CoA ligase, alpha subunit	Homo sapiens	0.00957603	0.000716	15.0353	14.9826	15.2892	14.8086	14.8969	15.007	15.5511	15.7214	15.1328	15.3589	15.6912	15.6185	16.1102	16.5317	16.3704
A_70_P 021086	PCID2	PCI domain containing 2	Homo sapiens	0.034488	0.00842047	12.5534	12.6051	12.7883	13.5858	12.6644	12.7538	13.7385	13.7685	12.6482	12.5269	12.606	9.1648	13.3839	13.4596	13.4675
A_70_P 021161	elovl7	ELOVL family member 7, elongation of long chain fatty acids (yeast)	Homo sapiens	0.00349478	8.53e-06	8.24407	8.31324	8.20968	8.31491	8.30704	8.74904	7.78729	7.86315	7.7558	7.76269	8.21218	8.21469	8.38682	8.76095	8.74768
A_70_P 021191	PDGFC	platelet derived growth factor C	Homo sapiens	0.00816289	0.000476	14.0363	14.2654	13.7605	14.7292	14.3758	13.449	12.9516	12.535	12.8421	12.7056	11.8074	11.8057	11.5606	11.9208	11.8442
A_70_P 021201	BZW2	basic leucine zipper and W2 domains 2	Homo sapiens	0.0261784	0.00516011	9.29841	9.25298	9.35288	9.28752	9.52272	9.60966	9.8836	9.79455	9.71749	9.58304	9.97156	10.0399	10.7045	10.7697	10.3634
A_70_P 021206	Prdx4	peroxiredoxin 4	Homo sapiens	0.0480201	0.0144933	12.3178	12.2824	12.3371	12.6733	12.5881	12.3989	12.1767	12.3686	12.1274	12.0246	11.7353	11.5702	11.8601	11.6917	11.9544
A_70_P 021211	OGN	osteoglycin	Homo sapiens	0.0214357	0.00360078	11.481	11.5661	11.633	12.1322	11.9984	11.3904	11.8066	11.2133	10.8147	10.4227	9.83238	9.822	9.16552	9.47501	9.79715
A_70_P 021241				0.0232892	0.00414516	13.6295	13.2091	13.4429	13.5217	13.3015	13.8682	14.1504	14.8364	14.2734	14.085	14.5988	14.3758	14.2472	14.5586	14.6743
A_70_P 021286	cabc1	chaperone, ABC1 activity of bc1 complex homolog (S. pombe)	Homo sapiens	0.00552822	0.000167	6.07206	6.16676	5.93915	5.17404	5.75456	5.51768	6.3259	8.09146	6.33412	6.50231	8.48096	8.29888	10.4689	11.1242	10.2619
A_70_P 021291	RPL7P46	ribosomal protein L7-like 1; ribosomal protein L7 pseudogene 14; ribosomal protein L7 pseudogene 21; ribosomal protein L7 pseudogene 22; ribosomal protein L7 pseudogene 46	Homo sapiens	0.0416806	0.0114975	13.5999	13.7009	13.7715	13.7219	13.7309	13.6153	13.5734	13.5081	13.513	13.4903	13.4214	13.6548	13.4995	13.2793	13.2242
A_70_P 021291	RPL7P22	ribosomal protein L7-like 1; ribosomal protein L7 pseudogene 14; ribosomal protein L7 pseudogene 21; ribosomal protein L7 pseudogene 22; ribosomal protein L7 pseudogene 46	Homo sapiens	0.0416806	0.0114975	13.5999	13.7009	13.7715	13.7219	13.7309	13.6153	13.5734	13.5081	13.513	13.4903	13.4214	13.6548	13.4995	13.2793	13.2242
A_70_P 021291	RPL7L1	ribosomal protein L7-like 1; ribosomal protein L7 pseudogene 14; ribosomal protein L7 pseudogene 21; ribosomal protein L7 pseudogene 22; ribosomal protein L7 pseudogene 46	Homo sapiens	0.0416806	0.0114975	13.5999	13.7009	13.7715	13.7219	13.7309	13.6153	13.5734	13.5081	13.513	13.4903	13.4214	13.6548	13.4995	13.2793	13.2242
A_70_P 021291	RPL7P14	ribosomal protein L7-like 1; ribosomal protein L7 pseudogene 14; ribosomal protein L7 pseudogene 21; ribosomal protein L7 pseudogene 22; ribosomal protein L7 pseudogene 46	Homo sapiens	0.0416806	0.0114975	13.5999	13.7009	13.7715	13.7219	13.7309	13.6153	13.5734	13.5081	13.513	13.4903	13.4214	13.6548	13.4995	13.2793	13.2242
A_70_P 021291	RPL7P21	ribosomal protein L7-like 1; ribosomal protein L7 pseudogene 14; ribosomal protein L7 pseudogene 21; ribosomal protein L7 pseudogene 22; ribosomal protein L7 pseudogene 46	Homo sapiens	0.0416806	0.0114975	13.5999	13.7009	13.7715	13.7219	13.7309	13.6153	13.5734	13.5081	13.513	13.4903	13.4214	13.6548	13.4995	13.2793	13.2242
A_70_P 021301	NEO1	neogenin homolog 1 (chicken)	Homo sapiens	0.0116073	0.00107309	7.918	7.55869	7.99727	7.75309	7.54342	7.76667	7.42218	7.8114	8.21137	8.45588	7.62867	7.71203	6.74722	6.82996	6.95378
A_70_P 021326	GDI2	GDP dissociation inhibitor 2	Homo sapiens	0.00623251	0.00024	8.90202	8.95438	8.99891	9.15298	9.02741	8.81817	9.17594	7.87862	7.63373	7.54403	7.16181	7.08281	7.7289	7.56848	7.76018
A_70_P 021366	MYL9	myosin, light chain 9, regulatory	Homo sapiens	0.0220057	0.00377057	14.7714	14.8225	14.7585	14.5896	14.5738	14.7357	14.3918	14.3977	14.4348	14.5503	14.285	14.2398	14.1457	14.2616	14.459
A_70_P 021381	RRBP1	ribosome binding protein 1 homolog 180kDa (dog)	Homo sapiens	0.0411191	0.0111897	13.6086	13.5044	13.6862	13.8201	13.7374	13.3478	13.7049	13.6689	13.9567	13.8326	13.4665	13.4388	12.8066	12.308	12.6141
A_70_P 021391	TRAM1	translocation associated membrane protein 1	Homo sapiens	0.0277705	0.00573276	13.6367	13.4419	13.5055	13.7374	13.8076	13.5256	13.8214	13.7219	13.8635	13.8435	13.7203	13.7309	13.6948	13.6048	13.6434
A_70_P 021411	HNRPDL	heterogeneous nuclear ribonucleoprotein D-like	Homo sapiens	0.0334592	0.00800853	9.12163	8.91808	9.32885	9.30902	8.99559	8.71291	8.99653	8.43824	7.8123	7.62943	7.24889	7.29206	7.57215	6.95539	6.93202
A_70_P 021416	NAP1L1	nucleosome assembly protein 1-like 1	Homo sapiens	0.00956585	0.000706	13.7164	13.9418	13.9196	13.6862	13.6711	13.3262	13.4995	13.1293	12.732	12.8563	12.9695	12.5929	12.2404	12.277	12.388
A_70_P 021446	TRA2B	transformer 2 beta homolog (Drosophila)	Homo sapiens	0.0144909	0.00170856	14.4062	14.6706	14.5244	14.4699	14.5968	14.5209	14.5225	13.9905	13.8848	13.8353	13.708	13.7768	13.4388	13.0669	13.3444
A_70_P 021481				0.0253579	0.00484575	9.51983	9.39027	9.50839	9.08618	9.03024	9.17734	9.43756	9.76016	9.74668	9.69626	9.8255	9.73505	9.99137	9.93464	9.97506
A_70_P 021486	mtg1	mitochondrial GTPase 1 homolog (S. cerevisiae)	Homo sapiens	0.00751928	0.000397	10.3747	10.3578	10.7335	10.4717	10.3511	10.4187	10.7372	10.9922	10.8188	10.9357	11.1242	11.1208	11.8768	11.7384	11.5812
A_70_P 021501	TNK2	tyrosine kinase, non-receptor, 2	Homo sapiens	0.0221857	0.00381516	14.1645	14.0135	13.8034	14.0438	13.6034	14.1797	14.4288	14.3359	14.2702	14.5433	14.7377	14.767	15.0221	15.1541	15.2919
A_70_P 021561	col12a1	collagen, type XII, alpha 1	Homo sapiens	0.0174542	0.00248341	15.8862	15.9022	16.0302	15.7847	15.7623	16.0178	16.1221	16.3641	15.9147	16.0666	16.2484	16.3148	16.358	16.5135	16.5839
A_70_P 021566	Akap9	A kinase (PRKA) anchor protein (yotiao) 9	Homo sapiens	0.0119485	0.0011608	5.20576	6.02285	5.43264	6.15277	6.14261	5.36224	4.62688	4.99196	5.02707	4.9402	5.23803	5.48254	5.58443	5.71526	5.45891
A_70_P 021591	LOC732229	similar to zinc finger, AN1-type domain 5; zinc finger, AN1-type domain 5	Homo sapiens	0.0350299	0.00869086	12.6132	12.5815	12.7005	12.4137	12.4217	12.6804	12.5751	12.9207	12.3998	12.3922	13.0574	13.1204	14.0288	14.0616	13.1386
A_70_P 021591	ZFAND5	similar to zinc finger, AN1-type domain 5; zinc finger, AN1-type domain 5	Homo sapiens	0.0350299	0.00869086	12.6132	12.5815	12.7005	12.4137	12.4217	12.6804	12.5751	12.9207	12.3998	12.3922	13.0574	13.1204	14.0288	14.0616	13.1386
A_70_P 021596				0.00349478	2.05e-05	13.1407	13.1815	13.3892	13.1397	13.2474	12.8654	12.8335	11.9006	12.8221	12.9348	11.9473	12.0054	10.6616	10.2857	10.9133
A_70_P 021626	MEG3	maternally expressed 3 (non-protein coding)	Homo sapiens	0.0210721	0.00347812	13.534	13.5647	13.6061	13.5423	13.5694	13.5389	13.5656	13.3168	13.2058	13.3222	13.3037	13.3687	13.352	13.0374	13.1933
A_70_P 021651	Spats2l	spermatogenesis associated, serine-rich 2-like	Homo sapiens	0.00554956	0.000171	9.32584	9.19811	9.53152	9.1196	9.0736	9.26658	9.08341	8.63453	8.59561	8.73747	8.15754	8.10356	7.14761	7.29558	6.98793
A_70_P 021661	arid3a	AT rich interactive domain 3A (BRIGHT-like)	Homo sapiens	0.0467642	0.0137854	16.3304	16.0666	16.4792	16.1633	16.185	16.014	16.2809	16.0623	16.1395	16.341	15.8324	15.8632	15.3815	15.6622	15.3771
A_70_P 021681	CREG1	cellular repressor of E1A-stimulated genes 1	Homo sapiens	0.0248179	0.00466339	12.8475	12.8451	13.2991	12.9974	13.3616	13.2046	13.0952	13.7246	13.8089	13.1805	13.7164	13.5999	14.1284	14.3138	14.1469
A_70_P 021696	ap3s1	adaptor-related protein complex 3, sigma 1 subunit	Homo sapiens	0.010893	0.000939	13.416	13.5435	13.4685	13.7295	13.8424	13.4318	13.3131	12.9871	13.2647	13.4238	12.946	12.8702	12.2226	12.3271	12.7032
A_70_P 021711				0.00856036	0.000536	17.6778	17.5926	17.5527	17.9621	17.8477	17.7071	17.767	17.192	17.865	17.8935	17.2076	17.2162	16.6562	16.4456	16.827
A_70_P 021726	CLIP1	CAP-GLY domain containing linker protein 1	Homo sapiens	0.00791464	0.000441	10.1206	9.97428	9.70109	10.3274	10.0046	10.3221	10.7509	11.2646	11.0267	10.7813	11.5719	11.4032	11.9693	12.2794	12.234
A_70_P 021746				0.00642905	0.00027	12.8451	12.8741	12.7262	12.4513	12.5332	12.7013	12.1267	12.2189	12.3262	12.5141	11.8348	12.0439	11.8097	11.7836	11.7252
A_70_P 021751	Capza2	capping protein (actin filament) muscle Z-line, alpha 2	Homo sapiens	0.00635315	0.000259	13.6789	13.3905	13.6048	13.5647	13.4535	13.6073	13.9346	14.2788	13.915	13.8782	14.4662	14.2913	14.7465	14.6214	14.5303
A_70_P 021761	Tyms	thymidylate synthetase	Homo sapiens	0.0163019	0.00216387	13.0516	13.1947	12.8889	13.8622	13.7577	13.0894	13.1639	12.2714	13.0655	13.5563	12.4269	12.4068	11.5192	10.9364	11.5907
A_70_P 021791				0.0330062	0.0078504	11.088	11.0072	11.0764	11.0591	11.4647	11.3841	11.3786	11.9498	11.5442	11.668	12.1439	11.9699	12.4334	12.329	11.7461
A_70_P 021796	CAMK2G	calcium/calmodulin-dependent protein kinase II gamma	Homo sapiens	0.0171787	0.00241371	9.55806	9.1974	9.45166	8.90557	9.14649	8.90486	9.0742	10.2104	9.41107	9.34479	10.0282	10.2462	10.1624	10.864	10.9181
A_70_P 021826	msmB	microseminoprotein, beta-	Homo sapiens	0.044407	0.0126855	14.1235	13.7413	14.0927	13.2067	13.54	13.7782	14.3224	14.4912	14.2994	14.6388	14.615	14.4212	13.6998	13.6498	14.0834
A_70_P 021831	gpX3	glutathione peroxidase 3 (plasma)	Homo sapiens	0.0456352	0.0132586	13.3478	13.6434	12.4198	13.5167	13.6265	12.5956	12.3452	11.8703	12.9277	12.3771	12.1315	12.6392	13.9244	14.7585	13.8424
A_70_P 021841	SPRY1	sprouty homolog 1, antagonist of FGF signaling (Drosophila)	Homo sapiens	0.047844	0.0143909	11.2668	11.1874	11.6423	11.3046	11.1173	11.3347	11.1583	10.7674	11.1949	11.2706	11.0131	10.9393	10.6514	10.3139	10.5774
A_70_P 021861	API5L1	API5-like 1; apoptosis inhibitor 5	Homo sapiens	0.0175623	0.00252399	13.6191	13.4652	13.5178	13.6985	13.6862	13.6265	13.4699	13.6355	13.7032	13.6265	13.7549	13.9223	13.9994	14.0051	14.0739
A_70_P 021861	API5	API5-like 1; apoptosis inhibitor 5	Homo sapiens	0.0175623	0.00252399	13.6191	13.4652	13.5178	13.6985	13.6862	13.6265	13.4699	13.6355	13.7032	13.6265	13.7549	13.9223	13.9994	14.0051	14.0739
A_70_P 021866	HIF1A	hypoxia inducible factor 1, alpha subunit (basic helix-loop-helix transcription factor)	Homo sapiens	0.0181456	0.00269847	8.19304	8.12179	8.10826	7.95073	7.99056	8.60658	8.66855	9.24232	8.85456	8.81751	8.98361	8.84223	8.25037	8.16426	8.90557
A_70_P 021871	NPAS2	neuronal PAS domain protein 2	Homo sapiens	0.00349478	1.62e-05	15.6806	15.4126	15.1624	12.9922	12.7906	15.2576	13.5081	11.2116	11.5263	11.5307	8.94772	8.52076	7.89133	7.86531	7.75514
A_70_P 021886	HSPA9	heat shock 70kDa protein 9 (mortalin)	Homo sapiens	0.0146651	0.00174998	5.91599	6.09249	6.16077	5.94639	5.8774	6.28408	6.4345	6.69165	6.4086	6.69916	6.91055	6.66014	7.72039	7.3727	7.88783
A_70_P 021891				0.0216645	0.00366991	7.35259	7.6707	7.64642	7.78859	7.6187	7.59922	7.69024	7.00229	7.4682	7.70021	6.7263	6.98628	6.24598	6.24598	6.7351
A_70_P 021896				0.0133636	0.00148054	12.5823	12.4317	12.5109	12.717	12.395	12.6625	12.2323	12.0775	12.1046	12.1383	11.6027	12.063	11.9557	11.9782	11.9868
A_70_P 021916	Slbp	stem-loop binding protein	Homo sapiens	0.00957603	0.000718	6.67919	6.99349	6.89904	6.92289	6.92952	7.14516	6.51457	6.54911	6.40407	6.48241	6.40355	5.93686	5.52296	5.46259	5.83758
A_70_P 021921	BLCAP	bladder cancer associated protein	Homo sapiens	0.00913238	0.000644	16.798	16.59	16.7305	16.5985	16.4637	16.9193	16.5135	16.1633	16.6176	16.5518	16.2072	16.2272	16.0085	15.8188	16.0178
A_70_P 021941	PIP4K2C	phosphatidylinositol-5-phosphate 4-kinase, type II, gamma	Homo sapiens	0.0475707	0.0142488	11.9699	11.7317	11.7863	11.9883	11.9585	11.7638	11.8384	12.2815	12.1203	12.2123	12.3271	12.4748	12.3754	12.8197	12.5269
A_70_P 021951				0.0116793	0.00110557	7.82866	7.49502	7.35259	7.63457	7.4456	7.49106	7.76931	6.48241	6.04043	5.61067	5.50005	5.39817	5.05326	5.40074	5.54261
A_70_P 022026				0.0170428	0.00235564	14.4969	14.8794	14.7732	14.2702	14.1657	13.6874	13.4535	13.5563	13.6775	13.1239	13.6177	13.4377	12.4683	12.1412	12.4033
A_70_P 022046	C3orf23	chromosome 3 open reading frame 23	Homo sapiens	0.00878429	0.000589	9.31968	9.12925	9.29493	9.30098	9.27247	9.36196	9.83238	9.99944	9.67643	9.67375	10.1587	10.0529	10.0673	9.815	10.3511
A_70_P 022051	ACADM	acyl-Coenzyme A dehydrogenase, C-4 to C-12 straight chain	Homo sapiens	0.0178785	0.00260429	12.2594	11.8879	11.9917	12.5109	12.2714	12.0219	13.2378	12.9402	12.4661	13.0766	12.9737	12.8898	14.5837	15.4779	15.3124
A_70_P 022071	RGS2	regulator of G-protein signaling 2, 24kDa	Homo sapiens	0.023787	0.00432644	7.16248	7.34496	7.46166	7.52523	7.54617	7.68651	7.5579	7.19456	6.99074	6.88494	6.73362	6.4772	6.40562	6.10534	6.40281
A_70_P 022116				0.0103292	0.000829	11.1757	11.4485	11.3841	11.5686	11.579	11.4021	10.9457	10.8147	11.1285	11.289	10.6878	10.6906	10.9393	10.5921	10.7205
A_70_P 022131	RPS27AP7	ribosomal protein S27a pseudogene 7	Homo sapiens	0.00623251	0.00024	11.5027	11.4882	11.6967	11.3607	11.6071	11.1576	11.5947	9.01781	9.46803	9.72101	9.26878	9.3424	9.43384	10.1894	10.3215
A_70_P 022168	rab12	RAB12, member RAS oncogene family	Homo sapiens	0.0337411	0.00815666	11.7519	11.7066	11.6398	11.5562	11.73	11.5622	11.3872	11.4219	11.7198	11.7618	11.7104	11.6486	12.4343	12.7433	12.4524
A_70_P 022181	SH3D19	SH3 domain containing 19	Homo sapiens	0.0181334	0.00268866	8.54276	8.692	8.22776	8.5552	8.69091	8.19158	7.92779	8.24623	8.33197	8.45294	7.92686	7.94357	7.83241	7.61702	7.58808
A_70_P 022191	PREPL	prolyl endopeptidase-like	Homo sapiens	0.0466327	0.0137094	14.9304	15.5332	14.7842	15.5389	15.4752	15.7025	15.0194	14.9558	15.3003	15.1764	15.2949	15.0687	14.9704	14.8869	14.6284
A_70_P 022218	LOC729505	hypothetical LOC729505; similar to hCG2040565; high-mobility group nucleosomal binding domain 2; similar to high-mobility group nucleosomal binding domain 2	Homo sapiens	0.0203975	0.00329994	10.7888	10.6592	10.9208	10.9068	10.953	10.9963	10.4676	9.88452	9.82763	9.8684	10.0928	10.1427	10.2409	9.96203	10.2476
A_70_P 022218	LOC729687	hypothetical LOC729505; similar to hCG2040565; high-mobility group nucleosomal binding domain 2; similar to high-mobility group nucleosomal binding domain 2	Homo sapiens	0.0203975	0.00329994	10.7888	10.6592	10.9208	10.9068	10.953	10.9963	10.4676	9.88452	9.82763	9.8684	10.0928	10.1427	10.2409	9.96203	10.2476
A_70_P 022218	HMGN2	hypothetical LOC729505; similar to hCG2040565; high-mobility group nucleosomal binding domain 2; similar to high-mobility group nucleosomal binding domain 2	Homo sapiens	0.0203975	0.00329994	10.7888	10.6592	10.9208	10.9068	10.953	10.9963	10.4676	9.88452	9.82763	9.8684	10.0928	10.1427	10.2409	9.96203	10.2476
A_70_P 022218	LOC648822	hypothetical LOC729505; similar to hCG2040565; high-mobility group nucleosomal binding domain 2; similar to high-mobility group nucleosomal binding domain 2	Homo sapiens	0.0203975	0.00329994	10.7888	10.6592	10.9208	10.9068	10.953	10.9963	10.4676	9.88452	9.82763	9.8684	10.0928	10.1427	10.2409	9.96203	10.2476
A_70_P 022226	FHOD3	formin homology 2 domain containing 3	Homo sapiens	0.0481203	0.0145475	13.2124	13.0088	13.0526	13.1057	13.2135	13.3183	13.2979	13.9304	13.6086	13.4813	13.7219	13.5069	13.6761	14.0301	13.9905
A_70_P 022241	NCOA1	nuclear receptor coactivator 1	Homo sapiens	0.00566109	0.000178	13.401	13.4699	13.582	12.7903	13.1773	13.1557	13.2287	12.9221	13.0883	13.0691	12.7196	12.6124	12.0246	11.9992	12.0809
A_70_P 022246	ENO3	enolase 3 (beta, muscle)	Homo sapiens	0.00436932	5.74e-05	15.7623	15.1273	15.8909	14.2252	14.6548	15.6441	16.9103	17.5003	16.7389	16.9193	17.7959	17.6118	17.9437	18.1871	18.2039
A_70_P 022301	fhl1	four and a half LIM domains 1	Homo sapiens	0.0388507	0.0102829	5.79419	5.84315	6.06864	6.28089	6.07027	6.20677	6.52864	6.83624	6.55718	6.40795	6.7527	6.6046	7.6395	7.8114	7.18093
A_70_P 022341				0.0172571	0.00243735	7.06101	6.79947	7.20478	6.90275	6.93669	6.95604	7.18708	7.08188	6.73118	6.74496	7.0918	7.54106	8.00821	8.21721	8.37218
A_70_P 022351	PPCDC	phosphopantothenoylcysteine decarboxylase	Homo sapiens	0.0140775	0.00162534	8.64842	8.57697	8.56369	8.70836	8.44823	8.24546	8.66424	9.31204	8.91875	9.01104	9.36841	9.39027	9.62973	9.85778	9.64574
A_70_P 022381	FKBP5	FK506 binding protein 5	Homo sapiens	0.0326276	0.00764478	9.99268	11.9576	10.3858	11.2488	11.1147	11.534	10.2232	9.13074	9.66865	10.2841	9.34479	9.42577	12.9199	12.5012	10.8979
A_70_P 022386	RAB11FIP3	RAB11 family interacting protein 3 (class II)	Homo sapiens	0.00551043	0.000164	10.0173	10.0921	10.0972	9.97649	10.0246	9.71605	9.4	9.39027	9.95524	9.71272	9.44469	9.20289	9.00048	9.02259	9.11434
A_70_P 022396	rwdd1	RWD domain containing 1-like 1; RWD domain containing 1	Homo sapiens	0.0339437	0.00823819	14.2238	14.1629	14.1045	14.2654	13.975	14.2411	14.2668	14.5209	14.2162	14.3271	14.3205	14.0465	14.7628	14.6113	14.6413
A_70_P 022396	RWDD1L1	RWD domain containing 1-like 1; RWD domain containing 1	Homo sapiens	0.0339437	0.00823819	14.2238	14.1629	14.1045	14.2654	13.975	14.2411	14.2668	14.5209	14.2162	14.3271	14.3205	14.0465	14.7628	14.6113	14.6413
A_70_P 022406				0.0128573	0.00136711	9.79455	9.75777	9.7829	9.82282	9.88101	9.7859	10.1624	10.0599	9.90462	10.3181	10.0067	10.0329	9.90839	9.69108	9.74594
A_70_P 022411	IL21R	interleukin 21 receptor	Homo sapiens	0.0256159	0.00494489	6.36357	6.40795	6.65609	6.6002	6.5171	6.42778	7.26686	7.01377	6.67244	6.79316	7.95349	7.65033	7.99786	8.37486	8.65598
A_70_P 022421	ATP6AP2	ATPase, H+ transporting, lysosomal accessory protein 2	Homo sapiens	0.00922055	0.000662	10.0516	9.81906	9.85051	10.0688	9.83382	10.1984	10.6742	11.1775	10.9914	11.0228	11.4111	11.182	11.2133	10.9054	11.1856
A_70_P 022446	Mad2l1	MAD2 mitotic arrest deficient-like 1 (yeast)	Homo sapiens	0.0455389	0.0132056	8.58414	8.85669	8.92271	8.60443	8.895	9.01966	8.81318	8.54051	7.8209	7.62248	7.57616	7.01564	7.60267	7.00446	7.44953
A_70_P 022451	SPTBN1	spectrin, beta, non-erythrocytic 1	Homo sapiens	0.0466824	0.0137364	14.9857	14.848	14.9675	14.5452	14.7962	14.8991	14.7782	14.9747	14.6885	14.7131	14.692	14.82	14.5077	14.6284	14.402
A_70_P 022496	Ckap4	cytoskeleton-associated protein 4	Homo sapiens	0.0169434	0.00232976	7.43952	8.10499	7.07966	8.24955	8.2556	7.22774	6.81979	7.27748	7.14516	7.40782	6.81224	7.013	7.19224	7.77282	7.38492
A_70_P 022511	FGD3	FYVE, RhoGEF and PH domain containing 3	Homo sapiens	0.0358034	0.00900078	5.18571	4.99488	5.29769	4.88197	5.14736	4.98454	5.31174	6.20589	5.76943	6.22422	5.83758	6.19463	5.70724	6.32926	5.73356
A_70_P 022596	ABTB2	ankyrin repeat and BTB (POZ) domain containing 2	Homo sapiens	0.0260252	0.00508628	9.50919	9.43384	9.31968	9.25942	8.98564	9.04754	8.91031	8.47435	8.78253	8.53243	8.70327	8.67469	7.92928	7.94645	8.21297
A_70_P 022606	SIGLEC1	sialic acid binding Ig-like lectin 1, sialoadhesin	Homo sapiens	0.0159509	0.00206643	11.039	10.974	10.8813	11.0313	10.9546	10.909	11.0618	10.4445	10.1926	10.3268	10.4745	10.66	10.3627	10.4923	10.4923
A_70_P 022611	DMAP1	DNA methyltransferase 1 associated protein 1	Homo sapiens	0.0472392	0.0140634	9.76239	9.64399	9.66865	9.45719	9.31897	9.54831	9.64857	9.65146	9.74872	9.99336	10.1948	9.96287	10.3384	10.12	10.1747
A_70_P 022616	LPIN2	lipin 2	Homo sapiens	0.00630824	0.00025	9.63504	9.88986	9.57687	9.83047	9.59759	9.35288	9.04219	8.90486	9.36637	9.32506	9.09826	9.1502	8.35595	8.42921	8.31092
A_70_P 022781				0.024788	0.00464898	16.6478	16.5579	16.5518	16.59	16.6968	16.8403	16.5264	15.9414	16.1964	16.2388	16.0717	16.185	15.9726	15.9244	15.6843
A_70_P 022831	GPR56	G protein-coupled receptor 56	Homo sapiens	0.00495217	0.000115	4.86484	4.91207	4.9976	4.98072	5.23702	5.09211	4.94521	5.45579	5.44237	5.36224	5.75963	5.93192	6.44944	6.54693	6.46923
A_70_P 022851	SRI	sorcin	Homo sapiens	0.0310937	0.00701005	7.16757	7.28662	6.69556	7.40356	7.3554	7.239	7.19817	7.2214	7.21457	7.61005	7.30364	7.2646	6.72765	6.5	6.48897
A_70_P 022876	ARHGAP27	Rho GTPase activating protein 27	Homo sapiens	0.00396337	3.5e-05	11.001	10.8569	10.8876	10.6675	10.5157	11.0045	11.7863	12.328	11.6737	11.8968	12.2862	12.406	11.6664	12.1576	12.1421
A_70_P 022916	MAP3K14	mitogen-activated protein kinase kinase kinase 14	Homo sapiens	0.029946	0.00648105	7.90424	8.03885	7.54743	7.0201	7.06866	7.06613	6.80243	8.84539	5.87513	6.87612	8.97009	9.0483	7.92539	8.03519	8.94772
A_70_P 022921	Tcfl5	transcription factor-like 5 (basic helix-loop-helix)	Homo sapiens	0.0430175	0.0120714	7.19224	7.21386	7.11389	7.06866	7.07736	6.84911	6.69095	6.79537	6.8803	6.68305	6.65466	6.50977	5.96232	6.31846	6.41753
A_70_P 022926	SLC26A11	solute carrier family 26, member 11	Homo sapiens	0.0309513	0.00695328	8.59877	8.8461	8.89186	9.35798	9.08341	9.16236	8.4715	7.73496	8.11672	8.07248	7.95132	7.96122	8.10178	7.88584	8.02774
A_70_P 022961	myo6	myosin VI	Homo sapiens	0.017298	0.00244467	9.77603	9.73049	9.71075	9.82418	9.78143	10.2906	9.90533	10.7248	10.6135	10.7791	10.5493	10.7674	9.98936	9.82054	10.2286
A_70_P 022966	SUOX	sulfite oxidase	Homo sapiens	0.043624	0.0123301	11.9103	11.8263	12.1534	12.2759	12.5034	12.0161	12.5524	12.3351	12.6373	12.5573	12.2147	12.395	12.183	12.6102	12.4703
A_70_P 023036				0.0165506	0.00222032	10.7313	9.43984	10.5564	10.0932	9.79369	10.9402	11.1812	11.8348	10.8955	11.1554	11.5753	11.6558	11.8618	12.8312	12.3037
A_70_P 023041	GATA3	GATA binding protein 3	Homo sapiens	0.00520759	0.000133	8.55358	7.9403	8.63683	8.17222	7.92928	9.00889	9.14649	9.82685	9.23706	9.31035	9.73846	9.74515	10.0913	10.7437	10.4032
A_70_P 023046	AFF1	AF4/FMR2 family, member 1	Homo sapiens	0.0198112	0.0031279	10.2857	10.1822	10.6666	10.5838	10.6666	10.7842	10.7609	11.6045	11.1471	10.9914	11.6063	11.5801	12.5974	12.3098	12.194
A_70_P 023056	TIPARP	TCDD-inducible poly(ADP-ribose) polymerase	Homo sapiens	0.0295944	0.00636433	11.7219	11.7836	11.5821	11.6626	11.504	11.6002	11.5109	11.6071	11.5398	11.5711	11.5313	11.5726	11.0664	11.2172	11.1648
A_70_P 023106				0.0497695	0.015491	10.1637	8.93509	9.94987	9.5113	10.2605	10.5599	11.1166	10.9914	10.7718	10.6666	10.2667	10.2619	9.28241	9.03103	8.47645
A_70_P 023116	ALG9	asparagine-linked glycosylation 9, alpha-1,2-mannosyltransferase homolog (S. cerevisiae)	Homo sapiens	0.00527663	0.000149	9.61439	10.02	9.33907	9.95467	10.0812	9.75561	9.39837	9.06903	9.57469	9.66391	9.59183	9.64718	9.04909	8.98703	9.0736
A_70_P 023156	DOCK4	dedicator of cytokinesis 4	Homo sapiens	0.00794058	0.000447	10.3063	10.4298	10.1396	11.0017	10.4205	10.0681	10.6225	11.1433	10.6425	10.5286	11.1908	11.2563	11.047	10.8971	10.959
A_70_P 023181	GMIP	GEM interacting protein	Homo sapiens	0.00859025	0.000546	9.4579	9.49908	9.29841	9.79715	9.46886	9.22414	9.05396	9.17734	9.62349	9.76312	9.07758	9.08837	8.61133	8.51248	8.58249
A_70_P 023231	MAP1B	microtubule-associated protein 1B	Homo sapiens	0.0278803	0.00579304	10.7914	10.8351	11.0484	11.0553	11.2101	11.4323	11.3002	11.2428	10.3853	10.2751	10.2979	9.88193	9.68618	9.66865	9.97004
A_70_P 023251	Runx1	runt-related transcription factor 1	Homo sapiens	0.0109152	0.000944	12.9942	12.9612	13.0883	13.1739	13.1749	13.3168	12.8147	12.5573	12.455	12.3136	12.3825	12.3409	12.0492	12.0151	11.8433
A_70_P 023296				0.036576	0.00927923	5.26728	5.28869	5.52438	5.67791	5.53099	5.49014	4.81231	4.74115	4.67957	4.47032	4.93283	4.80447	4.86269	5.22025	5.40414
A_70_P 023311				0.00733113	0.000372	7.502	7.22293	7.54877	7.2222	7.6412	7.53582	7.45822	7.50583	7.797	8.12179	7.74301	7.62867	7.22441	7.24252	7.22821
A_70_P 023336				0.0301879	0.00658398	10.9024	10.5458	10.9584	10.5814	10.9024	11.093	10.3679	10.9264	10.2667	10.4129	10.3312	9.97299	10.5	10.2371	10.0055
A_70_P 023491				0.0226709	0.00393592	7.22293	7.39321	7.16845	7.62527	7.63546	7.49928	7.23136	6.78325	6.81446	6.58917	6.60163	6.83624	6.79087	6.67244	6.71343
A_70_P 023631	MAP1B	microtubule-associated protein 1B	Homo sapiens	0.0192783	0.00300791	8.37627	8.20231	8.14681	8.53579	7.94715	8.18011	8.39164	8.11672	8.40803	8.61877	7.87507	7.82407	7.03805	6.87817	7.2784
A_70_P 023741	LOC442041	similar to zinc finger protein 347; zinc finger protein 532	Homo sapiens	0.0471143	0.0139803	6.18431	6.33412	6.25218	6.35768	6.10906	6.06285	5.84218	5.96941	5.79623	5.77754	5.97687	6.30202	6.20411	5.35571	6.29602
A_70_P 023741	znf532	similar to zinc finger protein 347; zinc finger protein 532	Homo sapiens	0.0471143	0.0139803	6.18431	6.33412	6.25218	6.35768	6.10906	6.06285	5.84218	5.96941	5.79623	5.77754	5.97687	6.30202	6.20411	5.35571	6.29602
A_70_P 023771				0.0225803	0.00390902	6.98554	6.79167	6.93754	6.81446	6.89904	7.43675	7.63788	7.76137	7.47475	7.7092	7.51649	7.2214	7.26233	7.00095	7.22975
A_70_P 023796	Ska1	chromosome 18 open reading frame 24	Homo sapiens	0.0271897	0.00549427	15.2865	15.2497	15.4674	15.3771	15.5555	15.6222	15.6477	14.82	14.7003	14.5988	14.5399	14.7337	14.7026	14.4288	14.5486
A_70_P 023836	BTBD10	BTB (POZ) domain containing 10	Homo sapiens	0.0495095	0.0153364	10.4227	10.3274	10.5071	10.7463	10.7455	10.8351	10.971	10.855	10.9663	10.9292	10.8171	10.923	10.6389	10.503	10.6608
A_70_P 023851				0.0381722	0.0100188	10.4422	10.2658	10.6686	11.2213	10.995	10.6931	11.4975	11.2668	11.1086	10.943	11.1275	11.3113	11.3963	11.2895	11.4942
A_70_P 023931				0.0226284	0.00391935	8.32716	7.78161	8.18753	8.29117	7.95608	8.68929	9.0899	9.67442	9.43756	9.60389	9.63589	9.29187	8.58091	8.28747	8.49449
A_70_P 023966	vars	valyl-tRNA synthetase	Homo sapiens	0.0321323	0.00745408	7.63225	7.48824	7.61794	7.28588	7.2646	7.0918	7.57158	8.00821	7.75175	7.79856	8.09363	7.93292	9.21749	8.88387	8.26019
A_70_P 023971				0.0334253	0.00798325	5.76132	5.22482	5.46259	5.06239	5.09622	5.08656	5.10262	5.64309	5.05908	5.78458	6.27237	6.46599	6.65609	7.05269	7.37747
A_70_P 023986	LOC730031	similar to Afadin (Protein AF-6); myeloid/lymphoid or mixed-lineage leukemia (trithorax homolog, Drosophila); translocated to, 4	Homo sapiens	0.0248179	0.00466119	8.73958	8.37555	8.64302	8.12098	8.46878	8.63895	8.93577	9.98026	9.24066	9.03178	9.57093	9.63837	9.45661	10.4158	10.2708
A_70_P 023986	mllt4	similar to Afadin (Protein AF-6); myeloid/lymphoid or mixed-lineage leukemia (trithorax homolog, Drosophila); translocated to, 4	Homo sapiens	0.0248179	0.00466119	8.73958	8.37555	8.64302	8.12098	8.46878	8.63895	8.93577	9.98026	9.24066	9.03178	9.57093	9.63837	9.45661	10.4158	10.2708
A_70_P 023991	NECAP2	NECAP endocytosis associated 2	Homo sapiens	0.0446319	0.0127853	14.7085	14.7842	14.6091	14.8031	14.8794	14.9704	14.6726	14.4158	14.6982	14.7311	14.6885	14.6303	14.4992	14.3787	14.4787
A_70_P 024041				0.0131997	0.00145638	9.71533	9.67238	9.81906	9.66475	9.58501	9.53562	9.39925	9.33766	9.4919	9.50384	9.20359	9.03452	8.72167	8.60658	8.84907
A_70_P 024076				0.00963183	0.000726	13.383	13.1731	13.1517	13.2023	13.0556	13.2198	13.4774	13.7978	13.3542	13.5032	13.7794	13.651	14.0363	14.2561	14.1131
A_70_P 024081	Sels	selenoprotein S	Homo sapiens	0.0398011	0.0106719	17.2404	17.2076	17.1623	17.3438	17.2076	17.3027	17.3116	17.0219	17.1754	16.8845	16.9341	16.9786	16.7243	16.3704	16.6295
A_70_P 024091	C8orf82	chromosome 8 open reading frame 82	Homo sapiens	0.0355842	0.00888302	11.302	11.1797	11.4227	11.2599	11.2882	11.3718	11.6131	11.5384	11.6974	11.5202	11.4832	11.5177	11.4858	11.6974	11.5719
A_70_P 024096	ppl	periplakin	Homo sapiens	0.0140046	0.00161215	12.2985	13.1975	11.7845	13.2793	13.2174	12.1215	12.3971	12.5109	12.8094	12.2923	12.43	12.6279	14.0752	13.5724	13.3432
A_70_P 024106				0.00852274	0.000525	10.5703	10.4009	10.6801	10.4067	10.2253	10.5671	10.5172	11.1554	10.7741	11.0159	11.2092	11.2632	11.4392	12.3108	11.9685
A_70_P 024131	LOC652614	similar to HLA class I histocompatibility antigen, A-11 alpha chain precursor (MHC class I antigen A*11)	Homo sapiens	0.0111487	0.000985	7.87343	7.5447	7.73271	8.29606	7.5986	8.26582	9.09891	10.6374	10.1149	9.72908	11.5109	11.1399	11.6892	11.6446	10.6271
A_70_P 024151	HLA-DRB4	major histocompatibility complex, class II, DR beta 4; major histocompatibility complex, class II, DR beta 1	Homo sapiens	0.0118491	0.00113738	6.44944	5.41921	6.50277	5.68484	6.08342	6.24673	7.53047	7.9	7.79194	8.74843	8.29475	8.05702	8.42147	7.99922	6.77867
A_70_P 024151	hla-drb1	major histocompatibility complex, class II, DR beta 4; major histocompatibility complex, class II, DR beta 1	Homo sapiens	0.0118491	0.00113738	6.44944	5.41921	6.50277	5.68484	6.08342	6.24673	7.53047	7.9	7.79194	8.74843	8.29475	8.05702	8.42147	7.99922	6.77867
A_70_P 024176	FTLP2	similar to ferritin, light polypeptide; ferritin, light polypeptide	Homo sapiens	0.0171837	0.00241634	15.6057	15.5836	15.6254	15.3653	15.9943	15.3174	14.9326	14.4699	15.007	14.7357	14.317	14.4389	14.1565	14.9878	14.2044
A_70_P 024176	FTL	similar to ferritin, light polypeptide; ferritin, light polypeptide	Homo sapiens	0.0171837	0.00241634	15.6057	15.5836	15.6254	15.3653	15.9943	15.3174	14.9326	14.4699	15.007	14.7357	14.317	14.4389	14.1565	14.9878	14.2044
A_70_P 024181	TUBA1A	tubulin, alpha 1a	Homo sapiens	0.00715376	0.00035	17.9962	18.028	17.9006	18.1382	18.028	17.9267	17.9333	17.4406	17.8147	17.865	17.3346	17.4207	16.7447	16.09	16.5041
A_70_P 024182	TUBA1A	tubulin, alpha 1a	Homo sapiens	0.0119986	0.00117404	17.8147	18.1048	17.8839	17.9267	17.9741	17.9148	17.8147	17.395	17.7263	17.8367	17.4024	17.2802	16.5653	15.6874	16.336
A_70_P 024186	calml4	calmodulin-like 4	Homo sapiens	0.0367406	0.00935351	13.2432	13.2299	13.306	13.2781	13.1836	13.5118	13.3222	12.954	12.763	12.7189	12.9452	13.0174	12.9985	12.7538	12.765
A_70_P 024216	EEF1A1P5	eukaryotic translation elongation factor 1 alpha-like 7; eukaryotic translation elongation factor 1 alpha-like 3; similar to eukaryotic translation elongation factor 1 alpha 1; eukaryotic translation elongation factor 1 alpha 1	Homo sapiens	0.0339437	0.0082417	16.6968	16.6761	16.8191	16.4919	17.0219	16.5985	16.2913	15.9337	16.389	16.3024	15.5861	15.8359	15.3339	15.9337	15.3406
A_70_P 024216	EEF1A1P9	eukaryotic translation elongation factor 1 alpha-like 7; eukaryotic translation elongation factor 1 alpha-like 3; similar to eukaryotic translation elongation factor 1 alpha 1; eukaryotic translation elongation factor 1 alpha 1	Homo sapiens	0.0339437	0.0082417	16.6968	16.6761	16.8191	16.4919	17.0219	16.5985	16.2913	15.9337	16.389	16.3024	15.5861	15.8359	15.3339	15.9337	15.3406
A_70_P 024216	EEF1A1P24	eukaryotic translation elongation factor 1 alpha-like 7; eukaryotic translation elongation factor 1 alpha-like 3; similar to eukaryotic translation elongation factor 1 alpha 1; eukaryotic translation elongation factor 1 alpha 1	Homo sapiens	0.0339437	0.0082417	16.6968	16.6761	16.8191	16.4919	17.0219	16.5985	16.2913	15.9337	16.389	16.3024	15.5861	15.8359	15.3339	15.9337	15.3406
A_70_P 024216	EEF1A1	eukaryotic translation elongation factor 1 alpha-like 7; eukaryotic translation elongation factor 1 alpha-like 3; similar to eukaryotic translation elongation factor 1 alpha 1; eukaryotic translation elongation factor 1 alpha 1	Homo sapiens	0.0339437	0.0082417	16.6968	16.6761	16.8191	16.4919	17.0219	16.5985	16.2913	15.9337	16.389	16.3024	15.5861	15.8359	15.3339	15.9337	15.3406
A_70_P 024221	COL1A2	collagen, type I, alpha 2	Homo sapiens	0.0287608	0.00606134	10.6271	10.445	10.5257	11.4134	11.7118	10.2104	10.586	10.1403	10.7609	10.5501	9.71838	9.94822	9.80264	9.81332	9.99702
A_70_P 024231	UBC	ubiquitin C	Homo sapiens	0.0388527	0.0102903	14.2142	13.7655	14.1065	13.7114	13.6206	13.6862	13.2938	13.6367	13.2322	13.3432	13.1527	13.1883	13.8062	13.3905	13.1773
A_70_P 024241	ACTG1	actin, gamma 1	Homo sapiens	0.019213	0.00298096	15.1468	14.8573	15.3066	14.8391	15.0687	14.7465	15.3339	15.8445	14.9628	15.4804	16.2388	16.1908	16.3024	16.9103	16.4919
A_70_P 024291	TPM1	tropomyosin 1 (alpha)	Homo sapiens	0.0169133	0.00231638	16.9103	16.6617	17.1273	16.1395	17.0076	16.9624	17.2956	17.3882	17.1465	17.2162	17.4656	17.4907	17.6878	17.8477	17.7744
A_70_P 024306	SFRS3	splicing factor, arginine/serine-rich 3	Homo sapiens	0.019049	0.00294009	17.4726	17.4812	17.4024	17.4562	17.5624	17.5077	17.3027	17.0477	17.3346	17.2227	16.6478	16.8336	16.3471	16.7099	16.4735
A_70_P 024336	Robo4	roundabout homolog 4, magic roundabout (Drosophila)	Homo sapiens	0.0344905	0.00843062	8.08013	8.00593	7.98736	8.08958	8.12256	8.08405	8.85043	8.37423	8.11452	8.13109	8.60364	8.44539	8.876	9.12374	8.70411
A_70_P 024337	Robo4	roundabout homolog 4, magic roundabout (Drosophila)	Homo sapiens	0.0173779	0.00245944	6.99435	6.80848	6.73118	6.67089	6.87293	6.91864	7.67573	6.98494	7.20398	6.74148	7.48216	7.23986	7.70391	7.54554	7.55973
A_70_P 024351	MYH1	myosin, heavy chain 1, skeletal muscle, adult	Homo sapiens	0.0250941	0.00474639	7.40054	7.45045	7.24947	7.59345	7.37192	7.29746	7.56848	6.9261	6.93669	7.27996	6.91864	6.81901	6.53208	7.01377	6.91145
A_70_P 024376	SLC5A8	solute carrier family 5 (iodide transporter), member 8	Homo sapiens	0.0126342	0.00130672	12.0975	12.11	12.2931	11.9217	11.8794	11.6045	11.7293	10.5838	10.976	11.0337	11.0591	11.0755	10.9096	10.8272	10.9423
A_70_P 024377	SLC5A8	solute carrier family 5 (iodide transporter), member 8	Homo sapiens	0.0260254	0.00509287	12.0928	12.0775	12.2582	11.8864	11.7384	11.4889	11.5123	10.388	10.7935	10.8756	10.8425	10.9001	10.7477	10.8762	10.971
A_70_P 024427	TRIB1	tribbles homolog 1 (Drosophila)	Homo sapiens	0.0128947	0.00138347	15.6912	15.9337	15.8517	16.0034	15.8324	15.999	15.5234	15.3033	15.4126	15.6057	15.2191	15.1678	15.2026	15.1224	15.3265
A_70_P 024456				0.00458089	8e-05	15.5297	15.6222	15.8769	15.2163	15.3653	15.5664	16.0262	16.9875	16.0815	15.9726	17.1361	17.0219	17.6302	18.0072	17.9148
A_70_P 024462	EEF1A1P5	eukaryotic translation elongation factor 1 alpha-like 7; eukaryotic translation elongation factor 1 alpha-like 3; similar to eukaryotic translation elongation factor 1 alpha 1; eukaryotic translation elongation factor 1 alpha 1	Homo sapiens	0.0156422	0.00198627	15.6622	15.7553	15.8987	15.7025	15.8683	15.612	15.0995	14.5968	15.1157	14.8991	14.8225	14.9304	14.4716	15.2949	14.5054
A_70_P 024462	EEF1A1P9	eukaryotic translation elongation factor 1 alpha-like 7; eukaryotic translation elongation factor 1 alpha-like 3; similar to eukaryotic translation elongation factor 1 alpha 1; eukaryotic translation elongation factor 1 alpha 1	Homo sapiens	0.0156422	0.00198627	15.6622	15.7553	15.8987	15.7025	15.8683	15.612	15.0995	14.5968	15.1157	14.8991	14.8225	14.9304	14.4716	15.2949	14.5054
A_70_P 024462	EEF1A1P24	eukaryotic translation elongation factor 1 alpha-like 7; eukaryotic translation elongation factor 1 alpha-like 3; similar to eukaryotic translation elongation factor 1 alpha 1; eukaryotic translation elongation factor 1 alpha 1	Homo sapiens	0.0156422	0.00198627	15.6622	15.7553	15.8987	15.7025	15.8683	15.612	15.0995	14.5968	15.1157	14.8991	14.8225	14.9304	14.4716	15.2949	14.5054
A_70_P 024462	EEF1A1	eukaryotic translation elongation factor 1 alpha-like 7; eukaryotic translation elongation factor 1 alpha-like 3; similar to eukaryotic translation elongation factor 1 alpha 1; eukaryotic translation elongation factor 1 alpha 1	Homo sapiens	0.0156422	0.00198627	15.6622	15.7553	15.8987	15.7025	15.8683	15.612	15.0995	14.5968	15.1157	14.8991	14.8225	14.9304	14.4716	15.2949	14.5054
A_70_P 024466	HSPA8	heat shock 70kDa protein 8	Homo sapiens	0.0317894	0.00731315	16.9624	17.04	16.9624	16.4977	16.9492	16.6836	16.7676	16.2316	16.9273	16.6761	16.5458	16.3947	16.0442	16.0302	15.7732
A_70_P 024486	HMMR	hyaluronan-mediated motility receptor (RHAMM)	Homo sapiens	0.00624638	0.000243	13.2601	13.1096	13.2742	13.1649	13.2219	12.8692	12.9985	12.7442	12.8978	12.9951	12.6448	12.7189	12.308	12.4269	12.3503
A_70_P 024494	ywhaq	tyrosine 3-monooxygenase/tryptophan 5-monooxygenase activation protein, theta polypeptide	Homo sapiens	0.0195393	0.0030694	13.1883	13.2046	12.8355	13.0574	12.8535	13.0535	12.9221	12.4334	12.7091	12.8374	12.4592	12.4542	12.0975	11.909	11.9843
A_70_P 024496	COL1A1	collagen, type I, alpha 1	Homo sapiens	0.0187471	0.00285199	13.1262	12.9951	13.0819	13.7593	13.8682	12.7805	12.8748	11.7393	12.5851	12.2476	11.5947	12.1397	11.8326	11.5661	11.7798
A_70_P 024501	bin1	bridging integrator 1	Homo sapiens	0.012347	0.00124298	11.9893	11.6446	11.9959	10.8971	11.2164	11.8364	12.2397	12.6181	12.0608	12.0017	12.768	12.6032	13.1639	13.0289	12.801
A_70_P 024536	atl2	atlastin GTPase 2	Homo sapiens	0.0065499	0.000285	11.9984	11.772	11.8528	11.683	11.6695	11.9348	12.1702	12.7883	12.3046	12.306	12.4566	12.5815	13.2542	13.0599	12.9623
A_70_P 024546	nox5	NADPH oxidase, EF-hand calcium binding domain 5	Homo sapiens	0.028698	0.00604556	10.5586	10.4267	10.5016	10.8272	10.7274	10.6128	10.1682	9.71892	10.074	10.0336	10.1698	10.3498	10.287	10.4472	10.7477
A_70_P 024566	Tgfbr2	transforming growth factor, beta receptor II (70/80kDa)	Homo sapiens	0.00957135	0.000711	11.45	11.2481	11.5634	11.377	11.5644	11.686	11.4781	11.1104	11.2616	11.1298	11.2684	11.3978	10.6476	10.594	10.6468
A_70_P 024581	Pak1	p21 protein (Cdc42/Rac)-activated kinase 1	Homo sapiens	0.00436932	5.76e-05	9.97894	10.1603	9.8255	10.3	9.81415	9.86473	10.4816	12.0072	10.882	10.8411	11.7678	11.7888	12.2904	12.4867	12.7734
A_70_P 024616	col4a2	collagen, type IV, alpha 2	Homo sapiens	0.0377299	0.00983257	7.79483	7.76931	7.6473	7.38782	7.62867	7.78729	8.1241	8.2413	8.04336	8.3792	8.44606	8.53087	8.37339	8.05866	8.13037
A_70_P 024626				0.00933774	0.000676	8.29749	8.06278	8.30778	7.88584	7.95132	8.38825	8.61054	9.03821	8.83834	8.73234	8.85456	9.01722	9.29777	9.77467	9.26255
A_70_P 024631	Cep57	centrosomal protein 57kDa	Homo sapiens	0.0253199	0.00481824	10.2598	10.2462	10.4724	10.5586	10.5323	10.1369	10.2491	10.3343	10.1552	10.3	10.1019	10.443	9.8634	9.87751	9.87751
A_70_P 024646				0.0480234	0.014501	9.68445	9.67821	10.0046	9.80894	10.0482	9.70891	9.22357	8.67689	8.94176	8.84907	9.07474	9.21707	9.08042	9.01104	9.4032
A_70_P 024671				0.0470738	0.0139517	12.0796	10.7477	11.6096	9.61439	10.2803	11.7484	12.0809	11.8274	12.1853	12.129	12.2415	11.7461	11.7813	11.6278	11.8319
A_70_P 024711	SCARF1	scavenger receptor class F, member 1	Homo sapiens	0.00816289	0.000478	7.41677	7.21457	7.36002	6.82242	7.15021	7.67929	8.22067	8.80777	8.50577	8.70411	8.80208	9.19307	8.7907	8.94017	8.70045
A_70_P 024716	LARS	leucyl-tRNA synthetase	Homo sapiens	0.0121413	0.00120198	10.5411	10.5979	10.5187	10.7255	10.6102	10.6489	10.4949	10.404	10.5557	10.6152	10.6389	10.7083	10.9636	10.9332	10.9319
A_70_P 024721	DCAF8	WD repeat domain 42A	Homo sapiens	0.0263947	0.00523313	10.3384	10.3247	10.4017	10.3431	10.2524	10.2929	9.91551	10.1911	10.2307	10.247	10.3408	10.3584	11.0804	11.1881	11.4021
A_70_P 024751	C6orf153	chromosome 6 open reading frame 153	Homo sapiens	0.00671802	0.000302	8.77124	8.92343	8.87474	8.60167	8.96094	8.77994	8.20827	8.14681	8.3627	8.07627	8.01216	8.02272	8.17305	8.09573	8.1569
A_70_P 024826	c13orf15	chromosome 13 open reading frame 15	Homo sapiens	0.00675316	0.000309	13.3192	13.5514	12.1116	13.3222	13.393	13.9981	14.0089	14.3683	13.8979	13.7882	13.9579	14.3437	14.9903	14.9926	14.8136
A_70_P 024886	Chmp4c	chromatin modifying protein 4C	Homo sapiens	0.0464706	0.0135868	6.53136	6.15198	6.86045	8.02998	7.55661	7.33574	6.34995	8.98994	7.98452	8.58149	8.61877	8.90202	8.18508	8.8113	8.62363
A_70_P 024891	CD44	CD44 molecule (Indian blood group)	Homo sapiens	0.0108446	0.000929	13.5947	13.4502	13.5154	13.4071	13.1283	13.582	13.5178	13.9595	13.5435	13.7284	13.8022	13.8175	14.1374	14.0333	14.1198
A_70_P 024896	ST3GAL2	ST3 beta-galactoside alpha-2,3-sialyltransferase 2	Homo sapiens	0.0128037	0.00135384	10.1246	10.1243	9.97563	10.094	10.1705	10.5301	10.2499	10.8096	10.5222	10.4032	10.8272	10.9606	10.4245	11.2034	10.8517
A_70_P 024911	TRAF3	TNF receptor-associated factor 3	Homo sapiens	0.0184874	0.00277483	7.62805	7.85495	7.38076	7.37192	8.56919	7.08343	6.98225	7.2222	7.52077	6.95463	6.48241	6.4898	5.77329	5.95809	5.69814
A_70_P 024912	TRAF3	TNF receptor-associated factor 3	Homo sapiens	0.00551043	0.000163	7.44697	7.77282	7.51447	7.32559	7.85221	7.13056	7.01849	7.17877	7.24051	7.15509	6.56401	6.45264	5.86413	5.79291	5.80497
A_70_P 024921	C19orf2	chromosome 19 open reading frame 2	Homo sapiens	0.00983223	0.000747	13.5044	13.6317	13.3131	13.6061	13.4711	13.5745	13.0225	13.1639	12.9922	13.3616	13.1667	12.944	12.7587	12.7766	12.6633
A_70_P 024926	Cbr1	carbonyl reductase 1	Homo sapiens	0.0128573	0.00137253	8.16122	6.04043	7.35035	5.33456	5.99603	7.01564	7.44019	9.04383	9.44141	8.73012	9.09527	9.74371	9.65569	10.4778	9.35335
A_70_P 024931	Etfdh	electron-transferring-flavoprotein dehydrogenase	Homo sapiens	0.0111664	0.00099	7.70741	8.0221	8.02069	7.63104	8.09434	8.0234	8.56979	9.26806	8.53579	8.72711	9.43984	9.22066	10.3306	12.0535	10.9018
A_70_P 024961	CHGA	chromogranin A (parathyroid secretory protein 1)	Homo sapiens	0.00566109	0.000181	12.1083	12.0584	11.8483	12.1455	12.1447	12.2217	11.8274	11.8183	12.0379	12.2529	11.405	11.7798	10.5514	10.6645	10.7585
A_70_P 024971	NCAPH	non-SMC condensin I complex, subunit H	Homo sapiens	0.0312757	0.00707877	9.33264	9.37879	9.46508	8.88387	9.25011	8.79202	8.55435	8.99495	8.692	8.91593	8.81682	8.51925	8.17529	8.21137	8.05866
A_70_P 024996	DHRS7	dehydrogenase/reductase (SDR family) member 7	Homo sapiens	0.0192194	0.00298681	12.8253	12.3989	12.7205	12.5159	12.492	12.9134	13.3444	14.4571	13.9376	13.2843	13.9045	13.8848	14.1813	14.2411	13.4111
A_70_P 025006				0.0347025	0.0085458	6.38415	6.82083	6.97825	6.14589	6.33638	6.96977	6.68636	8.53579	6.25527	7.4868	7.19456	7.34712	7.85337	8.0287	8.11177
A_70_P 025076	rps11	ribosomal protein S11 pseudogene 5; ribosomal protein S11	Homo sapiens	0.0215077	0.00362619	11.0991	10.9908	10.6623	11.2662	11.0209	10.864	10.4823	10.1901	10.5649	10.6707	10.1862	10.2972	10.1222	10.4588	10.2268
A_70_P 025076	RPS11P5	ribosomal protein S11 pseudogene 5; ribosomal protein S11	Homo sapiens	0.0215077	0.00362619	11.0991	10.9908	10.6623	11.2662	11.0209	10.864	10.4823	10.1901	10.5649	10.6707	10.1862	10.2972	10.1222	10.4588	10.2268
A_70_P 025086	GRK5	G protein-coupled receptor kinase 5	Homo sapiens	0.0130504	0.00142403	5.9414	6.02625	5.9108	5.63781	6.05957	5.48424	5.94296	6.33346	5.97332	5.9827	6.37855	6.42406	6.23096	6.91288	6.31515
A_70_P 025091	ELMOD2	ELMO/CED-12 domain containing 2	Homo sapiens	0.0266663	0.00533656	7.18171	7.28588	7.33516	7.3735	7.4545	7.21881	7.56421	7.3855	7.56848	7.55307	7.4312	7.34195	7.09594	7.30437	7.01459
A_70_P 025111	RAPGEF1	Rap guanine nucleotide exchange factor (GEF) 1	Homo sapiens	0.0305403	0.00675548	10.6317	10.6527	10.5442	10.1149	10.2232	10.404	10.7108	10.6382	10.6322	10.9062	11.241	10.909	11.3897	11.1656	11.3288
A_70_P 025221	Sema4a	sema domain, immunoglobulin domain (Ig), transmembrane domain (TM) and short cytoplasmic domain, (semaphorin) 4A	Homo sapiens	0.014347	0.0016757	5.57975	5.75308	5.43112	5.80589	5.69125	5.53099	6.22833	4.48073	5.20362	5.63963	5.09792	5.02509	5.11251	5.1463	4.99963
A_70_P 025231	CAMK2D	calcium/calmodulin-dependent protein kinase II delta	Homo sapiens	0.032815	0.00775659	11.2005	11.5177	11.2133	11.2646	11.7096	11.1292	10.9062	10.9303	10.8714	10.782	11.4739	11.4989	11.5515	12.11	11.7713
A_70_P 025315				0.0313221	0.00710337	6.10215	6.16077	6.17373	5.91922	5.8988	6.20758	6.4898	6.39317	6.53978	6.62368	6.79252	6.77442	6.09333	6.24206	6.41598
A_70_P 025421				0.0196805	0.00309681	9.4713	9.56532	9.50781	9.39265	9.1817	8.96027	8.71291	8.51925	8.61366	9.65368	7.6715	7.53242	7.69939	7.42218	7.88513
A_70_P 025526				0.0336634	0.00809913	5.08457	4.89981	4.88279	5.99769	5.27968	5.52693	4.46793	5.8787	5.36224	5.72759	6.03338	6.10144	6.42652	6.40281	6.44944
A_70_P 025616				0.00650564	0.000278	9.48888	9.09614	9.12517	9.2272	9.09772	9.71213	9.48726	10.0062	9.67109	9.67176	10.1376	10.226	10.7358	10.8682	11.1022
A_70_P 025636	ATP8A1	ATPase, aminophospholipid transporter (APLT), class I, type 8A, member 1	Homo sapiens	0.0272982	0.00554334	5.43661	5.04453	5.61888	5.19936	5.38191	5.50197	6.12998	6.16548	7.05619	5.23341	6.66356	7.18171	7.02286	6.58305	6.62225
A_70_P 025666				0.0322341	0.00749646	5.49813	5.85793	5.79419	5.95685	5.72989	5.67368	5.15497	5.47444	5.4486	5.55837	5.58276	5.41518	5.22482	5.14466	5.03325
A_70_P 025726				0.0292691	0.00623327	11.5322	11.534	11.5354	11.5421	11.5049	11.6446	10.9978	9.77467	10.139	10.2041	10.2751	10.7881	10.4581	9.93256	10.1161
A_70_P 025731	kctd12	potassium channel tetramerisation domain containing 12	Homo sapiens	0.0213472	0.00357456	10.4711	10.6666	10.7198	10.8844	11.0866	11.0377	10.9886	10.6189	9.54963	9.19453	9.30012	9.00637	9.28401	9.1084	9.49258
A_70_P 025746	chd7	chromodomain helicase DNA binding protein 7	Homo sapiens	0.0357929	0.00899116	10.418	11.0444	11.1618	10.5245	10.8292	10.9992	10.5338	10.4648	10.5317	10.5222	10.6271	10.4785	10.024	9.80894	9.86415
A_70_P 025841	ski	v-ski sarcoma viral oncogene homolog (avian)	Homo sapiens	0.0118614	0.00114487	12.4524	12.4016	12.4479	12.4766	12.2236	12.3846	11.9774	12.3069	12.3686	12.2163	12.1322	12.4566	11.6917	11.7417	11.8334
A_70_P 025861				0.0102495	0.000816	13.8034	13.6573	13.8047	13.8826	14.0251	13.7755	13.9579	13.4205	13.7882	13.9629	13.8034	14.1269	14.1841	14.1354	14.2063
A_70_P 025871	AIG1	androgen-induced 1	Homo sapiens	0.0148484	0.00179474	6.11143	6.15019	6.50231	5.79901	6.10701	6.42028	6.91662	7.45676	7.28871	7.69374	7.29274	7.3691	6.81522	6.64811	7.41677
A_70_P 025876				0.0114443	0.00104422	7.27996	7.36689	7.36612	7.59267	7.50422	7.50518	7.72108	6.70571	6.94118	6.959	7.4121	7.54934	6.45187	6.55568	6.60771
A_70_P 025886	cyr61	cysteine-rich, angiogenic inducer, 61	Homo sapiens	0.0393501	0.010487	5.58443	5.42034	5.98876	5.69814	5.73567	5.59552	6.77867	5.79508	5.4396	5.43661	6.14508	7.67501	6.43764	6.67993	6.50277
A_70_P 025891				0.00856036	0.000537	9.15944	8.8649	9.36481	8.55287	8.83238	8.41422	8.73012	8.64155	8.62548	8.78465	8.30493	8.3583	7.77648	7.89357	7.85959
A_70_P 025896				0.0172568	0.00243548	11.7461	12.1702	11.8391	12.0526	12.2226	11.6941	11.3534	10.3145	11.015	11.168	10.9222	11.1656	11.285	10.8058	10.8837
A_70_P 025906	ednrb	endothelin receptor type B	Homo sapiens	0.0267555	0.00537315	9.6426	9.67716	9.75442	9.55036	9.72308	9.7017	10.5586	10.9491	10.1493	10.6843	10.7909	10.4717	10.2539	10.4289	10.7497
A_70_P 025941				0.00993412	0.000772	14.6664	14.4841	14.7649	14.4173	14.2931	14.58	14.3901	14.9011	14.8457	14.9011	14.7983	14.7465	14.13	14.1828	14.1457
A_70_P 025951	mael	maelstrom homolog (Drosophila)	Homo sapiens	0.0317894	0.00731328	12.6499	12.8421	11.8326	12.6474	12.7547	11.9491	12.0357	12.7612	12.8741	12.0718	12.5647	12.6209	12.2389	12.1758	12.2879
A_70_P 025991	Phax	phosphorylated adaptor for RNA export	Homo sapiens	0.0238333	0.0043431	10.2121	10.1713	10.2097	10.3481	10.2402	10.3711	10.0907	9.88613	9.8933	9.91551	10.1813	10.2334	9.81415	9.80728	9.85703
A_70_P 026001	KIAA1826	KIAA1826	Homo sapiens	0.0190452	0.00293782	14.2028	14.0927	14.2721	13.8494	14.0927	13.6651	13.1057	11.4316	11.7977	11.9331	11.9756	13.2378	12.8106	12.4837	12.4559
A_70_P 026016	Myh7	myosin, heavy chain 7, cardiac muscle, beta	Homo sapiens	0.0336833	0.00812286	7.24561	7.74386	7.72818	7.71059	7.92991	7.31818	8.0221	8.07248	7.54809	7.62087	8.5713	8.55	8.98305	9.6508	9.33907
A_70_P 026017	Myh7	myosin, heavy chain 7, cardiac muscle, beta	Homo sapiens	0.0202883	0.0032733	7.73419	8.22344	8.05124	8.60581	8.75705	8.06735	8.25258	8.3583	8.03153	8.04715	9.02259	8.89017	9.47198	9.87819	9.98312
A_70_P 026057	NQO2	NAD(P)H dehydrogenase, quinone 2	Homo sapiens	0.0230872	0.00407036	9.84868	9.80802	9.98312	10.1047	10.2972	10.0145	10.1911	10.4955	10.5607	10.5964	10.5671	10.5831	10.4624	10.2714	10.1308
A_70_P 026066	AQP3	aquaporin 3 (Gill blood group)	Homo sapiens	0.0303275	0.00666545	5.6089	5.03214	5.11905	4.47381	5.35053	5.42034	5.4396	6.58427	6.91205	6.13645	7.94715	7.45968	8.88779	8.84157	7.73271
A_70_P 026067	AQP3	aquaporin 3 (Gill blood group)	Homo sapiens	0.0256159	0.00494232	5.49014	4.99658	5.1749	4.89663	5.47908	5.61808	5.62265	6.63137	6.75822	6.07803	7.9079	7.52458	9.06256	9.03178	7.90326
A_70_P 026081	TJP1	tight junction protein 1 (zona occludens 1)	Homo sapiens	0.0174063	0.00247062	5.54183	5.59639	5.50373	5.63497	5.48076	5.72612	5.6208	6.29516	5.75456	5.6711	6.13339	6.1553	6.0221	6.32262	6.2049
A_70_P 026111	AQP3	aquaporin 3 (Gill blood group)	Homo sapiens	0.00722467	0.000355	12.0861	12.3262	12.3746	12.1331	12.4392	11.9677	11.5322	11.6198	11.7529	11.717	11.6757	11.4455	10.9327	11.0243	10.9937
A_70_P 026186				0.00458089	7.35e-05	8.90967	8.63603	8.45215	8.73234	8.42768	8.79138	9.28401	10.6608	9.97649	9.67578	10.7945	10.7463	11.2754	11.6797	11.4492
A_70_P 026206	PCNAP2	proliferating cell nuclear antigen pseudogene 2	Homo sapiens	0.0154478	0.00193314	13.1228	13.0669	12.9134	13.325	13.3673	12.8945	13.0679	12.5418	12.5712	12.8075	12.2626	12.1226	12.2529	12.2457	12.2563
A_70_P 026207	pcnA	proliferating cell nuclear antigen	Homo sapiens	0.01163	0.00109781	10.8074	10.83	10.9001	11.0908	11.4323	10.6534	10.8043	10.448	10.247	10.5107	10.2158	9.89146	9.73136	9.74515	9.76312
A_70_P 026211	SPP1	secreted phosphoprotein 1	Homo sapiens	0.00671802	0.000302	16.3641	16.6897	16.2963	16.9624	17.3182	16.5317	15.3483	13.2957	15.1809	15.4216	13.587	14.1715	12.1161	12.7196	11.5138
A_70_P 026227	MYOG	myogenin (myogenic factor 4)	Homo sapiens	0.0456539	0.0132721	10.5458	10.5464	10.2757	9.74287	9.68691	10.178	9.84358	9.66391	10.4717	9.83746	9.45957	9.72617	8.9063	8.91593	9.32584
A_70_P 026231	MYF5	myogenic factor 5	Homo sapiens	0.0115473	0.00105946	11.0115	11.3435	11.2149	11.0159	10.8756	10.5157	10.1369	8.73958	10.2313	10.4017	9.44723	9.56202	8.9722	8.73607	8.52348
A_70_P 026232	MYF5	myogenic factor 5	Homo sapiens	0.0184987	0.00278472	10.9497	11.4375	10.9944	10.9809	10.8418	10.3393	9.89977	8.94929	10.354	10.4311	9.55561	9.65451	8.93326	8.38213	8.30704
A_70_P 026246	AQP2	aquaporin 2 (collecting duct)	Homo sapiens	0.0313672	0.00714313	10.2048	10.0416	10.0607	9.99462	9.87819	10.2035	10.4273	10.0246	10.5586	10.5317	10.6251	10.8963	10.3319	10.026	10.3532
A_70_P 026247	AQP2	aquaporin 2 (collecting duct)	Homo sapiens	0.0336793	0.0081119	10.0847	9.89977	10.1107	9.96203	9.87597	10.0812	10.4879	9.9678	10.3601	10.5557	10.696	10.8876	10.2605	9.99779	10.2922
A_70_P 026301	Sstr2	somatostatin receptor 2	Homo sapiens	0.0308526	0.00690379	7.47117	6.93442	7.53242	7.12115	7.013	7.61794	7.08915	7.0302	7.50057	7.51136	7.15399	7.19596	6.42973	6.7263	7.02433
A_70_P 026381	FBLN1	fibulin 1	Homo sapiens	0.048716	0.0149286	8.06802	7.91	7.91731	8.2178	7.62943	8.3583	8.18086	7.32474	7.53817	7.69024	7.49356	7.29274	6.91808	6.79537	7.17799
A_70_P 026501				0.00458089	8.55e-05	6.00085	5.93781	6.02138	6.09249	6.52645	5.89957	5.13485	4.52456	4.83228	4.83058	4.64252	4.46163	5.01637	5.23259	5.14466
A_70_P 026546	Mmp2	matrix metallopeptidase 2 (gelatinase A, 72kDa gelatinase, 72kDa type IV collagenase)	Homo sapiens	0.0156422	0.0019855	8.32961	8.41785	8.56533	8.28509	8.68865	7.98804	7.67867	7.45822	7.98974	7.92087	7.30598	7.59709	7.24465	7.17877	7.05331
A_70_P 026547	EAF2	ELL associated factor 2	Homo sapiens	0.00580799	0.00019	8.46172	8.70556	8.72025	8.54216	8.76261	8.46657	8.17368	7.84317	8.28904	8.46915	7.73655	7.797	7.47047	7.56046	7.4998
A_70_P 026576	Smad5	SMAD family member 5	Homo sapiens	0.0166018	0.00223938	7.31537	7.09594	7.55537	7.02286	7.13959	7.40126	7.65104	7.52523	7.59492	7.54342	7.82649	7.66484	7.32474	6.96347	7.31287
A_70_P 026597	KDR	kinase insert domain receptor (a type III receptor tyrosine kinase)	Homo sapiens	0.0334825	0.00802596	8.34824	8.20738	8.17446	7.93762	8.196	8.67157	8.51089	9.00128	8.76179	8.68929	8.89848	8.84692	8.27062	8.34205	8.66655
A_70_P 026602	FLT1	fms-related tyrosine kinase 1 (vascular endothelial growth factor/vascular permeability factor receptor)	Homo sapiens	0.00613385	0.000227	5.21327	5.07628	5.36946	5.35486	5.3875	5.3295	5.62343	5.55734	5.45485	5.37822	5.61312	5.7935	6.16411	6.24272	6.20677
A_70_P 026616	LEP	leptin	Homo sapiens	0.0226914	0.00394231	7.27748	7.46226	7.25084	7.57616	7.69505	7.54554	7.21187	6.25062	6.56544	6.99951	6.63731	6.69034	6.48324	6.58127	6.78942
A_70_P 026631	FLT1	fms-related tyrosine kinase 1 (vascular endothelial growth factor/vascular permeability factor receptor)	Homo sapiens	0.00671802	0.000304	7.50057	6.94388	7.76842	6.86045	7.01237	7.45045	7.90086	7.63306	7.90882	7.93681	8.33924	8.73234	8.62864	8.9817	9.19151
A_70_P 026642	CD40	CD40 molecule, TNF receptor superfamily member 5	Homo sapiens	0.0441865	0.012599	7.30858	6.56544	7.12027	6.56738	6.93585	6.75959	7.36446	8.14115	7.79405	7.37059	8.41785	7.87343	7.54342	7.2222	7.16713
A_70_P 026651	HR	hairless homolog (mouse)	Homo sapiens	0.00497862	0.000118	7.75309	8.03153	7.76137	7.80405	8.04276	7.667	6.95604	7.11604	6.87612	6.89581	6.84589	7.29122	7.16487	7.39478	6.93112
A_70_P 026677	CHRD	chordin	Homo sapiens	0.0300503	0.00652498	5.46861	5.93686	5.55931	5.73083	5.38656	5.39309	5.39232	6.94531	5.09211	5.47741	7.63788	7.31888	7.85495	6.73282	8.9722
A_70_P 026686	Slc38a3	solute carrier family 38, member 3	Homo sapiens	0.00791533	0.000442	5.11905	5.15057	5.33042	5.52122	5.72612	5.6208	5.97433	6.93953	6.56611	5.97927	7.17799	7.36749	7.37805	7.54244	7.6259
A_70_P 026692				0.0319951	0.00740203	6.98494	7.42912	7.10069	7.36002	7.14937	6.84684	6.56076	5.8153	6.12464	6.50707	6.18863	6.97551	6.06285	6.13569	6.43866
A_70_P 026742	Lnx1	ligand of numb-protein X 1	Homo sapiens	0.00609061	0.000221	8.44401	8.36794	8.49703	8.64444	8.46713	8.60888	8.67157	8.27273	8.25775	8.56919	8.93259	8.57488	9.51771	9.44797	9.47366
A_70_P 026771	Rpl34	ribosomal protein L34	Homo sapiens	0.0263294	0.00521553	16.8044	16.9273	17.2489	16.9031	17.1065	17.0145	16.7604	16.3947	16.1793	16.1633	16.3641	16.2861	16.2436	15.9147	16.2809
A_70_P 026791	SMAD2	SMAD family member 2	Homo sapiens	0.00349478	8.9e-06	9.17786	9.25942	9.40223	9.11337	9.41445	9.14587	9.06764	8.9293	9.07612	9.10901	8.87978	8.70327	8.18753	8.20827	8.24546
A_70_P 026816				0.0118491	0.00113662	14.2384	14.0588	14.3138	13.5985	13.3542	14.2078	14.6591	15.0881	15.1787	14.5738	15.8769	15.7121	16.0302	16.4919	16.2913
A_70_P 026841	LOC744677	hypothetical protein LOC744677; serine/threonine kinase receptor associated protein	Pan troglodytes	0.00600811	0.000203	9.49837	9.69794	9.65368	9.80647	9.67922	9.69701	9.48333	8.61877	8.60443	8.26918	8.46795	8.63171	8.99653	9.07845	8.87141
A_70_P 026841	strap	hypothetical protein LOC744677; serine/threonine kinase receptor associated protein	Pan troglodytes	0.00600811	0.000203	9.49837	9.69794	9.65368	9.80647	9.67922	9.69701	9.48333	8.61877	8.60443	8.26918	8.46795	8.63171	8.99653	9.07845	8.87141
A_70_P 026846	Hspa4l	heat shock 70kDa protein 4-like	Homo sapiens	0.0139786	0.00160421	7.26767	8.12554	7.56208	8.13251	8.06665	7.69024	7.78984	6.63267	7.29274	7.44697	7.99273	7.87778	6.72987	6.68859	6.98415
A_70_P 026851	BCL11B	B-cell CLL/lymphoma 11B (zinc finger protein)	Homo sapiens	0.0115473	0.00106035	8.96094	9.0325	9.00637	8.93734	8.88305	8.89848	8.81547	8.93893	8.81817	8.61781	8.72103	8.89265	9.2833	9.29841	9.31286
A_70_P 026861	bhlhe40	basic helix-loop-helix family, member e40	Homo sapiens	0.00520759	0.000133	10.9475	10.4466	10.7558	10.6204	10.8188	11.7747	11.7706	13.555	12.2277	12.508	13.2601	13.2254	13.3989	13.4575	13.4799
A_70_P 026871	PPCS	phosphopantothenoylcysteine synthetase	Homo sapiens	0.022408	0.00386728	8.46017	8.19228	8.60888	8.44823	8.6148	8.42998	8.1705	7.70687	7.63457	7.54689	7.4351	7.42641	7.67642	7.61054	7.1361
A_70_P 026877	TUBA4A	tubulin, alpha 4a	Homo sapiens	0.0237887	0.00433096	9.45374	9.08208	9.27307	9.45374	9.45101	9.26741	10.3384	10.4194	9.78208	10.2183	10.8798	10.5508	11.4756	10.9767	10.3793
A_70_P 026891	BMP6	bone morphogenetic protein 6	Homo sapiens	0.0091633	0.000653	15.1249	15.1678	15.1516	14.8157	14.725	15.05	15.3618	15.1541	14.8573	15.4338	15.506	15.3265	15.8188	15.8564	15.9508
A_70_P 026901				0.00398041	3.88e-05	9.13347	6.6055	8.60658	6.74961	6.54151	8.60959	9.55882	10.2714	8.72103	9.58935	10.0037	9.8662	10.6638	11.4469	11.5159
A_70_P 026926	ank2	ankyrin 2, neuronal	Homo sapiens	0.00730061	0.000365	12.801	12.9475	12.8384	12.6159	12.7032	12.5974	12.4049	11.9314	12.0038	11.9901	11.8131	11.4165	11.2206	11.0921	11.3372
A_70_P 026931	RPS24	ribosomal protein S24	Homo sapiens	0.0223941	0.0038629	7.95908	7.83241	7.88652	8.29052	8.08131	8.54216	7.88158	7.56355	7.49855	7.28151	7.50422	7.5074	7.93219	8.07178	8.03814
A_70_P 026941	LOC100129272	similar to translocase of outer mitochondrial membrane 20 homolog; similar to mitochondrial outer membrane protein 19; translocase of outer mitochondrial membrane 20 homolog (yeast)	Homo sapiens	0.0391161	0.0103987	14.4389	14.3738	14.5038	14.8723	14.8846	14.7043	15.0353	14.9196	15.057	15.1995	14.8594	14.9109	14.5879	14.5546	14.696
A_70_P 026941	LOC100131463	similar to translocase of outer mitochondrial membrane 20 homolog; similar to mitochondrial outer membrane protein 19; translocase of outer mitochondrial membrane 20 homolog (yeast)	Homo sapiens	0.0391161	0.0103987	14.4389	14.3738	14.5038	14.8723	14.8846	14.7043	15.0353	14.9196	15.057	15.1995	14.8594	14.9109	14.5879	14.5546	14.696
A_70_P 026941	TOMM20	similar to translocase of outer mitochondrial membrane 20 homolog; similar to mitochondrial outer membrane protein 19; translocase of outer mitochondrial membrane 20 homolog (yeast)	Homo sapiens	0.0391161	0.0103987	14.4389	14.3738	14.5038	14.8723	14.8846	14.7043	15.0353	14.9196	15.057	15.1995	14.8594	14.9109	14.5879	14.5546	14.696
A_70_P 026946	TMEM205	transmembrane protein 205	Homo sapiens	0.0112848	0.00100827	10.2371	10.3511	10.1524	10.2605	9.81034	9.92298	10.5129	10.5642	10.5814	10.6727	10.9914	11.0788	11.4075	11.6316	11.6122
A_70_P 026951	HLA-DRA	major histocompatibility complex, class II, DR alpha	Homo sapiens	0.00859326	0.00055	9.11036	8.42147	9.62729	8.5248	8.12328	9.40384	10.1442	10.5107	10.6939	11.3978	10.9173	10.7757	10.6102	11.259	10.5628
A_70_P 026966	Coq9	coenzyme Q9 homolog (S. cerevisiae)	Homo sapiens	0.0109152	0.000948	9.68691	9.45859	9.7027	9.38532	9.40639	9.52977	9.9815	10.1822	9.67821	9.8235	10.4731	10.3306	11.4292	11.9513	11.3271
A_70_P 027071				0.0175008	0.00250761	9.67176	9.70394	9.85405	9.49038	9.48484	9.61328	9.93628	10.1099	9.87903	9.98441	10.5921	10.5056	11.1344	11.5485	11.6163
A_70_P 027076	EID1	EP300 interacting inhibitor of differentiation 1	Homo sapiens	0.0210282	0.00346715	9.13674	9.15874	9.19612	9.48554	9.17216	9.35798	9.47761	8.02945	7.76779	7.11903	6.92521	6.44796	6.60833	5.73171	6.53675
A_70_P 027086				0.0363057	0.00918172	13.9629	14.0894	14.0159	14.13	14.3224	14.0709	14.2654	14.2913	13.9539	14.112	14.4112	14.3291	14.3084	14.3621	14.4534
A_70_P 027091	FHIT	fragile histidine triad gene	Homo sapiens	0.0347025	0.00854303	8.05642	7.96569	8.10113	7.35612	7.52591	7.33013	7.80871	7.64191	7.68171	7.75391	7.34274	7.51291	7.06101	7.10138	6.85726
A_70_P 027111	utp18	UTP18, small subunit (SSU) processome component, homolog (yeast)	Homo sapiens	0.0491403	0.0151684	9.07969	9.00714	9.05748	9.40384	9.06033	9.39542	8.94244	8.31403	8.06802	8.05642	8.54866	8.21137	8.5785	8.14984	8.3013
A_70_P 027121	CHST10	carbohydrate sulfotransferase 10	Homo sapiens	0.0155859	0.00197222	13.6265	13.6862	13.7385	13.7519	13.9552	13.4296	13.3122	12.9832	13.2816	13.3581	13.1078	13.0724	12.6248	12.4086	12.6996
A_70_P 027146	Srf	serum response factor (c-fos serum response element-binding transcription factor)	Homo sapiens	0.010163	0.000805	9.1351	9.16626	8.98768	8.89186	8.40284	8.66502	9.12589	8.57202	8.66655	8.80687	9.24627	9.35288	10.3941	10.499	10.4564
A_70_P 027156	NR1H3	nuclear receptor subfamily 1, group H, member 3	Homo sapiens	0.0419559	0.0116063	7.87507	8.04187	7.48294	7.52805	7.76383	7.53888	7.98311	8.28368	8.07018	8.08131	8.75203	8.54137	8.77689	9.24461	9.16073
A_70_P 027161	Ell	elongation factor RNA polymerase II	Homo sapiens	0.0176093	0.00253283	10.018	10.0621	9.99779	10.1427	9.99944	10.1082	10.4067	10.6172	10.5592	10.6009	11.0746	11.1022	11.0123	10.983	11.4057
A_70_P 027221	RB1CC1	RB1-inducible coiled-coil 1	Homo sapiens	0.00933774	0.000677	11.4839	11.4858	11.5278	11.324	11.3718	11.5429	11.8801	12.0784	11.8722	11.7161	12.1674	12.017	12.3474	12.5524	12.2574
A_70_P 027226	TAGLN3	transgelin 3	Homo sapiens	0.0314585	0.00717865	15.2342	15.2713	14.9423	15.3456	14.8364	14.767	14.2913	14.0172	14.2896	14.5821	14.3422	14.6476	13.9552	14.1147	13.9392
A_70_P 027271				0.0336833	0.00812627	12.9134	12.7416	12.6074	12.7692	13.0939	13.1067	12.2824	12.1612	12.3351	12.3361	12.1853	12.2139	12.0526	12.3418	12.0741
A_70_P 027286	ATP2A1	ATPase, Ca++ transporting, cardiac muscle, fast twitch 1	Homo sapiens	0.0152143	0.00188074	14.6861	14.7229	14.7628	14.5174	14.5466	14.82	13.9458	14.2635	14.1701	14.3306	14.4699	14.0798	13.9612	13.7484	13.7361
A_70_P 027306	NPVF	neuropeptide VF precursor	Homo sapiens	0.0317703	0.00728792	10.0234	10.1795	10.0389	9.79956	10.1795	9.77683	9.96609	10.1765	9.8982	10.0246	10.187	10.3039	11.1531	11.7178	11.2623
A_70_P 027311	Ccar1	cell division cycle and apoptosis regulator 1	Homo sapiens	0.0194464	0.00305136	12.1534	12.2759	12.1727	12.2123	12.1974	12.2705	12.2277	11.8676	12.056	11.9063	11.9449	11.9133	11.4101	11.8341	11.7118
A_70_P 027331	aspn	asporin	Homo sapiens	0.035938	0.00905052	6.81294	7.01377	6.54693	6.81663	6.84993	6.56479	6.30797	6.24272	6.40562	6.32438	5.75016	6.06952	6.48403	7.09982	6.30588
A_70_P 027366	MBD4	methyl-CpG binding domain protein 4	Homo sapiens	0.0277789	0.00574143	12.716	12.6448	12.6625	12.8936	13.062	12.9452	12.9667	12.7462	13.1386	13.0032	12.901	12.7934	12.5629	12.5562	12.5497
A_70_P 027376	CDC42SE2	CDC42 small effector 2	Homo sapiens	0.00751928	0.000393	11.2157	11.1782	11.1173	11.1166	11.214	10.927	11.2027	10.8257	10.9222	11.0347	10.6895	10.652	10.6241	10.6043	10.5671
A_70_P 027381	ZAK	sterile alpha motif and leucine zipper containing kinase AZK	Homo sapiens	0.0050456	0.000123	14.7564	14.7883	15.0137	14.7913	14.82	14.8699	15.2371	15.8151	15.1737	15.3438	15.6622	15.7443	16.2536	16.2124	15.9943
A_70_P 027401	RNF146	ring finger protein 146	Homo sapiens	0.0485325	0.0147754	15.0751	15.1224	15.1764	15.2604	15.245	15.3536	15.4216	15.2604	15.5951	15.3456	15.612	15.3438	15.7732	15.8067	15.612
A_70_P 027416	GTPBP3	GTP binding protein 3 (mitochondrial)	Homo sapiens	0.0247114	0.00461931	9.4032	9.33634	9.46637	9.54499	9.53508	9.63036	9.87597	9.82418	9.95395	9.99944	9.97004	10.1971	10.0996	10.281	10.3253
A_70_P 027431	DSTN	destrin (actin depolymerizing factor)	Homo sapiens	0.00691415	0.000327	9.62039	9.87365	9.74159	9.92008	9.98707	9.27378	9.60822	9.01342	8.7019	8.81897	8.66855	8.692	8.54137	8.74987	8.56369
A_70_P 027436	SLC16A3	solute carrier family 16, member 3 (monocarboxylic acid transporter 4)	Homo sapiens	0.00458089	7.78e-05	8.093	8.29052	7.87418	8.04948	8.02774	7.84908	8.43564	8.48096	7.62248	7.6565	8.81318	8.88473	10.354	10.3161	10.5986
A_70_P 027441	carhsp1	calcium regulated heat stable protein 1, 24kDa	Homo sapiens	0.0326482	0.00766696	13.3594	13.4973	13.2104	12.8242	13.1998	12.8304	12.4778	12.0038	12.4988	12.7766	12.1534	12.3532	11.6983	11.1471	11.6053
A_70_P 027481				0.0485705	0.0148253	12.7205	12.99	12.7766	12.0993	12.4049	12.6525	12.3271	12.2442	12.4179	12.3998	12.5471	12.1055	12.0484	11.7144	12.4649
A_70_P 027491	SFXN2	sideroflexin 2	Homo sapiens	0.00993412	0.000772	7.14284	7.14585	7.0236	7.29746	7.24323	6.9261	7.18879	6.61038	7.17012	7.20985	6.79396	6.61505	6.1466	5.94296	6.16981
A_70_P 027501	ENG	endoglin	Homo sapiens	0.0347483	0.00856629	7.06711	6.80614	6.71496	7.05567	7.00869	6.77232	7.40979	7.56208	7.44381	7.22293	7.47816	7.61189	7.61548	7.65397	7.27748
A_70_P 027511	egfl7	EGF-like-domain, multiple 7	Homo sapiens	0.032683	0.00768381	9.55181	9.63208	9.98262	9.48811	9.55882	9.64399	9.91832	9.94081	9.98647	10.1322	10.1788	10	9.92153	10.0607	9.98441
A_70_P 027536	RNASE1	ribonuclease, RNase A family, 1 (pancreatic)	Homo sapiens	0.00376341	2.73e-05	14.5054	14.8528	14.3977	14.3558	14.9603	14.282	14.1469	13.2615	14.2252	14.2108	13.1848	13.2359	13.0912	13.4903	12.5982
A_70_P 027546				0.0217832	0.00371509	11.8929	11.9811	11.9063	11.6566	11.8193	11.1052	10.9862	10.8272	10.953	11.1719	11.1829	11.068	10.4362	10.6374	10.2818
A_70_P 027571	cd151	CD151 molecule (Raph blood group)	Homo sapiens	0.0313221	0.00710694	10.2885	9.86135	10.2476	9.89391	9.98026	9.98262	10.354	10.3181	10.2007	10.2611	10.7358	10.685	10.6496	10.8606	10.4754
A_70_P 027596	lgals9b	lectin, galactoside-binding, soluble, 9B	Homo sapiens	0.0105229	0.000868	4.87743	4.97438	4.81231	4.97334	5.13681	4.79151	5.74749	6.25128	5.0954	5.12712	5.27328	5.95607	6.25791	6.02625	6.30059
A_70_P 027641	LOC644101	similar to chromobox homolog 3; chromobox homolog 3 (HP1 gamma homolog, Drosophila)	Homo sapiens	0.0091633	0.000651	14.7212	14.7172	14.696	14.8594	14.9445	14.5988	14.5896	14.1859	14.3949	14.4912	14.1565	14.0067	13.851	13.9952	13.8214
A_70_P 027641	CBX3	similar to chromobox homolog 3; chromobox homolog 3 (HP1 gamma homolog, Drosophila)	Homo sapiens	0.0091633	0.000651	14.7212	14.7172	14.696	14.8594	14.9445	14.5988	14.5896	14.1859	14.3949	14.4912	14.1565	14.0067	13.851	13.9952	13.8214
A_70_P 027651				0.0221449	0.00380422	13.0481	12.0429	12.9341	11.9643	12.7482	12.8264	12.5208	13.5734	13.0901	11.2721	13.4813	13.4366	13.6623	13.8463	13.918
A_70_P 027661	HSPB8	heat shock 22kDa protein 8	Homo sapiens	0.0485705	0.0148172	13.8435	13.2647	14.0894	12.3465	12.7835	13.3465	14.2734	14.3422	13.9362	14.1679	14.6683	14.4403	14.6344	14.9652	14.5433
A_70_P 027686				0.0285714	0.00600118	11.5821	11.3934	11.4583	11.2229	11.1547	11.2316	11.6925	11.6523	11.5837	11.5865	12.1199	12.1315	12.1338	12.06	11.9393
A_70_P 027696	LAPTM5	lysosomal multispanning membrane protein 5	Homo sapiens	0.0394376	0.0105186	17.9621	17.8367	17.9836	17.7446	17.865	17.7263	17.9006	17.5714	17.7828	17.7564	17.5714	17.619	17.169	16.6053	16.4218
A_70_P 027716	MMP14	matrix metallopeptidase 14 (membrane-inserted)	Homo sapiens	0.0113347	0.00102276	8.88645	8.89779	8.94176	8.69008	8.71624	8.35121	8.63895	8.01462	8.10632	8.093	7.98974	7.82866	7.0646	7.36988	7.36078
A_70_P 027721	SRM	spermidine synthase	Homo sapiens	0.0388415	0.0102736	8.46951	8.68201	8.58654	8.66952	8.62864	8.31168	8.01148	8.04646	8.32561	8.32399	8.00223	8.22695	9.05327	8.71904	8.50078
A_70_P 027726	col4a2	collagen, type IV, alpha 2	Homo sapiens	0.0416313	0.0114244	13.2793	12.9934	12.9789	12.3686	12.4534	12.6467	13.0064	13.1805	12.8878	12.9242	13.1626	13.1794	12.8384	12.99	12.8632
A_70_P 027746	GSTO1	glutathione S-transferase omega 1	Homo sapiens	0.0193936	0.00303775	10.2605	9.91178	10.1073	10.1062	10.1624	9.67442	10.7131	10.8984	10.3274	10.652	10.8292	10.8569	11.4021	11.9741	11.7678
A_70_P 027761	ADH5	alcohol dehydrogenase 5 (class III), chi polypeptide, pseudogene 4; alcohol dehydrogenase 5 (class III), chi polypeptide	Homo sapiens	0.0345208	0.00847105	9.87157	9.64112	9.9987	9.99202	10.5016	9.93325	9.92376	9.17786	8.88058	9.09614	8.68126	8.22421	8.1486	8.73234	8.30425
A_70_P 027761	ADH5P4	alcohol dehydrogenase 5 (class III), chi polypeptide, pseudogene 4; alcohol dehydrogenase 5 (class III), chi polypeptide	Homo sapiens	0.0345208	0.00847105	9.87157	9.64112	9.9987	9.99202	10.5016	9.93325	9.92376	9.17786	8.88058	9.09614	8.68126	8.22421	8.1486	8.73234	8.30425
A_70_P 027766	BMP6	bone morphogenetic protein 6	Homo sapiens	0.00910455	0.000635	14.7693	14.6782	14.7782	15.1024	15.1496	14.5416	14.5077	14.0301	14.6214	14.6566	14.0051	13.9778	13.7235	13.5118	13.6295
A_70_P 027806	CAPN1	calpain 1, (mu/I) large subunit	Homo sapiens	0.0137077	0.00155549	8.47512	8.44823	8.44104	8.57773	8.48719	8.43761	8.2533	7.79856	7.89263	7.98736	7.77516	8.13333	7.72392	7.69435	7.5338
A_70_P 027811	Col5a2	collagen, type V, alpha 2	Homo sapiens	0.00609061	0.000218	16.7305	16.7243	16.624	17.0145	16.9193	16.4523	16.3641	15.5986	16.5716	16.6053	15.5808	15.4752	15.3771	14.9517	14.9724
A_70_P 027831	b4galt2	UDP-Gal:betaGlcNAc beta 1,4- galactosyltransferase, polypeptide 2	Homo sapiens	0.00548017	0.000159	9.26806	9.47558	9.29015	9.0742	9.25745	8.73819	8.60737	8.43343	8.647	8.53087	8.24407	8.186	7.71569	7.67642	7.79058
A_70_P 027851	Gpx8	glutathione peroxidase 8 (putative)	Homo sapiens	0.0224805	0.00388377	11.7904	10.9809	11.1061	11.8879	11.7144	11.6261	11.8544	11.464	11.2133	11.1323	9.892	9.17297	9.26581	9.72169	9.25611
A_70_P 027871	Qsox1	quiescin Q6 sulfhydryl oxidase 1	Homo sapiens	0.00957603	0.000717	7.06233	6.90357	7.21053	6.81735	6.83382	7.3106	7.10435	7.36207	7.22821	7.01917	7.29892	7.33139	6.64663	6.58917	6.1713
A_70_P 027896	Col5a1	collagen, type V, alpha 1	Homo sapiens	0.0449621	0.0129197	6.48241	6.6434	6.29815	6.79252	7.20916	6.63884	5.90113	5.59085	6.39066	6.2685	5.85014	5.73853	7.60661	4.7177	5.5487
A_70_P 027901	SLC5A8	solute carrier family 5 (iodide transporter), member 8	Homo sapiens	0.0298077	0.00642715	11.1423	11.0873	11.0139	11.0972	11.1501	10.8749	11.0492	10.8971	11.1842	10.8806	10.6772	10.7239	10.4205	10.3995	10.1537
A_70_P 027941	Uqcrc1	ubiquinol-cytochrome c reductase core protein I	Homo sapiens	0.0121323	0.00119893	11.2684	11.2919	11.0894	10.7558	10.828	10.9893	11.3848	11.7904	11.0274	11.282	11.7845	11.8864	12.7407	13.1318	12.8461
A_70_P 027946	ACO2	aconitase 2, mitochondrial	Homo sapiens	0.0240475	0.00439949	11.5109	11.2754	11.4915	10.7075	10.9576	11.0313	11.6002	11.9725	11.1687	11.4477	12.0768	11.9901	13.2023	13.8877	13.3594
A_70_P 027951	Il17ra	interleukin 17 receptor A	Homo sapiens	0.0214586	0.00361223	6.41448	6.44028	6.47358	6.50534	6.51921	6.71708	5.80776	5.95556	6.04433	5.89471	6.09599	6.09599	6.53816	6.33484	6.70211
A_70_P 027956	Myadm	myeloid-associated differentiation marker	Homo sapiens	0.0169705	0.00233826	6.80388	7.56695	6.8449	7.18171	7.41065	6.88688	7.46017	7.29892	7.63104	7.47405	7.76269	7.62087	7.14128	6.64155	6.42557
A_70_P 027966				0.0179355	0.00261781	10.7842	11.1367	10.5036	10.9031	10.7045	10.4564	10.2456	9.79104	10.3431	10.7469	9.76851	9.85051	9.29841	8.7933	9.15874
A_70_P 027971	PRRX1	paired related homeobox 1	Homo sapiens	0.00449094	6.34e-05	11.7913	11.5812	11.9464	11.7151	11.4331	11.8544	11.9748	13.0703	12.3942	12.2425	12.9422	12.9685	13.1429	13.0007	12.9667
A_70_P 028011	NUF2	NUF2, NDC80 kinetochore complex component, homolog (S. cerevisiae)	Homo sapiens	0.0350299	0.00869056	8.37778	8.25187	8.57925	9.54144	9.67442	9.01193	8.91743	8.42921	8.33129	8.89923	7.63613	7.69314	7.41144	7.51291	7.23646
A_70_P 028046	RAD54L	RAD54-like (S. cerevisiae)	Homo sapiens	0.0237292	0.00430752	8.47435	8.10561	8.18359	8.20684	8.51507	8.48876	8.38151	7.786	8.34205	8.36794	7.88158	7.92779	7.8386	8.40422	7.94715
A_70_P 028061	SPHK1	sphingosine kinase 1	Homo sapiens	0.00566109	0.000181	7.6519	7.68171	7.93955	7.70141	7.6707	7.65927	8.28368	7.87418	7.89928	8.06504	8.43703	8.55358	8.74461	8.85133	8.71624
A_70_P 028091	NPM3	nucleophosmin/nucleoplasmin, 3	Homo sapiens	0.02123	0.0035305	12.7532	12.4354	12.5379	12.5259	12.4979	12.6015	12.4969	12.2163	12.3127	12.2777	12.1681	12.0861	11.3904	10.9247	11.4375
A_70_P 028096	TRAF3IP3	TRAF3 interacting protein 3	Homo sapiens	0.0101233	0.000801	9.63208	8.77362	9.27095	8.72025	8.67469	9.05534	9.42441	10.7372	9.94081	10.1629	10.2764	10.6489	10.1705	10.2484	10.6302
A_70_P 028121	Ogt	O-linked N-acetylglucosamine (GlcNAc) transferase (UDP-N-acetylglucosamine:polypeptide-N-acetylglucosaminyl transferase)	Homo sapiens	0.0368421	0.00942205	8.97157	9.09152	8.9538	9.01638	8.8262	8.93953	8.96632	9.45101	9.40816	9.12102	9.29187	9.34666	9.57534	10.4466	10.295
A_70_P 028131	RIN2	Ras and Rab interactor 2	Homo sapiens	0.0277705	0.0057346	10.0734	10.2121	10.0913	10.9181	10.7712	10.4654	10.1514	10.365	10.6418	10.1447	10.3986	10.4319	10.074	10.0673	10.1442
A_70_P 028136	glyr1	cytokine-like nuclear factor n-pac	Homo sapiens	0.0306764	0.00680457	6.3612	6.38663	6.48172	6.44186	6.3234	6.60771	6.10987	7.11459	6.74792	6.46043	7.13201	6.85467	7.49567	7.232	7.08843
A_70_P 028141	hbxip	hepatitis B virus x interacting protein	Homo sapiens	0.0411918	0.0112308	11.2804	11.6797	11.2533	11.3305	11.4716	11.1664	11.2713	10.6969	10.9823	10.9167	10.9239	10.8285	10.7529	10.6693	10.923
A_70_P 028146	PANK4	pantothenate kinase 4	Homo sapiens	0.0295321	0.00632589	6.66645	6.69316	6.90611	5.89642	5.77754	6.62942	6.62571	7.00679	6.62942	6.66489	6.98713	6.77609	7.42138	7.47979	7.23437
A_70_P 028156	Pde4b	phosphodiesterase 4B, cAMP-specific (phosphodiesterase E4 dunce homolog, Drosophila)	Homo sapiens	0.0144212	0.00169091	11.9436	11.2213	12.2371	11.4463	11.4691	12.2686	13.0516	13.2803	13.3401	12.8139	12.8039	13.4249	11.9181	11.6285	12.534
A_70_P 028166	HSD17B8	hydroxysteroid (17-beta) dehydrogenase 8	Homo sapiens	0.041028	0.0111498	11.3682	11.1147	11.5679	11.4323	11.5307	11.443	12.0477	12.4946	12.1905	11.8864	12.0237	12.2415	11.8746	12.4108	12.1895
A_70_P 028171	ABCE1	similar to ATP-binding cassette, sub-family E, member 1; ATP-binding cassette, sub-family E (OABP), member 1	Homo sapiens	0.0171564	0.00239807	10.0805	10.0819	9.84718	10.0062	10.0158	9.85405	9.76708	9.49759	9.58599	9.543	9.32584	9.3795	10.0399	10.0847	9.76648
A_70_P 028171	LOC647150	similar to ATP-binding cassette, sub-family E, member 1; ATP-binding cassette, sub-family E (OABP), member 1	Homo sapiens	0.0171564	0.00239807	10.0805	10.0819	9.84718	10.0062	10.0158	9.85405	9.76708	9.49759	9.58599	9.543	9.32584	9.3795	10.0399	10.0847	9.76648
A_70_P 028191				0.00603854	0.000205	10.5238	10.6166	10.6527	10.6608	10.9173	10.2082	9.61439	9.3282	9.56946	9.99268	9.07612	9.18485	8.37031	8.2186	7.95132
A_70_P 028241	C12orf24	chromosome 12 open reading frame 24	Homo sapiens	0.041036	0.0111593	7.3735	6.9726	7.42641	7.29044	7.61329	7.25916	7.53242	7.69823	7.64642	8.08251	7.25851	7.95782	8.05041	7.86796	7.91
A_70_P 028271	cbr4	carbonyl reductase 4	Homo sapiens	0.0328636	0.00779903	7.89855	7.93615	8.09794	7.83164	7.82866	7.95411	7.7912	7.70141	7.5074	7.5074	7.47721	7.63306	6.84993	7.10206	7.19965
A_70_P 028307	LMNB1	lamin B1	Homo sapiens	0.00993412	0.00077	10.088	10.2014	10.1537	9.98026	9.75633	9.87313	9.53276	9.02584	9.27307	9.54233	8.82906	8.79813	7.9719	7.41347	7.97841
A_70_P 028316	ptp4a2	protein tyrosine phosphatase type IVA, member 2	Homo sapiens	0.00579022	0.000189	13.2067	13.1362	13.1429	13.0775	12.9871	13.3071	13.268	13.8269	13.6931	13.4296	13.8313	13.8116	14.4662	14.5191	14.3705
A_70_P 028366	PLD2	phospholipase D2	Homo sapiens	0.038746	0.0102209	6.62225	7.1725	6.6872	7.01564	7.24465	6.71066	6.47583	7.65752	7.07267	7.52161	7.25968	7.46226	6.21743	7.59709	7.02704
A_70_P 028381	SCARB1	scavenger receptor class B, member 1	Homo sapiens	0.0189407	0.00290995	6.41864	5.8861	6.0221	5.57647	5.6711	5.98955	6.39726	7.06535	6.76747	6.60906	6.93898	6.88737	6.62077	6.60104	6.55951
A_70_P 028416	IQGAP2	IQ motif containing GTPase activating protein 2	Homo sapiens	0.0318429	0.00733969	10.0055	10.1493	9.46027	11.0079	10.743	9.77758	9.45859	9.02894	9.65925	9.96133	8.70836	8.96807	8.95302	8.87919	8.86137
A_70_P 028436	dld	dihydrolipoamide dehydrogenase	Homo sapiens	0.0454091	0.0131446	10.7921	10.5671	10.7749	10.9922	11.2796	11.4541	11.7417	11.7544	11.405	11.7443	11.9217	12.0117	12.9706	13.9567	13.2344
A_70_P 028441	ARIH1	ariadne homolog, ubiquitin-conjugating enzyme E2 binding protein, 1 (Drosophila)	Homo sapiens	0.0314183	0.0071626	12.218	12.2494	12.0246	11.8935	11.8754	12.1965	12.1727	12.2886	12.096	12.0673	12.1905	12.2939	12.4372	12.3907	12.3802
A_70_P 028446	ASF1B	ASF1 anti-silencing function 1 homolog B (S. cerevisiae)	Homo sapiens	0.0404661	0.0109214	10.5208	10.6109	10.3439	10.2377	10.1476	9.87819	9.6291	9.23335	9.77067	9.87086	9.37034	9.53822	8.6574	8.70411	9.20289
A_70_P 028481	CARD10	caspase recruitment domain family, member 10	Homo sapiens	0.00730061	0.000365	14.5644	14.3683	14.3558	14.5701	14.5857	14.5038	14.5054	14.9517	14.6344	14.6303	14.7782	14.8437	15.3507	15.4978	15.402
A_70_P 028491	ACOT7	acyl-CoA thioesterase 7	Homo sapiens	0.0118729	0.00114741	10.7901	10.8461	10.3194	10.3125	10.4724	10.1155	9.38118	8.58738	9.13137	9.35047	9.15369	8.68337	7.44464	6.76924	7.42549
A_70_P 028496	SNX8	sorting nexin 8	Homo sapiens	0.00464681	9.38e-05	8.26984	7.9858	8.05996	7.86657	8.1705	8.20968	9.08264	8.84316	8.50139	8.77891	9.44533	9.35552	9.6168	9.59032	9.68299
A_70_P 028506				0.00709006	0.000345	12.8128	12.955	12.6891	13.2413	12.8286	12.7723	13.4283	13.1517	13.5044	13.4272	13.4685	13.393	14.1925	14.3241	14.5946
A_70_P 028536	MOB2	HCCA2 protein	Homo sapiens	0.0170612	0.00236587	7.89928	7.78091	7.96324	7.086	7.27022	7.42549	7.6395	8.05277	7.61054	7.71569	8.07497	8.11521	8.85219	9.00128	8.24473
A_70_P 028546	isyna1	inositol-3-phosphate synthase 1	Homo sapiens	0.0201508	0.00321285	10.9584	11.5856	10.6389	10.9663	11.0297	10.1308	9.69955	9.04538	9.09313	9.30162	9.06169	9.01419	8.65299	8.928	8.46878
A_70_P 028571				0.00815303	0.000472	11.5501	11.5578	11.4608	11.3925	11.6462	11.4968	11.0609	10.4754	10.9963	10.9068	10.2956	10.0361	10.1161	10.074	9.72697
A_70_P 028581	Wsb2	WD repeat and SOCS box-containing 2	Homo sapiens	0.0321209	0.00744358	12.4116	12.606	12.4937	12.5619	12.6279	12.3108	12.5619	12.2032	12.1777	12.2546	12.1635	12.0046	12.1365	12.3427	12.1711
A_70_P 028591	TRPM7	transient receptor potential cation channel, subfamily M, member 7	Homo sapiens	0.0118578	0.00114339	9.78462	9.80728	9.85614	10.0234	10.0694	9.92376	9.6751	9.522	9.69701	9.84217	10.139	10.2885	10.4607	10.4762	10.5964
A_70_P 028616	tap1	transporter 1, ATP-binding cassette, sub-family B (MDR/TAP)	Homo sapiens	0.0204198	0.00330929	6.22762	6.30202	6.20892	6.0827	6.51854	5.97332	6.99015	8.01685	7.49045	6.98944	7.40356	7.9521	7.43771	7.05049	7.09338
A_70_P 028686	Ndrg2	NDRG family member 2	Homo sapiens	0.0366182	0.00930291	11.2729	11.1323	11.5515	10.5914	9.46027	11.3658	11.9288	13.1318	11.857	11.7657	12.7612	12.5488	12.6309	12.0403	12.8018
A_70_P 028696				0.020175	0.00323375	12.9113	13.3892	13.0238	13.3274	13.1676	12.3178	12.4581	12.1412	12.328	12.1206	12.4363	12.714	13.9595	14.1081	13.5895
A_70_P 028711	C8orf82	chromosome 8 open reading frame 82	Homo sapiens	0.0228216	0.00398918	5.14049	4.83228	5.17588	5.25864	5.69444	5.16414	5.71051	5.63497	5.19297	5.5625	5.47558	5.6098	6.797	6.39467	6.30662
A_70_P 028741	C21orf33	chromosome 21 open reading frame 33	Homo sapiens	0.0279813	0.00582273	11.4569	11.2116	11.3466	11.2956	11.2049	11.1599	11.3069	11.3585	11.2962	11.73	11.8593	11.7863	12.6328	13.0056	12.5252
A_70_P 028746	pigo	phosphatidylinositol glycan anchor biosynthesis, class O	Homo sapiens	0.0433949	0.0122503	7.86531	7.76269	7.53655	8.02774	7.80338	8.46101	7.57751	8.22839	8.3013	7.95685	8.27404	8.25617	8.50787	8.62087	8.49703
A_70_P 028761	GIPC1	GIPC PDZ domain containing family, member 1	Homo sapiens	0.0176782	0.00255319	7.37607	7.35695	7.48441	7.46966	7.72453	7.4312	7.4343	6.15436	6.07972	6.35833	6.43105	6.40407	7.32098	7.07811	7.27664
A_70_P 028791	Arhgap8	Rho GTPase activating protein 8; proline rich 5 (renal); PRR5-ARHGAP8 fusion	Homo sapiens	0.0118933	0.0011511	9.06099	9.28941	8.18302	8.98564	8.66502	8.34894	7.54809	6.89053	7.18708	8.08958	6.84993	6.63659	5.79901	5.6441	6.26093
A_70_P 028791	prr5	Rho GTPase activating protein 8; proline rich 5 (renal); PRR5-ARHGAP8 fusion	Homo sapiens	0.0118933	0.0011511	9.06099	9.28941	8.18302	8.98564	8.66502	8.34894	7.54809	6.89053	7.18708	8.08958	6.84993	6.63659	5.79901	5.6441	6.26093
A_70_P 028791	PRR5-ARHGAP8	Rho GTPase activating protein 8; proline rich 5 (renal); PRR5-ARHGAP8 fusion	Homo sapiens	0.0118933	0.0011511	9.06099	9.28941	8.18302	8.98564	8.66502	8.34894	7.54809	6.89053	7.18708	8.08958	6.84993	6.63659	5.79901	5.6441	6.26093
A_70_P 028841	GRRP1	glycine/arginine rich protein 1	Homo sapiens	0.00957603	0.000717	6.21987	5.92336	6.08662	5.41841	5.22025	5.93991	5.9615	7.24631	6.8743	6.48771	7.75309	7.59195	7.40126	7.3855	7.26019
A_70_P 028861	SSBP4	single stranded DNA binding protein 4	Homo sapiens	0.0090922	0.000628	15.7443	15.4418	15.5208	14.5988	14.6941	15.2865	15.1204	13.8494	14.7026	14.9956	14.2487	13.9917	12.9655	12.7252	13.1947
A_70_P 028871	SNRNP40	small nuclear ribonucleoprotein 40kDa (U5)	Homo sapiens	0.0126652	0.0013193	9.66147	9.91227	9.57314	10.0681	9.75097	9.90049	9.31414	9.34411	10.0324	10.0131	9.42656	9.33962	10.1485	9.99202	10.0688
A_70_P 028901	psmb9	proteasome (prosome, macropain) subunit, beta type, 9 (large multifunctional peptidase 2)	Homo sapiens	0.0240475	0.00441215	10.3874	10.4754	10.1926	9.7696	9.91753	9.88921	9.86005	9.85482	9.89898	9.86135	10.088	10.1222	10.7609	10.6912	10.5331
A_70_P 028911	Fbxo5	F-box protein 5	Homo sapiens	0.0256726	0.00496266	12.3998	12.4236	12.3098	12.1258	12.2886	12.3998	11.9677	12.0911	12.0775	12.0305	11.9483	11.8493	11.2747	11.5263	11.7638
A_70_P 028916				0.028776	0.00607065	5.25561	4.72207	5.06528	4.98793	4.82177	4.99589	5.84807	5.24466	5.5639	5.68226	6.05874	5.96232	5.70879	5.94639	5.55931
A_70_P 028941	NARF	nuclear prelamin A recognition factor	Homo sapiens	0.0110269	0.000966	12.9467	12.9348	13.3106	12.6823	13.1017	13.0703	12.8767	12.1356	11.3372	11.1829	11.4005	11.3201	11.464	11.3963	11.6455
A_70_P 028986	noc2l	nucleolar complex associated 2 homolog (S. cerevisiae)	Homo sapiens	0.0319951	0.00740311	7.74386	7.89436	8.03225	7.9285	7.918	7.96723	7.34354	7.28588	6.99951	7.16757	7.20243	7.4753	7.6608	8.05124	7.78091
A_70_P 029001				0.00349478	9.1e-06	7.48594	6.04141	7.42138	5.69125	5.7802	7.27664	7.90326	9.58691	8.63895	8.94459	9.66865	9.65511	9.77467	10.3145	10.4845
A_70_P 029036	WDFY4	WDFY family member 4	Homo sapiens	0.0357039	0.00893783	4.94373	5.27858	4.85239	5.10054	5.29176	4.18024	4.73827	4.5349	4.16562	4.59133	4.23468	4.33422	4.83141	5.10376	5.00329
A_70_P 029041	ATP5B	ATP synthase, H+ transporting, mitochondrial F1 complex, beta polypeptide	Homo sapiens	0.00910455	0.000635	7.905	8.03057	7.92991	8.11452	8.16513	8.21605	8.03286	8.6351	8.54493	8.34364	8.58891	8.65598	8.76095	8.69843	8.71853
A_70_P 029046	NDN	necdin homolog (mouse)	Homo sapiens	0.0278693	0.00578235	11.8959	12.1338	11.9984	11.8263	12.1356	11.7805	11.3313	11.1461	11.4922	11.661	11.4839	11.34	11.2903	11.3934	11.2481
A_70_P 029056	Mdfi	MyoD family inhibitor	Homo sapiens	0.0166018	0.00223865	11.5873	11.6243	11.8818	11.5989	11.7551	11.6749	11.7567	11.9288	11.909	11.823	12.0348	11.9909	12.4041	12.2993	12.2626
A_70_P 029086	ZNF813	zinc finger protein 813	Homo sapiens	0.00358567	2.19e-05	10.4407	10.557	10.3679	10.5	10.3703	10.3584	9.94081	9.43028	10.187	10.1595	9.45719	9.41583	9.21088	8.9293	8.65012
A_70_P 029131	Lzic	leucine zipper and CTNNBIP1 domain containing	Homo sapiens	0.0171564	0.00239785	9.90192	9.99605	10.0022	9.98707	9.79634	10.0282	9.80728	8.22208	9.70891	9.946	10.0847	9.23173	9.31286	9.12842	9.14106
A_70_P 029146	AGPAT2	1-acylglycerol-3-phosphate O-acyltransferase 2 (lysophosphatidic acid acyltransferase, beta)	Homo sapiens	0.0384418	0.01011	14.4112	13.9539	14.1859	13.7828	13.3432	14.5077	14.9423	14.6612	14.9532	14.82	14.8246	14.7061	14.4643	14.7061	14.6259
A_70_P 029151				0.00551043	0.000161	11.3426	11.801	11.5907	11.8645	11.8535	12.0363	12.0403	12.4162	12.1283	12.2661	12.4513	12.4969	13.3542	12.9053	13.2601
A_70_P 029156	Trap1	TNF receptor-associated protein 1	Homo sapiens	0.0203429	0.00328775	8.13333	8.46951	7.91	8.0221	7.51136	7.78091	7.31596	7.86531	7.58068	7.83241	7.7128	7.94777	8.48241	8.5785	8.51396
A_70_P 029161				0.0485095	0.0147466	5.34875	4.81231	5.23702	5.37537	5.12597	5.49371	5.7897	7.26767	5.89642	5.72839	6.32179	5.77032	5.84917	6.07587	6.07523
A_70_P 029166				0.0192508	0.0029968	13.8353	13.8163	13.9917	14.0288	14.0627	14.2351	13.9869	13.7667	14.1147	14.0881	13.903	13.8424	13.6022	13.6409	13.5575
A_70_P 029181	SLC39A13	solute carrier family 39 (zinc transporter), member 13	Homo sapiens	0.00913238	0.000643	15.8769	15.7999	15.7847	16.3088	15.9804	15.848	15.8909	15.4921	15.9287	15.7803	15.4126	15.2774	14.8748	14.6821	14.8889
A_70_P 029186	tead4	TEA domain family member 4	Homo sapiens	0.0263294	0.00521452	8.76858	9.07612	8.88227	8.17368	8.41562	8.2186	7.88421	6.91507	7.83936	7.95782	7.31818	7.59571	6.96494	7.08693	6.74792
A_70_P 029196				0.00440522	5.95e-05	11.2419	10.5542	11.1648	10.3711	10.287	11.3151	12.0026	11.8976	11.9876	12.0768	12.1618	12.3582	12.063	12.1618	12.1747
A_70_P 029201	DUSP11	dual specificity phosphatase 11 (RNA/RNP complex 1-interacting)	Homo sapiens	0.023637	0.00426776	11.6446	11.7453	11.6349	11.7618	11.6933	11.6785	11.8247	11.9951	11.7863	11.7019	11.8984	11.8682	11.8645	11.9606	11.9063
A_70_P 029221	Mir21	microRNA 21	Homo sapiens	0.0484696	0.0147	9.0712	8.61946	9.60389	9.22587	8.35272	8.65679	8.17657	7.77895	8.5785	8.33562	7.91	8.49911	7.6473	7.72392	7.72453
A_70_P 029236	Irak1	interleukin-1 receptor-associated kinase 1	Homo sapiens	0.0213351	0.0035612	10.2198	10.3175	10.0615	9.81189	9.72226	9.71432	9.83796	9.62511	9.72781	9.76648	9.66475	9.72101	10.0988	10.2334	10.2007
A_70_P 029266	DMWD	dystrophia myotonica, WD repeat containing	Homo sapiens	0.016288	0.00216058	5.58814	5.90217	5.57538	5.652	5.66002	5.57975	5.72839	5.91771	5.70117	6.09599	6.0221	5.94565	6.08583	6.18509	6.37172
A_70_P 029286	PLEKHO2	pleckstrin homology domain containing, family O member 2	Homo sapiens	0.0154478	0.00193286	8.26153	8.00223	8.01538	7.51447	7.68098	7.91	8.68337	9.15574	9.15369	8.82543	9.45527	9.43906	8.89923	8.72796	9.09891
A_70_P 029301	Galk1	galactokinase 1	Homo sapiens	0.0175008	0.00250897	10.0336	9.87448	9.88921	9.88037	9.5363	9.84561	10.1999	10.801	10.515	10.6534	10.6152	10.7733	10.2035	9.88847	10.1886
A_70_P 029336	keap1	kelch-like ECH-associated protein 1	Homo sapiens	0.0237157	0.00429458	13.1698	13.0611	13.0024	13.1376	13.0843	13.2242	13.1517	13.3144	13.3581	13.4585	13.6761	13.6804	13.5772	13.7495	13.6341
A_70_P 029351	CDH13	cadherin 13, H-cadherin (heart)	Homo sapiens	0.0395866	0.0105758	9.81268	9.55973	9.75708	8.6351	8.9381	8.97559	9.27779	9.7829	9.39485	9.59246	10.0592	9.95264	10.222	10.4149	10.18
A_70_P 029366	TMED3	transmembrane emp24 protein transport domain containing 3	Homo sapiens	0.0265872	0.00530896	10.9777	10.9173	11.0546	11.3541	11.3709	10.8611	10.4703	10.3836	10.7894	10.8495	10.422	10.4392	10.6749	10.6015	10.3334
A_70_P 029386	CNN2	calponin 2	Homo sapiens	0.0213469	0.00356912	10.6514	10.828	10.4084	10.576	10.1025	9.59988	9.09228	7.95411	8.35895	9.21088	8.30193	8.40284	8.16886	8.68787	7.87778
A_70_P 029401	mcm2	minichromosome maintenance complex component 2	Homo sapiens	0.00470667	0.000102	8.50201	8.61877	8.58149	8.58804	8.68201	8.40803	7.93955	7.502	7.73788	7.86587	7.70021	7.83716	7.80262	7.83587	7.89727
A_70_P 029411	Mxra8	matrix-remodelling associated 8	Homo sapiens	0.0374456	0.00967086	11.9449	11.6261	12.0468	11.405	11.6446	11.2994	11.6278	11.0706	11.47	11.4091	10.9725	11.4392	10.9569	10.8461	10.7092
A_70_P 029416	SCAF1	SR-related CTD-associated factor 1	Homo sapiens	0.0201688	0.00322186	5.10448	5.0202	4.79653	5.07996	4.88279	4.73917	5.37446	4.94283	5.22842	5.29702	4.89126	5.00548	5.43844	5.34607	5.33745
A_70_P 029431	SLC25A20	solute carrier family 25 (carnitine/acylcarnitine translocase), member 20	Homo sapiens	0.0322031	0.00748259	6.7519	6.99435	6.91205	7.1093	7.2236	6.7527	6.51114	7.16407	6.81009	6.67622	7.24391	7.16181	8.01462	8.95095	8.09651
A_70_P 029451	NR4A1	nuclear receptor subfamily 4, group A, member 1	Homo sapiens	0.0485325	0.0147768	5.40496	5.50454	5.86774	5.28602	5.57061	5.3883	5.19831	5.41591	5.1808	5.2851	5.60372	6.27141	5.78724	5.8294	6.05579
A_70_P 029456	tspan4	tetraspanin 4	Homo sapiens	0.0237887	0.00433069	9.96006	10.8387	9.59759	10.3453	9.86415	9.5836	8.36951	8.62617	8.94772	8.44173	8.56616	8.65679	9.57925	9.24775	9.12842
A_70_P 029466	txnl1	thioredoxin-like 1	Homo sapiens	0.0485307	0.0147573	14.4895	14.6413	14.4787	14.4787	14.4877	14.4603	14.3188	14.604	14.4491	14.4173	14.6566	14.6022	14.4092	14.5077	14.3393
A_70_P 029501	CRTAP	cartilage associated protein	Homo sapiens	0.0349699	0.00866428	8.16176	8.23938	8.18234	8.38151	8.27637	7.83379	7.98234	7.72453	8.22556	8.39577	7.96059	7.79483	7.51785	7.69183	7.35912
A_70_P 029516	GRINL1A	glutamate receptor, ionotropic, N-methyl D-aspartate-like 1B; glutamate receptor, ionotropic, N-methyl D-aspartate-like 1A; GRINL1A complex locus	Homo sapiens	0.0080874	0.000465	17.0076	17.1962	16.9031	17.03	17.0986	17.0219	16.8403	16.6408	16.9341	17.1065	16.6408	16.5579	16.1439	15.9549	16.1102
A_70_P 029516	GRINL1B	glutamate receptor, ionotropic, N-methyl D-aspartate-like 1B; glutamate receptor, ionotropic, N-methyl D-aspartate-like 1A; GRINL1A complex locus	Homo sapiens	0.0080874	0.000465	17.0076	17.1962	16.9031	17.03	17.0986	17.0219	16.8403	16.6408	16.9341	17.1065	16.6408	16.5579	16.1439	15.9549	16.1102
A_70_P 029516	GCOM1	glutamate receptor, ionotropic, N-methyl D-aspartate-like 1B; glutamate receptor, ionotropic, N-methyl D-aspartate-like 1A; GRINL1A complex locus	Homo sapiens	0.0080874	0.000465	17.0076	17.1962	16.9031	17.03	17.0986	17.0219	16.8403	16.6408	16.9341	17.1065	16.6408	16.5579	16.1439	15.9549	16.1102
A_70_P 029566	GPI	glucose phosphate isomerase	Homo sapiens	0.00609061	0.000209	13.8695	13.8994	13.8608	13.7309	13.859	14.1269	13.9595	15.057	13.9317	13.8214	14.5524	14.5486	15.4829	15.7243	15.7686
A_70_P 029571	CXCL17	chemokine (C-X-C motif) ligand 17	Homo sapiens	0.0161307	0.00212257	5.37537	5.65666	6.00731	5.58093	5.31381	5.6711	6.09907	6.77609	6.81148	6.22553	6.85885	6.99491	6.71857	7.66832	6.96036
A_70_P 029591	DAP	death-associated protein	Homo sapiens	0.0229159	0.00401379	10.9653	10.9678	10.5194	10.9215	10.9118	10.8065	10.699	10.1984	10.7415	10.6349	9.77393	9.80894	10.0893	9.30098	9.51491
A_70_P 029611	CTHRC1	collagen triple helix repeat containing 1	Homo sapiens	0.0255965	0.00492301	11.4351	11.539	10.9505	12.4757	12.1612	11.3578	10.7901	9.65451	11.5115	10.8248	10.12	10.6119	8.67906	8.9778	9.49357
A_70_P 029616	PRNP	prion protein	Homo sapiens	0.0192589	0.00300319	10.9239	11.202	11.0017	10.818	11.0525	10.2377	10.1122	9.79191	10.1829	10.4472	9.62511	9.83047	9.83796	9.56136	9.29015
A_70_P 029621	Sertad1	SERTA domain containing 1	Homo sapiens	0.008616	0.000554	11.2428	11.1052	11.3322	11.1086	11.1804	11.0568	11.6764	11.6785	11.7262	11.4134	11.8785	12.5965	12.3046	12.1029	12.2296
A_70_P 029626	NPY	neuropeptide Y	Homo sapiens	0.00802175	0.00046	10.8461	10.7724	10.9222	10.6496	10.657	10.4595	10.6389	10.8117	10.6623	10.7477	10.9194	10.7965	11.4316	11.4789	11.3459
A_70_P 029641	Hspg2	heparan sulfate proteoglycan 2	Homo sapiens	0.00645201	0.000274	6.47778	6.49747	6.19184	6.55806	6.62942	6.68788	7.12115	7.48363	7.44953	7.3554	7.55661	7.63457	7.70615	7.34761	7.54106
A_70_P 029651	D2Ertd640e	DNA segment, Chr 2, ERATO Doi 640, expressed	Mus musculus	0.00886143	0.000599	7.98643	7.98736	7.84842	7.51291	7.70464	7.68797	7.4682	8.12021	7.76842	7.82866	8.45294	8.67982	9.708	10.1135	9.76405
A_70_P 029656	LOC727803	similar to RAN binding protein 1; RAN binding protein 1	Homo sapiens	0.0113098	0.00101881	14.2896	14.6566	14.432	14.6591	14.6902	14.8058	14.3105	14.3487	14.2668	14.2176	14.0627	14.1018	13.9346	13.4331	13.7219
A_70_P 029656	LOC389842	similar to RAN binding protein 1; RAN binding protein 1	Homo sapiens	0.0113098	0.00101881	14.2896	14.6566	14.432	14.6591	14.6902	14.8058	14.3105	14.3487	14.2668	14.2176	14.0627	14.1018	13.9346	13.4331	13.7219
A_70_P 029656	RanBP1	similar to RAN binding protein 1; RAN binding protein 1	Homo sapiens	0.0113098	0.00101881	14.2896	14.6566	14.432	14.6591	14.6902	14.8058	14.3105	14.3487	14.2668	14.2176	14.0627	14.1018	13.9346	13.4331	13.7219
A_70_P 029661	Hrsp12	heat-responsive protein 12	Homo sapiens	0.030237	0.00661645	12.4542	11.8292	11.9951	11.1881	11.168	11.5301	12.1576	12.3316	12.0935	12.0809	12.5196	12.4592	12.7692	12.7793	12.5598
A_70_P 029671	EEF1G	eukaryotic translation elongation factor 1 gamma	Homo sapiens	0.024383	0.00451115	14.5896	15.031	14.578	14.4746	14.7585	14.5191	14.0665	14.1248	14.1318	13.9718	14.2351	14.3455	14.3599	14.9109	14.3291
A_70_P 029681	maf1	MAF1 homolog (S. cerevisiae)	Homo sapiens	0.00791533	0.000442	11.0017	10.9292	10.9893	10.5317	10.8156	10.873	11.088	11.5569	11.0088	10.8545	11.4463	11.2804	12.1702	12.0819	11.9576
A_70_P 029686	tk1	thymidine kinase 1, soluble	Homo sapiens	0.0307146	0.00684054	9.04979	9.33575	8.80297	9.33121	8.82981	8.75844	8.77362	8.16346	8.43643	9.04296	8.2178	8.21936	7.92176	7.44152	7.64412
A_70_P 029706	NME4	non-metastatic cells 4, protein expressed in	Homo sapiens	0.0307741	0.00687261	10.7784	10.8058	10.3282	10.9357	10.6462	10.5896	10.0839	10.3349	10.505	10.487	10.832	10.7144	11.5694	11.7511	11.42
A_70_P 029731				0.0181334	0.00268958	8.17142	6.33484	7.21386	6.16829	6.0827	7.09279	6.7351	5.43028	6.67332	7.01849	5.59299	5.65581	7.29746	7.19746	5.05514
A_70_P 029741	TNFRSF6B	tumor necrosis factor receptor superfamily, member 6b, decoy; regulator of telomere elongation helicase 1	Homo sapiens	0.010988	0.000956	7.68947	7.58128	7.31596	7.90882	7.67713	7.52393	7.58501	7.34629	7.65397	7.74234	7.69879	7.76667	7.00024	6.95604	7.0236
A_70_P 029741	RTEL1	tumor necrosis factor receptor superfamily, member 6b, decoy; regulator of telomere elongation helicase 1	Homo sapiens	0.010988	0.000956	7.68947	7.58128	7.31596	7.90882	7.67713	7.52393	7.58501	7.34629	7.65397	7.74234	7.69879	7.76667	7.00024	6.95604	7.0236
A_70_P 029771	MORF4L1	mortality factor 4; mortality factor 4 like 1	Homo sapiens	0.0461509	0.0134574	14.7883	14.8058	14.8157	14.9384	15.0468	14.9109	14.7061	14.7714	14.8031	14.7061	14.68	14.6507	14.5738	14.5857	14.5013
A_70_P 029771	MORF4	mortality factor 4; mortality factor 4 like 1	Homo sapiens	0.0461509	0.0134574	14.7883	14.8058	14.8157	14.9384	15.0468	14.9109	14.7061	14.7714	14.8031	14.7061	14.68	14.6507	14.5738	14.5857	14.5013
A_70_P 029791				0.00856036	0.00054	9.39193	9.41521	9.58425	8.57344	8.6279	9.68299	9.38381	7.6801	8.71966	8.50993	7.84317	7.5579	8.23307	7.52805	7.92014
A_70_P 029796	tgfbi	transforming growth factor, beta-induced, 68kDa	Homo sapiens	0.035693	0.00893194	8.90811	8.38621	9.02169	8.24694	8.36876	8.16672	8.7368	9.71605	8.83907	8.89848	9.1809	8.91955	8.2533	7.58191	8.06134
A_70_P 029816	BMP1	bone morphogenetic protein 1	Homo sapiens	0.0170428	0.00235999	8.64372	8.56979	8.50854	8.50993	8.53243	8.51662	8.27404	8.19158	8.85871	8.64095	8.29052	8.26226	7.59408	7.33139	7.70464
A_70_P 029836	Mrc2	mannose receptor, C type 2	Homo sapiens	0.0317428	0.00726601	14.684	14.3787	14.1337	14.4192	14.6388	14.2961	14.2318	13.7284	14.604	14.6941	13.9244	14.1469	13.2694	13.4084	13.6252
A_70_P 029851	LYN	v-yes-1 Yamaguchi sarcoma viral related oncogene homolog	Homo sapiens	0.0471634	0.01402	8.70971	8.85367	8.5349	8.40573	8.30562	8.46172	8.06278	8.34745	8.44606	8.186	8.19828	8.06802	7.97048	7.9584	7.80112
A_70_P 029856	CALCOCO1	calcium binding and coiled-coil domain 1	Homo sapiens	0.0396003	0.010583	6.65946	6.28533	6.41806	5.88912	6.09065	6.60104	6.47279	7.00817	6.87904	6.88737	7.0302	6.87519	7.14516	7.2646	6.83895
A_70_P 029861	capG	capping protein (actin filament), gelsolin-like	Homo sapiens	0.0307741	0.00687237	8.54654	8.58654	8.31717	9.13431	8.74108	8.32961	7.9344	7.7128	8.09919	8.57202	7.83086	7.72957	7.6456	8.36054	7.24889
A_70_P 029866	Hspg2	heparan sulfate proteoglycan 2	Homo sapiens	0.00424533	5.23e-05	6.09333	5.98955	6.15277	6.16151	6.6128	6.16676	6.8251	7.25239	7.21614	7.28315	7.11319	7.38627	7.29807	7.32315	7.20398
A_70_P 029891	ADI1	acireductone dioxygenase 1	Homo sapiens	0.0411314	0.0112071	12.7825	13.1293	12.729	12.5833	12.6364	12.4236	12.1525	12.6287	12.4901	12.2171	12.4277	12.3343	13.0566	12.9318	13.0491
A_70_P 029896	CHST10	carbohydrate sulfotransferase 10	Homo sapiens	0.0163068	0.00216635	10.8344	11.2277	10.8139	10.6251	11.0852	10.3445	10.1257	9.6903	9.85859	10.4908	9.30294	9.75597	9.08341	9.3282	9.20583
A_70_P 029906				0.0459716	0.0133889	7.35827	7.77648	7.58501	7.76667	7.83716	7.47979	8.45588	7.27109	7.52734	7.65457	7.45968	7.39099	7.81095	8.03153	8.56979
A_70_P 029921	Lpl	lipoprotein lipase	Homo sapiens	0.0105251	0.000876	8.55226	7.4998	7.56134	8.71966	8.76858	7.95349	8.6279	10.6653	9.24268	9.15502	9.77154	9.86135	11.3502	11.2181	11.0915
A_70_P 029922	Lpl	lipoprotein lipase	Homo sapiens	0.00918437	0.000658	8.54866	7.54403	7.6801	8.90269	8.92504	8.03729	8.87474	10.6793	9.31762	9.27027	10.0324	10.0282	11.4219	11.1672	11.0647
A_70_P 029936	MET	met proto-oncogene (hepatocyte growth factor receptor)	Homo sapiens	0.0481203	0.014541	12.8058	12.4778	13.134	12.2645	12.2139	12.8392	13.5435	13.8965	13.3699	13.0458	13.1825	13.3027	13.7631	12.8721	12.4146
A_70_P 029951	RPL10P15	ribosomal protein L10; ribosomal protein L10 pseudogene 15; ribosomal protein L10 pseudogene 6; ribosomal protein L10 pseudogene 16; ribosomal protein L10 pseudogene 9	Homo sapiens	0.0261678	0.00515502	17.1134	17.1623	17.1065	16.9786	16.8403	16.6112	16.5099	16.4128	16.4456	16.1964	16.0302	16.1683	16.0589	16.0815	16.1221
A_70_P 029951	RPL10P16	ribosomal protein L10; ribosomal protein L10 pseudogene 15; ribosomal protein L10 pseudogene 6; ribosomal protein L10 pseudogene 16; ribosomal protein L10 pseudogene 9	Homo sapiens	0.0261678	0.00515502	17.1134	17.1623	17.1065	16.9786	16.8403	16.6112	16.5099	16.4128	16.4456	16.1964	16.0302	16.1683	16.0589	16.0815	16.1221
A_70_P 029951	rpl10	ribosomal protein L10; ribosomal protein L10 pseudogene 15; ribosomal protein L10 pseudogene 6; ribosomal protein L10 pseudogene 16; ribosomal protein L10 pseudogene 9	Homo sapiens	0.0261678	0.00515502	17.1134	17.1623	17.1065	16.9786	16.8403	16.6112	16.5099	16.4128	16.4456	16.1964	16.0302	16.1683	16.0589	16.0815	16.1221
A_70_P 029951	RPL10P9	ribosomal protein L10; ribosomal protein L10 pseudogene 15; ribosomal protein L10 pseudogene 6; ribosomal protein L10 pseudogene 16; ribosomal protein L10 pseudogene 9	Homo sapiens	0.0261678	0.00515502	17.1134	17.1623	17.1065	16.9786	16.8403	16.6112	16.5099	16.4128	16.4456	16.1964	16.0302	16.1683	16.0589	16.0815	16.1221
A_70_P 029951	RPL10P6	ribosomal protein L10; ribosomal protein L10 pseudogene 15; ribosomal protein L10 pseudogene 6; ribosomal protein L10 pseudogene 16; ribosomal protein L10 pseudogene 9	Homo sapiens	0.0261678	0.00515502	17.1134	17.1623	17.1065	16.9786	16.8403	16.6112	16.5099	16.4128	16.4456	16.1964	16.0302	16.1683	16.0589	16.0815	16.1221
A_70_P 029952	IDH2	isocitrate dehydrogenase 2 (NADP+), mitochondrial	Homo sapiens	0.032815	0.00776591	16.9976	16.9976	17.0576	16.9492	16.6112	16.5135	16.4344	16.3519	16.3819	16.1488	16.1439	16.3192	15.9897	15.9022	16.0262
A_70_P 029966	pdxK	pyridoxal (pyridoxine, vitamin B6) kinase	Homo sapiens	0.012378	0.00125238	9.24712	9.89898	9.27529	10.2667	9.91625	9.74933	9.61837	10.1886	10.1177	9.89898	10.7379	11.0221	13.8862	13.4749	12.9207
A_70_P 029986	MB	myoglobin	Homo sapiens	0.00794058	0.000446	12.8978	12.9771	11.8662	12.7499	12.5946	12.3252	12.0459	13.7154	12.1845	12.0429	13.4939	13.8062	14.7492	15.8806	15.5885
A_70_P 029987	MB	myoglobin	Homo sapiens	0.0118578	0.00114116	13.0007	13.1106	12.079	12.7668	12.7579	12.4542	11.9853	13.8034	12.2626	12.3706	13.7413	13.7685	14.7862	16.0442	15.6806
A_70_P 030016	irf2	interferon regulatory factor 2	Homo sapiens	0.0313354	0.00711727	7.59709	7.61124	7.27921	7.0263	7.36749	7.41869	7.3815	8.18086	7.78653	7.99996	8.13395	8.06066	8.61054	9.00318	8.55669
A_70_P 030026	aldh1a1	aldehyde dehydrogenase 1 family, member A1	Ovis aries	0.00566109	0.00018	9.47558	9.24154	9.48114	9.68545	9.94749	9.6327	10.3274	13.7536	11.8528	10.6735	12.8878	12.5435	14.2335	14.9384	14.3949
A_70_P 030041	PRLH	prolactin releasing hormone	Homo sapiens	0.0375422	0.00974375	9.42307	8.32561	8.59492	8.25037	8.10768	8.15393	7.76667	6.17844	6.73053	6.43674	6.72014	6.75342	8.41699	6.90824	7.40054
A_70_P 030046	ATP1A1	ATPase, Na+/K+ transporting, alpha 1 polypeptide	Homo sapiens	0.032815	0.00778038	12.2102	12.6946	12.071	12.5851	13.1475	12.4874	11.8475	11.1618	12.071	12.3564	11.6214	11.8579	11.5085	11.1583	11.2473
A_70_P 030066	MT3	metallothionein 3	Homo sapiens	0.0260303	0.00509635	13.9539	13.9629	13.4824	13.7964	14.0558	13.2714	12.6966	12.1471	12.9157	12.2305	12.2163	12.7241	12.8117	13.3808	12.7692
A_70_P 030067	MT3	metallothionein 3	Homo sapiens	0.0306132	0.00678201	14.1388	14.0985	14.1645	14.1679	14.3543	13.4642	13.3746	12.455	13.0585	12.609	12.6175	13.0195	13.3661	13.8994	13.2957
A_70_P 030096	Agtr1	angiotensin II receptor, type 1	Homo sapiens	0.0256159	0.00494441	13.9223	13.3978	13.8563	13.3183	13.333	14.2581	14.0726	14.2078	13.9016	14.1629	13.9304	13.8089	14.4436	14.2384	12.8392
A_70_P 030106	CHKB	choline kinase beta; carnitine palmitoyltransferase 1B (muscle)	Homo sapiens	0.0159535	0.00206998	11.6514	11.4455	11.8689	10.855	11.1908	11.6214	11.8528	12.5189	12.0026	11.9133	12.7952	12.8094	13.4515	13.9794	13.2615
A_70_P 030106	Cpt1b	choline kinase beta; carnitine palmitoyltransferase 1B (muscle)	Homo sapiens	0.0159535	0.00206998	11.6514	11.4455	11.8689	10.855	11.1908	11.6214	11.8528	12.5189	12.0026	11.9133	12.7952	12.8094	13.4515	13.9794	13.2615
A_70_P 030107	CHKB	choline kinase beta; carnitine palmitoyltransferase 1B (muscle)	Homo sapiens	0.0131003	0.00143372	12.0673	11.9629	12.3017	11.237	11.5652	12.1055	12.1845	12.9728	12.3167	12.2251	13.1883	13.0073	13.7219	14.5931	13.8368
A_70_P 030107	Cpt1b	choline kinase beta; carnitine palmitoyltransferase 1B (muscle)	Homo sapiens	0.0131003	0.00143372	12.0673	11.9629	12.3017	11.237	11.5652	12.1055	12.1845	12.9728	12.3167	12.2251	13.1883	13.0073	13.7219	14.5931	13.8368
A_70_P 030111	IL15	interleukin 15	Homo sapiens	0.00821765	0.00049	4.38495	3.73882	4.79994	3.74007	4.0201	4.46706	5.85963	7.47721	6.67089	6.03252	6.87117	6.65859	5.94296	6.72912	6.41211
A_70_P 030112	IL15	interleukin 15	Homo sapiens	0.011265	0.0010045	5.84398	5.25159	6.44385	5.70281	5.4176	7.54342	6.94388	8.63603	8.01538	7.47047	8.09651	8.07178	7.36207	8.14053	7.92613
A_70_P 030147				0.00871184	0.000574	10.0329	11.5354	11.1344	10.1524	9.66555	10.5795	10.3445	9.56865	9.74594	9.40384	8.68267	9.01104	6.79396	6.70827	6.63267
A_70_P 030156				0.0152221	0.00188565	8.05799	7.79483	7.99273	9.22357	8.32263	7.82171	9.05534	13.9806	9.17515	9.34567	9.73368	9.41869	9.73049	9.88986	10.6727
A_70_P 030211	CCR10	chemokine (C-C motif) receptor 10	Homo sapiens	0.0233157	0.00416454	7.76323	7.53454	7.36138	7.78161	7.78518	8.10561	8.11385	9.05813	8.6351	8.35675	8.73747	8.92207	8.9274	8.09015	9.19374
A_70_P 030212	SCARB1	scavenger receptor class B, member 1	Homo sapiens	0.00748682	0.000385	7.94578	7.77895	7.80262	7.87206	7.91731	8.14517	8.05124	9.15944	8.72497	8.59963	9.05327	8.96408	9.09079	8.44606	9.36775
A_70_P 030216	FLT3LG	fms-related tyrosine kinase 3 ligand	Homo sapiens	0.00485311	0.00011	10.0978	9.68545	10.487	10.1308	9.99007	10.5883	10.6856	11.9862	11.0965	10.9793	11.6749	12.0768	12.6823	12.6722	12.6192
A_70_P 030217	FLT3LG	fms-related tyrosine kinase 3 ligand	Homo sapiens	0.00464681	9.37e-05	10.0062	9.59032	10.2089	10.0747	9.63208	10.4543	10.5838	11.8635	10.9264	10.9054	11.513	12.1009	12.7205	12.4901	12.5769
A_70_P 030226	G6PD	glucose-6-phosphate dehydrogenase	Homo sapiens	0.00523112	0.000143	12.7348	12.7425	12.7339	12.8403	12.7433	12.6508	12.2189	12.1758	12.1794	12.2006	12.0203	12.119	11.8493	11.5398	11.8256
A_70_P 030232				0.0450672	0.0129898	11.5552	12.7308	12.2536	12.768	13.2722	12.0657	11.5544	11.2871	11.7275	11.5753	11.0797	10.5458	11.214	11.3466	10.4347
A_70_P 030236	AQP4	aquaporin 4	Homo sapiens	0.00104965	5.58e-07	12.7593	12.4766	12.8117	12.4703	12.5196	12.7668	12.9655	13.6009	12.7348	13.0155	13.8765	13.2588	14.6566	14.6524	14.7377
A_70_P 030251	DCN	decorin	Homo sapiens	0.0152075	0.00187721	17.4104	17.3346	17.3544	17.8261	17.7179	17.5714	17.6533	17.4301	17.7744	17.5926	17.1754	17.2076	16.6968	16.874	16.6836
A_70_P 030252	DCN	decorin	Homo sapiens	0.0426026	0.0118381	16.2861	16.2124	16.1964	16.8191	16.8044	15.9726	16.2721	16.1267	16.7031	16.6112	15.7443	15.6406	15.7288	15.6843	15.6683
A_70_P 030271	TNF	tumor necrosis factor (TNF superfamily, member 2)	Homo sapiens	0.0174773	0.00249421	6.76424	6.69476	6.49582	7.232	6.65134	7.07676	5.26166	5.73493	6.08416	6.39144	5.86774	6.03432	4.95527	4.91327	4.55849
A_70_P 030276	Bmpr1b	bone morphogenetic protein receptor, type IB	Homo sapiens	0.0345208	0.00847949	12.9264	11.9917	12.8335	12.4179	12.6879	13.6816	13.4548	13.5631	13.5514	13.3661	13.2957	13.4048	12.3452	12.6555	12.6986
A_70_P 030287	CD14	CD14 molecule	Homo sapiens	0.0378681	0.00988871	7.9947	8.01289	7.96891	8.52787	8.28904	7.89928	8.00299	7.49502	7.87507	7.69102	7.4327	7.5986	7.76667	7.72957	7.32231
A_70_P 030291	CFLP5	cofilin pseudogene 5	Homo sapiens	0.0481203	0.0145412	8.96536	9.21164	8.98361	8.64605	8.29176	8.57271	8.28276	8.2756	8.38383	8.35513	7.82866	7.79405	7.41809	6.93442	7.3855
A_70_P 030292	CFL1	cofilin 1 (non-muscle)	Homo sapiens	0.0145696	0.00173137	9.01638	9.16006	8.93326	8.62226	8.18508	8.53579	8.36213	8.31783	8.48309	8.46376	7.91948	7.78802	7.25968	6.98864	7.26521
A_70_P 030351	GGTA1	glycoprotein, alpha-galactosyltransferase 1	Homo sapiens	0.0249229	0.00469655	14.7628	14.5701	14.6363	14.3036	14.4212	14.6638	14.5662	14.4825	14.445	14.3188	14.077	14.0834	13.3222	13.7203	13.4097
A_70_P 030352	igfbp3	insulin-like growth factor binding protein 3	Homo sapiens	0.0214586	0.00361141	15.9107	15.6912	15.6912	15.5269	15.7144	15.8113	16.2388	15.9768	16.3192	16.1737	16.0262	16.0815	15.2397	15.6017	15.2474
A_70_P 030366	ATP5G1	ATP synthase, H+ transporting, mitochondrial F0 complex, subunit C1 (subunit 9)	Homo sapiens	0.0140775	0.00162401	16.1307	16.1964	16.2179	16.1307	16.1683	16.6176	16.9492	16.8663	16.3088	16.5716	16.9624	16.6836	17.5315	17.5527	17.8935
A_70_P 030367	ATP5G1	ATP synthase, H+ transporting, mitochondrial F0 complex, subunit C1 (subunit 9)	Homo sapiens	0.00522962	0.000139	16.8663	16.9624	16.8663	16.8116	16.753	17.0746	17.1845	17.2227	17.0662	17.3182	17.5003	17.4656	18.2421	18.2324	18.4
A_70_P 030382				0.0302343	0.00660212	13.7782	13.8338	13.6736	13.6101	13.6573	13.4146	13.6931	13.3553	13.6862	13.6367	13.5318	13.5081	13.1922	13.1731	13.3157
A_70_P 030387	ZFP36	zinc finger protein 36, C3H type, homolog (mouse)	Homo sapiens	0.0285882	0.00601737	11.2101	11.1672	11.4997	11.1672	11.2455	10.9957	10.5458	10.7068	10.3658	10.2628	10.7287	11.1664	11.5347	11.3393	11.2969
A_70_P 030391	CA11	carbonic anhydrase XI	Homo sapiens	0.00769133	0.000416	11.6626	12.1471	11.1782	12.2425	12.1517	11.3409	10.7219	10.9018	11.3079	10.8365	10.3549	10.3634	10.109	9.84868	10.2674
A_70_P 030402	KLK1	kallikrein 1	Homo sapiens	0.0260555	0.00511051	7.80619	6.96819	6.20206	6.58427	6.00406	5.66248	6.71343	8.98305	7.7401	7.14354	9.79715	10.3754	8.80297	9.42862	9.4919
A_70_P 030411	Il1a	interleukin 1, alpha	Homo sapiens	0.0427575	0.0119079	12.6181	13.305	12.9809	13.1785	12.9053	13.2857	12.3617	12.6733	12.277	12.2389	12.5619	13.1527	13.4296	12.7901	13.1318
A_70_P 030412				0.0371414	0.00954764	13.6422	14.3053	14.0051	14.1841	14.0159	14.1565	13.4355	13.7699	13.4985	13.3892	13.5799	14.3977	14.5433	13.8712	14.0392
A_70_P 030436	sdc1	syndecan 1	Homo sapiens	0.0399228	0.0107187	14.5209	14.7212	14.4992	14.8058	14.6363	14.8246	14.7608	14.7608	15.033	15.0194	14.6591	14.9839	14.3848	14.2788	14.3961
A_70_P 030486	NR4A1	nuclear receptor subfamily 4, group A, member 1	Homo sapiens	0.0160941	0.00210314	6.8449	6.79027	7.73788	7.188	6.91808	7.01237	7.85792	8.03814	6.8626	7.07004	8.22776	9.44071	8.66358	8.50787	8.8271
A_70_P 030521				0.0449402	0.0129094	9.01966	9.03517	9.04452	8.75918	8.68267	8.51507	8.12963	8.08642	8.23168	8.14681	7.80486	7.70391	7.74551	7.03637	6.88616
A_70_P 030535	ACTG1	actin, gamma 1	Homo sapiens	0.0151309	0.00185837	16.7031	16.6295	16.5579	16.7243	16.5198	16.5264	16.4735	16.2388	16.2721	16.4792	16.0543	16.1737	15.7121	15.4593	15.6951
A_70_P 030541	copb2	coatomer protein complex, subunit beta 2 (beta prime)	Homo sapiens	0.0434773	0.0122813	11.9924	11.8274	11.9217	11.7052	11.4804	11.8627	11.9959	11.9063	11.6106	11.6356	11.4344	11.4383	11.0032	10.7585	11.1471
A_70_P 030551	CTSZ	cathepsin Z	Homo sapiens	0.0494276	0.015297	12.0277	12.1674	12.0459	11.9992	12.3697	11.9233	11.8921	12.295	12.5131	12.3474	12.3971	12.3361	11.736	12.0928	11.658
A_70_P 030556	hadhb	hydroxyacyl-Coenzyme A dehydrogenase/3-ketoacyl-Coenzyme A thiolase/enoyl-Coenzyme A hydratase (trifunctional protein), beta subunit	Homo sapiens	0.0296354	0.00638157	9.92238	9.86005	9.74668	9.90192	9.7866	9.65368	10.1281	10.1731	10.011	10.1524	10.3181	10.2929	11.2691	12.6804	11.4185
A_70_P 030561	CAPN6	calpain 6	Homo sapiens	0.0155381	0.00195241	9.61261	9.8055	10.0076	9.52558	9.65925	9.72169	8.92438	8.50993	8.8629	8.9538	8.20329	8.09501	8.03598	7.0498	7.34354
A_70_P 030591	RGS2	regulator of G-protein signaling 2, 24kDa	Homo sapiens	0.0381386	0.0099889	16.5784	16.5716	16.4344	16.7162	16.9103	16.5397	16.7162	16.2072	16.6112	16.8044	16.5041	16.389	15.7512	15.8721	16.0623
A_70_P 030611	IDH3B	isocitrate dehydrogenase 3 (NAD+) beta	Homo sapiens	0.0183914	0.00275228	11.7993	11.8818	11.8713	11.0797	11.7287	11.4447	12.4324	12.5769	12.0188	12.0229	13.0016	12.8988	14.0148	14.9175	14.5503
A_70_P 030616	Esam	endothelial cell adhesion molecule	Homo sapiens	0.0372326	0.00958426	7.21187	7.01097	7.19746	6.24272	6.65791	6.70571	7.33445	8.04885	7.11093	7.36207	7.88085	7.78984	7.84007	8.54493	8.10826
A_70_P 030621	PLBD2	phospholipase B domain containing 2	Homo sapiens	0.0116073	0.00108333	10.1421	10.1682	10.2531	10.0138	10.0037	9.90624	9.93757	8.38383	9.04619	8.9722	8.79736	9.10633	9.20515	9.0589	9.21468
A_70_P 030626	PARK7	Parkinson disease (autosomal recessive, early onset) 7	Homo sapiens	0.0201508	0.00321588	14.8136	14.9242	14.7377	14.8179	14.5054	14.8632	14.6363	15.0009	14.9406	14.7842	15.2287	15.066	15.1995	15.2774	15.2683
A_70_P 030646	asnS	asparagine synthetase	Homo sapiens	0.0482868	0.0146199	10.8611	11.6238	10.4259	10.3935	10.7842	9.4015	9.2803	8.42608	8.78913	9.49568	8.54731	8.3999	8.95019	8.23582	7.99134
A_70_P 030651	RAD23A	RAD23 homolog A (S. cerevisiae)	Homo sapiens	0.0229482	0.0040235	8.95713	8.73455	8.80061	8.43564	8.58574	8.58958	8.8113	9.01722	8.75155	8.76095	9.13074	9.46027	9.66475	9.48422	9.44533
A_70_P 030661	LOC100129652	hypothetical protein LOC100129652; ezrin	Homo sapiens	0.0271427	0.00548019	11.9827	11.4849	11.9741	12.1813	11.7052	12.4288	12.4757	12.3763	12.5332	12.6335	11.3682	12.218	11.6045	11.8585	11.7072
A_70_P 030661	EZR	hypothetical protein LOC100129652; ezrin	Homo sapiens	0.0271427	0.00548019	11.9827	11.4849	11.9741	12.1813	11.7052	12.4288	12.4757	12.3763	12.5332	12.6335	11.3682	12.218	11.6045	11.8585	11.7072
A_70_P 030681	MYL9	myosin, light chain 9, regulatory	Homo sapiens	0.0147323	0.00177028	10.6608	11.34	10.7784	10.5286	10.9684	10.6969	9.86183	8.75335	9.42441	9.90049	9.14649	9.18304	9.41255	8.98016	8.30562
A_70_P 030701	NES	nestin	Homo sapiens	0.0154535	0.00193905	15.031	14.9747	14.9771	15.5951	15.8113	15.7512	14.9724	13.4444	14.2635	14.432	13.787	13.6862	12.0298	11.0866	11.168
A_70_P 030711	Pdha1	pyruvate dehydrogenase (lipoamide) alpha 1	Homo sapiens	0.00349478	1.41e-05	8.8649	8.29888	8.23787	8.3349	8.27062	8.9864	9.12925	9.61328	9.14956	9.23558	9.81979	9.68894	10.873	10.8474	11.1461
A_70_P 030726	ARFIP2	ADP-ribosylation factor interacting protein 2	Homo sapiens	0.0158425	0.00203458	7.49502	7.60002	7.50652	7.51864	7.36689	7.56281	7.45273	7.70021	7.79856	7.4682	7.47592	7.26947	7.10799	6.99785	7.02935
A_70_P 030736	GPX7	glutathione peroxidase 7	Homo sapiens	0.0157428	0.00200601	9.36408	11.1454	11.1932	11.9756	11.9063	10.7928	11.7426	9.0712	11.2985	11.1632	10.1053	7.92014	9.38755	9.27456	9.3795
A_70_P 030741	C10orf10	chromosome 10 open reading frame 10	Homo sapiens	0.0492645	0.0152308	14.377	14.5209	14.6453	14.8246	14.4949	15.0263	14.908	15.3815	15.0707	14.6683	15.735	15.999	15.4338	15.9804	15.8589
A_70_P 030751	C5orf62	MSTP150	Homo sapiens	0.047421	0.0141553	7.71001	7.47721	7.65104	7.51136	8.11956	7.6259	8.41195	8.34205	7.88421	7.93615	8.1241	8.13395	9.09772	9.66555	8.46241
A_70_P 030776	sfrp2	secreted frizzled-related protein 2	Homo sapiens	0.0178103	0.00258173	12.6926	12.9706	12.0117	13.926	13.9045	12.4189	12.2904	11.4209	12.5471	11.9303	11.1132	11.6229	9.91753	9.12925	9.93628
A_70_P 030790	Tmod4	tropomodulin 4 (muscle)	Homo sapiens	0.00649638	0.000277	15.0162	14.7003	15.1097	14.4949	14.6344	14.9747	15.4154	15.7732	15.5087	15.6372	15.6874	15.8252	14.9423	15.2683	15.4048
A_70_P 030801	Tmed2	transmembrane emp24 domain trafficking protein 2	Homo sapiens	0.0467543	0.0137731	11.1344	11.0478	11.0274	11.6027	11.6709	11.3889	11.2903	10.9342	11.0714	11.0664	10.92	10.8882	11.2266	11.1127	11.1804
A_70_P 030886	acp5	acid phosphatase 5, tartrate resistant	Homo sapiens	0.0414069	0.0113445	8.4715	8.3583	8.05642	8.18679	8.41123	7.90424	8.70633	8.7652	8.13752	8.22776	8.91808	8.85133	9.36128	10.0651	9.29841
A_70_P 030911	ALAS1	aminolevulinate, delta-, synthase 1	Homo sapiens	0.033251	0.0079205	9.57534	9.42369	9.65146	8.88227	9.37575	8.9274	9.56287	9.73426	9.31204	9.26971	9.70029	9.58691	10.418	10.6336	10.3017
A_70_P 030956	Pdcl3	phosducin-like 3 pseudogene; phosducin-like 3	Homo sapiens	0.0151922	0.00187373	14.0465	14.1147	13.9317	14.244	14.0528	14.0958	14.1998	13.3083	13.3488	13.4939	13.4525	13.3002	13.8929	13.6829	13.6749
A_70_P 030956	LOC285359	phosducin-like 3 pseudogene; phosducin-like 3	Homo sapiens	0.0151922	0.00187373	14.0465	14.1147	13.9317	14.244	14.0528	14.0958	14.1998	13.3083	13.3488	13.4939	13.4525	13.3002	13.8929	13.6829	13.6749
A_70_P 030961	PSMD13	proteasome (prosome, macropain) 26S subunit, non-ATPase, 13	Homo sapiens	0.0172031	0.00242127	12.0993	12.2051	12.0809	11.9071	12.0975	11.9942	11.6601	11.9606	11.5932	11.6446	11.6983	11.6096	11.9498	12.0944	11.8391
A_70_P 030966	NFE2L1	nuclear factor (erythroid-derived 2)-like 1	Homo sapiens	0.0393763	0.0104987	13.597	13.2991	13.5812	13.1749	13.3918	13.4535	13.4735	13.1475	13.231	13.4665	13.0691	12.9962	13.4711	13.6328	13.3881
A_70_P 030986	sqstm1	sequestosome 1	Homo sapiens	0.00922619	0.000665	14.1504	13.8424	14.0392	13.8089	13.9166	14.0007	14.3084	14.751	14.1935	14.2078	14.5503	14.6821	14.8991	15.3744	15.1496
A_70_P 030996	COL18A1	collagen, type XVIII, alpha 1	Homo sapiens	0.00424153	5.13e-05	9.25011	9.19612	9.08208	8.78393	8.86974	8.93893	8.69269	7.65457	8.38458	8.61946	7.71569	8.97642	6.90208	6.89964	6.75822
A_70_P 031017	MMP14	matrix metallopeptidase 14 (membrane-inserted)	Homo sapiens	0.0261304	0.00513677	8.01148	8.11385	7.81466	8.29398	8.16815	8.02632	7.57451	7.25084	8.23639	8.20067	7.55725	7.53504	6.83299	6.13074	6.6055
A_70_P 031031	cyc1	cytochrome c-1	Homo sapiens	0.00398041	4.2e-05	14.1614	14.1284	14.1998	13.7009	13.8549	13.8269	14.684	14.8157	14.4746	14.5077	14.9268	15.0522	15.9457	16.0228	16.0228
A_70_P 031101				0.0300503	0.00653002	7.98184	8.03519	8.29678	8.37778	8.50854	8.77481	8.61297	7.86796	7.8102	7.92991	7.93826	8.1705	8.88387	8.844	8.86205
A_70_P 031181	Pik3r1	phosphoinositide-3-kinase, regulatory subunit 1 (alpha)	Homo sapiens	0.0238333	0.00434535	7.01165	6.93522	6.87972	7.55973	7.19887	7.41958	7.10799	6.40481	6.31167	6.52143	5.78832	6.1964	5.84468	5.67274	5.8256
A_70_P 031197	MBD2	methyl-CpG binding domain protein 2	Homo sapiens	0.0158948	0.00204994	12.8555	12.9318	12.8451	12.7538	12.9623	12.8001	13.0901	12.9762	13.062	13.0724	12.8889	13.0632	13.0309	13.2857	13.1639
A_70_P 031201	cav1	caveolin 1, caveolae protein, 22kDa	Homo sapiens	0.0105009	0.000862	7.52458	7.1485	7.20624	7.5013	7.07163	7.86983	8.20684	8.63761	8.5833	8.63453	8.89265	8.75918	9.01193	9.01045	9.15439
A_70_P 031221	atp6v1b2	ATPase, H+ transporting, lysosomal 56/58kDa, V1 subunit B2	Homo sapiens	0.0207849	0.00341048	12.8563	12.9357	12.3196	13.2344	13.083	12.9264	12.8049	13.2888	13.341	13.387	13.4903	13.5832	13.9223	13.8929	13.8576
A_70_P 031226	TGFB2	transforming growth factor, beta 2	Homo sapiens	0.0204896	0.00332573	12.8166	13.1329	14.4534	12.9647	12.943	14.1457	12.6879	12.381	12.3734	12.4452	12.0819	11.9933	11.7079	11.3444	11.8097
A_70_P 031231	TGFB3	transforming growth factor, beta 3	Homo sapiens	0.0473442	0.0141073	6.26271	6.24522	6.12302	6.96347	6.01218	6.06365	5.91425	5.74611	6.32772	6.23358	5.41079	5.54696	4.84139	5.24875	5.34607
A_70_P 031246				0.00523112	0.00014	12.0038	11.7678	11.8627	11.9621	11.9836	11.7771	11.2492	10.2198	10.4973	10.4845	10.6468	10.8699	10.4472	10.2456	10.3601
A_70_P 031251				0.0171166	0.00238114	5.59474	5.7802	5.74179	5.45802	6.01801	6.11513	6.20206	6.81446	6.89762	6.31015	7.1093	7.13892	7.35755	7.29892	7.6395
A_70_P 031267	gja4	gap junction protein, alpha 4, 37kDa	Homo sapiens	0.0427683	0.0119257	10.02	9.8836	9.93256	9.47501	9.26255	9.78728	9.59543	9.61138	9.4695	9.68828	9.8512	10.011	9.30747	9.41583	9.35641
A_70_P 031271	Tgfbr2	transforming growth factor, beta receptor II (70/80kDa)	Homo sapiens	0.00724411	0.000358	8.4104	8.18166	8.58487	8.56688	8.66952	8.86551	9.38035	9.84561	9.18393	9.10486	9.85614	10.5301	10.6382	10.8668	10.571
A_70_P 031306	PEA15	phosphoprotein enriched in astrocytes 15	Homo sapiens	0.00634993	0.000255	14.1337	13.7782	14.1131	13.6215	13.5154	13.5231	13.8946	13.6129	13.5294	13.7219	13.4575	13.4172	12.328	12.2323	12.4277
A_70_P 031371	RGS2	regulator of G-protein signaling 2, 24kDa	Homo sapiens	0.00642905	0.000269	8.70045	8.6608	8.79899	8.67321	8.65901	8.56123	8.69574	8.28606	8.06066	7.79351	7.59571	7.4142	7.39975	7.50964	7.33516
A_70_P 031401				0.00859025	0.000545	8.02706	7.90259	8.37272	7.69505	7.74551	7.23354	6.72392	6.58305	6.72014	6.6002	6.62156	7.48748	7.82789	7.75935	7.52664
A_70_P 031406				0.0253579	0.00484207	12.3361	12.6201	12.6005	12.8066	12.5693	12.6491	12.3371	11.5221	12.083	12.0535	11.6163	11.9323	11.3086	10.9614	11.5702
A_70_P 031411	SERPINH1	serpin peptidase inhibitor, clade H (heat shock protein 47), member 1, (collagen binding protein 1)	Homo sapiens	0.0340279	0.0082712	10.7101	10.5485	10.5142	10.3761	10.3408	10.2708	10.3461	9.66952	10.0913	10.361	10.2964	10.1656	9.37266	8.89999	9.21024
A_70_P 031431	TPM3	tropomyosin 3	Homo sapiens	0.0324955	0.00759369	15.9244	16.2436	15.6312	16.3304	16.0623	15.9107	15.5986	15.2552	15.6714	15.8252	15.4389	15.5632	15.2163	15.1678	15.47
A_70_P 031441	vcl	vinculin	Homo sapiens	0.012347	0.00124378	7.8886	7.94777	7.95073	7.96789	7.87206	7.29044	7.54877	6.04433	5.7864	5.79042	4.82777	5.14346	5.73659	5.19717	5.24776
A_70_P 031486	GOLSYN	Golgi-localized protein	Homo sapiens	0.0090922	0.000629	8.3792	7.49356	8.41917	7.85127	7.55168	8.38529	8.87772	10.088	8.80777	9.11883	9.91178	9.72308	10.443	9.90533	10.5187
A_70_P 031496	FOXO3	forkhead box O3; forkhead box O3B pseudogene	Homo sapiens	0.0449081	0.0128962	13.881	14.0148	14.0121	13.647	13.7715	14.3667	13.6804	14.041	13.8521	13.9429	13.8102	13.7925	14.7913	14.7983	14.4912
A_70_P 031496	foxo3b	forkhead box O3; forkhead box O3B pseudogene	Homo sapiens	0.0449081	0.0128962	13.881	14.0148	14.0121	13.647	13.7715	14.3667	13.6804	14.041	13.8521	13.9429	13.8102	13.7925	14.7913	14.7983	14.4912
A_70_P 031671	TMPO	thymopoietin	Homo sapiens	0.0328073	0.00773918	9.01419	9.24544	9.01193	8.92653	9.52345	9.44292	8.84539	8.83577	8.63683	8.2556	8.62548	8.48453	7.81395	8.11672	8.02561
A_70_P 031726	Usp42	ubiquitin specific peptidase 42	Homo sapiens	0.0161526	0.00213261	10.6263	10.7634	10.6441	10.8579	10.7158	10.8043	10.5317	10.3125	10.5107	10.2097	10.2238	10.2268	10.1822	9.86756	10.1476
A_70_P 031741	Atrx	alpha thalassemia/mental retardation syndrome X-linked (RAD54 homolog, S. cerevisiae)	Homo sapiens	0.0155588	0.00196391	7.18708	7.15242	7.2808	8.27062	7.11968	7.67007	6.9491	6.97749	6.02463	5.99603	5.93611	5.28771	5.48791	5.41426	5.22947
A_70_P 031786				0.00495217	0.000116	5.76505	4.55755	5.60372	5.19625	4.97009	5.10904	7.03805	6.96908	7.14284	7.52523	8.28817	7.62727	9.12374	9.47558	9.03336
A_70_P 031791	pcm1	pericentriolar material 1	Homo sapiens	0.0321948	0.00747496	8.57551	8.82379	8.84692	8.76686	8.77835	8.98305	8.73455	8.86137	8.47512	8.23863	8.35895	8.08489	8.16513	7.98895	8.204
A_70_P 031796	cyp2d6	cytochrome P450, family 2, subfamily D, polypeptide 6	Homo sapiens	0.00551043	0.000162	8.1486	8.18831	8.34745	8.2352	8.38213	8.51396	8.34824	8.43068	7.64877	7.42341	7.39804	6.84993	6.95064	6.81663	6.86335
A_70_P 031806	TFAMP2	transcription factor A, mitochondrial pseudogene 2	Homo sapiens	0.0113559	0.00103031	12.1635	12.3145	12.2879	12.2484	12.2904	12.2314	12.1687	11.9444	11.8627	11.9717	11.9901	11.9411	11.4975	11.7088	11.857
A_70_P 031861	THBD	thrombomodulin	Homo sapiens	0.0409375	0.0111035	11.4477	11.0131	11.2646	10.9377	10.9475	11.1006	11.0838	11.5606	11.4626	11.539	11.5812	11.857	12.2484	11.5286	11.8929
A_70_P 031881	Gpr116	G protein-coupled receptor 116	Homo sapiens	0.00485311	0.000111	12.017	11.8849	12.0576	11.3918	11.8131	12.2023	12.606	13.0256	12.5639	12.8128	13.2399	13.1419	13.4355	13.4249	13.3699
A_70_P 031891	sys1	SYS1 Golgi-localized integral membrane protein homolog (S. cerevisiae)	Homo sapiens	0.0471632	0.013999	6.73282	6.60771	6.33715	6.43866	6.02693	6.82083	6.84194	7.26019	7.0646	7.06035	7.32231	7.11544	7.59345	7.72108	8.08405
A_70_P 031896	Cant1	calcium activated nucleotidase 1	Homo sapiens	0.0340235	0.0082671	7.51943	7.45968	7.58424	7.64031	7.48216	7.67412	7.51512	6.92952	7.13519	7.08777	7.34496	7.48294	7.09338	7.09754	7.20624
A_70_P 031906				0.00867577	0.000566	10.3721	10.1886	10.448	10.5301	10.5592	10.3665	10.7397	10.9497	10.8736	10.8555	10.9848	10.8461	10.9893	10.8868	10.9823
A_70_P 031916	COL1A1	collagen, type I, alpha 1	Homo sapiens	0.00609061	0.000223	9.93925	10.0234	9.994	10.0336	10.0501	10.2879	10.5451	10.5364	10.4689	10.4362	10.4801	10.5703	10.4149	10.5397	10.391
A_70_P 031931	ppp1r11	protein phosphatase 1, regulatory (inhibitor) subunit 11	Homo sapiens	0.0215713	0.0036503	6.53675	6.76665	6.70914	7.18093	7.06613	6.93037	6.96036	7.3106	7.16487	7.30201	7.29746	7.35259	7.72325	7.88783	7.83086
A_70_P 031971	Ephx2	epoxide hydrolase 2, cytoplasmic	Homo sapiens	0.00671802	0.000303	12.0751	12.4392	12.3868	12.3108	12.2536	12.056	12.0181	11.8057	11.8635	12.0371	11.6198	11.8038	10.9703	10.818	11.0361
A_70_P 031986	ANKRA2	ankyrin repeat, family A (RFXANK-like), 2	Homo sapiens	0.049973	0.0155765	12.0197	11.979	12.1878	11.9599	12.1543	12.0451	12.1665	12.2563	12.1836	12.0363	11.9924	11.8105	11.7922	11.6529	11.7375
A_70_P 031991	FKBP14	FK506 binding protein 14, 22 kDa	Homo sapiens	0.0265341	0.00529132	9.45244	9.24232	9.7357	9.74515	9.80334	9.38381	9.48888	9.12374	9.51836	9.21881	8.73178	8.64236	8.65803	8.77994	8.63302
A_70_P 032006	C6orf182	chromosome 6 open reading frame 182	Homo sapiens	0.0137773	0.0015689	4.83641	4.73592	4.93723	4.9392	4.58408	4.79744	4.94966	4.53984	5.07029	5.1463	5.44688	5.06325	5.62841	5.83507	5.7203
A_70_P 032106	NCOA1	nuclear receptor coactivator 1	Homo sapiens	0.00609061	0.000214	10.2409	10.1476	10.257	9.77467	10.0832	9.99007	10.1073	9.25672	9.19374	9.25155	9.0504	8.94688	8.43068	8.49296	8.53243
A_70_P 032116	Sumo1	SMT3 suppressor of mif two 3 homolog 1 (S. cerevisiae); SUMO1 pseudogene 3	Homo sapiens	0.00956585	0.000703	15.6185	15.7144	15.5836	15.7087	15.6553	15.8721	15.6057	15.6283	15.4541	15.5607	15.5836	15.4454	15.2215	15.1913	15.2743
A_70_P 032116	SUMO1P3	SMT3 suppressor of mif two 3 homolog 1 (S. cerevisiae); SUMO1 pseudogene 3	Homo sapiens	0.00956585	0.000703	15.6185	15.7144	15.5836	15.7087	15.6553	15.8721	15.6057	15.6283	15.4541	15.5607	15.5836	15.4454	15.2215	15.1913	15.2743
A_70_P 032126	Rab27a	RAB27A, member RAS oncogene family	Homo sapiens	0.0325198	0.00761021	8.13109	8.1241	8.53018	8.19228	8.66655	8.4779	8.93953	9.25611	9.33426	9.28162	9.58501	9.38456	9.57093	9.21749	9.42441
A_70_P 032186				0.00349478	1.27e-05	14.1813	14.1183	14.2599	14.0739	14.1045	14.3068	13.926	14.0541	13.3746	13.3444	13.2722	13.2781	12.9823	12.8907	12.9357
A_70_P 032196				0.0384424	0.010117	7.53955	7.32474	7.41958	7.42851	7.38864	7.67224	8.23011	8.11024	7.84908	7.83587	9.00785	8.66271	8.62281	8.82152	9.43984
A_70_P 032211				0.0364176	0.00922416	10.8481	11.6439	11.2172	11.285	11.7706	11.3996	11.2866	10.4298	10.2462	10.4614	10.1747	10.1836	10.5257	10.9869	10.555
A_70_P 032261	Pdha1	pyruvate dehydrogenase (lipoamide) alpha 1	Homo sapiens	0.00993412	0.000766	5.01732	4.85553	4.98793	4.95527	5.11076	5.67025	4.90449	6.18771	5.5859	5.63874	6.17044	6.19184	7.51361	7.77648	8.19995
A_70_P 032286				0.0103212	0.000824	7.30675	7.17379	7.15399	6.95539	6.92369	6.82932	7.05049	7.30437	7.19965	7.1485	7.33807	7.21187	7.8102	7.73788	7.70741
A_70_P 032296	LOC652797	similar to Pyruvate kinase, isozymes M1/M2 (Pyruvate kinase muscle isozyme) (Cytosolic thyroid hormone-binding protein) (CTHBP) (THBP1); pyruvate kinase, muscle	Homo sapiens	0.0131003	0.00143381	10.1552	9.95205	10.2643	9.77758	9.60683	9.70948	10.4853	10.8756	9.95467	10.2714	10.9118	10.6496	11.5719	12.0638	11.7401
A_70_P 032296	PKM2	similar to Pyruvate kinase, isozymes M1/M2 (Pyruvate kinase muscle isozyme) (Cytosolic thyroid hormone-binding protein) (CTHBP) (THBP1); pyruvate kinase, muscle	Homo sapiens	0.0131003	0.00143381	10.1552	9.95205	10.2643	9.77758	9.60683	9.70948	10.4853	10.8756	9.95467	10.2714	10.9118	10.6496	11.5719	12.0638	11.7401
A_70_P 032321	ATP11C	ATPase, class VI, type 11C	Homo sapiens	0.0233157	0.00415702	7.0646	6.97326	7.22072	6.78105	6.94587	8.16976	7.30675	6.99696	7.94916	7.60925	8.02998	7.81095	5.97777	5.58655	5.72536
A_70_P 032331	Baz2a	bromodomain adjacent to zinc finger domain, 2A	Homo sapiens	0.0263057	0.00519686	13.8201	13.7284	14.0694	13.4296	13.6907	13.2816	13.2577	12.406	12.7452	13.0248	12.7222	13.0766	12.7032	12.6364	12.5159
A_70_P 032341				0.0206623	0.00336679	12.6644	12.8441	12.5743	13.1613	13.2231	12.9253	12.6364	12.1702	12.4748	12.7793	12.2645	12.1813	11.8158	11.6027	11.8627
A_70_P 032346	PHACTR4	phosphatase and actin regulator 4	Homo sapiens	0.0314707	0.00718423	11.0337	11.0175	11.144	10.6764	10.8941	10.8058	11.1029	11.1086	10.7131	11.1908	11.0235	10.9754	10.5347	10.6508	10.5689
A_70_P 032356	Echs1	enoyl Coenzyme A hydratase, short chain, 1, mitochondrial	Homo sapiens	0.00632867	0.000252	12.4748	12.2197	12.0477	11.8585	12.1373	12.2785	12.4874	12.9911	12.5956	12.5196	12.9341	12.9841	13.6139	13.7802	13.8089
A_70_P 032361	TSPAN3	tetraspanin 3	Homo sapiens	0.0207061	0.00338103	7.35124	7.30364	7.57215	7.44381	7.30992	7.31388	7.55973	7.04049	7.33303	7.30364	7.47117	7.84908	7.9	7.87139	7.99643
A_70_P 032391				0.0175008	0.00250217	13.8478	13.3365	13.851	13.3432	13.5758	13.8837	14.5915	14.4735	14.317	14.377	14.0204	14.2063	14.7842	14.5644	14.5452
A_70_P 032416	ahnak	AHNAK nucleoprotein	Homo sapiens	0.0478933	0.0144151	8.53087	8.30704	8.54051	9.45101	8.16256	8.58654	8.79271	9.51076	9.29493	9.27378	9.22587	9.21633	8.94852	8.54331	8.84157
A_70_P 032456	LEP	leptin	Homo sapiens	0.0160886	0.00209994	13.1087	13.1078	13.0912	13.2733	13.502	13.0166	13.0195	12.7196	12.7023	12.9974	12.5358	12.4208	12.1169	12.3252	12.0975
A_70_P 032476	MFAP5	microfibrillar associated protein 5	Homo sapiens	0.00618328	0.000236	16.874	16.9492	16.7604	17.1361	17.2956	16.9031	16.2536	15.7121	17.0806	16.893	15.9379	15.7914	15.9943	15.9379	15.8445
A_70_P 032481	EID1	EP300 interacting inhibitor of differentiation 1	Homo sapiens	0.0107039	0.000904	13.9794	13.74	14.0231	13.7782	13.929	13.8424	13.7536	13.44	13.5245	13.5445	13.3262	13.3999	13.1773	13.2532	13.2627
A_70_P 032491				0.0303784	0.00668739	7.97048	8.11892	8.32263	8.40654	7.71494	8.65901	8.29678	8.14454	7.9947	8.17305	7.79558	7.80112	7.40618	7.32158	7.46017
A_70_P 032521	wt1	Wilms tumor 1	Homo sapiens	0.00818215	0.00048	14.8889	15.1624	14.827	15.3744	15.1995	14.922	14.5625	14.4511	14.9326	14.848	14.4862	14.402	13.6985	13.4182	13.8549
A_70_P 032526				0.00574383	0.000187	15.3174	15.1381	15.0373	15.1541	14.8391	15.1647	14.3359	13.1836	13.8201	14.3487	12.8759	12.6547	12.9942	13.2888	12.9221
A_70_P 032531	LOC100131044	nucleophosmin 1 (nucleolar phosphoprotein B23, numatrin) pseudogene 21; hypothetical LOC100131044; similar to nucleophosmin 1; nucleophosmin (nucleolar phosphoprotein B23, numatrin)	Homo sapiens	0.0215325	0.00363509	15.7025	15.8151	15.8324	16.0262	16.0589	15.9022	15.7771	15.5269	15.5003	15.7771	15.1516	15.1045	15.1157	15.2892	15.1541
A_70_P 032531	LOC440577	nucleophosmin 1 (nucleolar phosphoprotein B23, numatrin) pseudogene 21; hypothetical LOC100131044; similar to nucleophosmin 1; nucleophosmin (nucleolar phosphoprotein B23, numatrin)	Homo sapiens	0.0215325	0.00363509	15.7025	15.8151	15.8324	16.0262	16.0589	15.9022	15.7771	15.5269	15.5003	15.7771	15.1516	15.1045	15.1157	15.2892	15.1541
A_70_P 032531	NPM1P21	nucleophosmin 1 (nucleolar phosphoprotein B23, numatrin) pseudogene 21; hypothetical LOC100131044; similar to nucleophosmin 1; nucleophosmin (nucleolar phosphoprotein B23, numatrin)	Homo sapiens	0.0215325	0.00363509	15.7025	15.8151	15.8324	16.0262	16.0589	15.9022	15.7771	15.5269	15.5003	15.7771	15.1516	15.1045	15.1157	15.2892	15.1541
A_70_P 032531	LOC729342	nucleophosmin 1 (nucleolar phosphoprotein B23, numatrin) pseudogene 21; hypothetical LOC100131044; similar to nucleophosmin 1; nucleophosmin (nucleolar phosphoprotein B23, numatrin)	Homo sapiens	0.0215325	0.00363509	15.7025	15.8151	15.8324	16.0262	16.0589	15.9022	15.7771	15.5269	15.5003	15.7771	15.1516	15.1045	15.1157	15.2892	15.1541
A_70_P 032531	LOC729686	nucleophosmin 1 (nucleolar phosphoprotein B23, numatrin) pseudogene 21; hypothetical LOC100131044; similar to nucleophosmin 1; nucleophosmin (nucleolar phosphoprotein B23, numatrin)	Homo sapiens	0.0215325	0.00363509	15.7025	15.8151	15.8324	16.0262	16.0589	15.9022	15.7771	15.5269	15.5003	15.7771	15.1516	15.1045	15.1157	15.2892	15.1541
A_70_P 032531	LOC399804	nucleophosmin 1 (nucleolar phosphoprotein B23, numatrin) pseudogene 21; hypothetical LOC100131044; similar to nucleophosmin 1; nucleophosmin (nucleolar phosphoprotein B23, numatrin)	Homo sapiens	0.0215325	0.00363509	15.7025	15.8151	15.8324	16.0262	16.0589	15.9022	15.7771	15.5269	15.5003	15.7771	15.1516	15.1045	15.1157	15.2892	15.1541
A_70_P 032531	Npm1	nucleophosmin 1 (nucleolar phosphoprotein B23, numatrin) pseudogene 21; hypothetical LOC100131044; similar to nucleophosmin 1; nucleophosmin (nucleolar phosphoprotein B23, numatrin)	Homo sapiens	0.0215325	0.00363509	15.7025	15.8151	15.8324	16.0262	16.0589	15.9022	15.7771	15.5269	15.5003	15.7771	15.1516	15.1045	15.1157	15.2892	15.1541
A_70_P 032536	Hnrnpa3	heterogeneous nuclear ribonucleoprotein A3	Homo sapiens	0.0234366	0.00421498	12.8273	12.7692	12.8555	13.2124	13.1964	12.9832	12.9832	12.4848	12.6005	12.7222	12.3127	12.5462	12.3145	12.395	12.2609
A_70_P 032541	MYH1	myosin, heavy chain 1, skeletal muscle, adult	Homo sapiens	0.0457917	0.0133203	12.0097	12.1933	12.3252	12.4524	12.3532	12.641	12.5149	12.5141	12.4317	12.4867	12.8673	12.7129	13.0449	12.8654	13.0691
A_70_P 032566	Plbd1	phospholipase B domain containing 1	Homo sapiens	0.0476814	0.0143091	13.2577	13.2938	12.9412	13.5375	13.6894	13.3144	13.034	13.1138	13.0238	12.9475	13.2522	13.0142	12.5121	12.6975	12.6871
A_70_P 032576	GPT2	glutamic pyruvate transaminase (alanine aminotransferase) 2	Homo sapiens	0.020175	0.00323339	16.3192	16.3245	16.4456	16.2023	16.2388	16.4128	16.1683	16.358	16.4688	16.3088	16.1346	16.1102	15.8029	15.8252	15.9287
A_70_P 032586				0.0233453	0.00418202	9.65511	10.0336	8.98501	9.97506	9.71075	10.113	9.386	8.87699	9.12925	8.9864	8.60019	8.16593	8.71206	8.37842	8.33197
A_70_P 032631	KLHL36	kelch-like 36 (Drosophila)	Homo sapiens	0.0477015	0.014332	15.2774	15.2626	15.4637	15.4511	15.5297	15.5003	15.8683	16.0666	15.5534	15.3406	15.9684	15.8806	15.4511	15.6806	15.8188
A_70_P 032641	ELOVL4	elongation of very long chain fatty acids (FEN1/Elo2, SUR4/Elo3, yeast)-like 4	Homo sapiens	0.00566109	0.000176	7.39618	7.71059	7.12986	8.10959	8.19828	7.32391	6.89421	6.68636	7.00583	6.76349	6.54821	6.95964	5.91843	6.01218	5.98354
A_70_P 032651	MAN2A1	mannosidase, alpha, class 2A, member 1	Homo sapiens	0.02123	0.00353037	11.0873	11.0746	11.1842	11.5812	11.9909	11.4583	11.2857	10.6888	10.685	10.6542	10.109	10.3555	9.22587	9.60389	9.70029
A_70_P 032692	INS-IGF2	insulin-like growth factor 2 (somatomedin A); insulin; INS-IGF2 readthrough transcript	Homo sapiens	0.0278444	0.0057745	5.36524	6.04779	5.73943	6.25527	6.21035	6.33002	5.84468	6.06059	6.05727	5.96941	6.42341	6.59225	7.02774	7.0751	7.39618
A_70_P 032692	IGF2	insulin-like growth factor 2 (somatomedin A); insulin; INS-IGF2 readthrough transcript	Homo sapiens	0.0278444	0.0057745	5.36524	6.04779	5.73943	6.25527	6.21035	6.33002	5.84468	6.06059	6.05727	5.96941	6.42341	6.59225	7.02774	7.0751	7.39618
A_70_P 032692	INS	insulin-like growth factor 2 (somatomedin A); insulin; INS-IGF2 readthrough transcript	Homo sapiens	0.0278444	0.0057745	5.36524	6.04779	5.73943	6.25527	6.21035	6.33002	5.84468	6.06059	6.05727	5.96941	6.42341	6.59225	7.02774	7.0751	7.39618
A_70_P 032696	GLIPR2	GLI pathogenesis-related 2	Homo sapiens	0.00658163	0.000289	15.2215	15.5032	15.2051	15.5836	15.8564	15.2949	14.9492	14.0588	14.958	15.3066	14.2751	14.2108	13.6736	13.2185	13.4813
A_70_P 032706				0.0307786	0.00687907	13.8576	13.9442	14.0726	13.4575	13.2034	13.2917	12.8563	12.6459	13.1658	12.9147	11.797	12.5022	11.3666	10.4549	10.8481
A_70_P 032711				0.0313672	0.00714046	12.4217	12.3898	12.2296	11.9393	12.2207	12.4957	11.7618	11.4915	12.129	11.6621	11.668	11.6243	11.394	11.7494	11.6732
A_70_P 032716	VDAC1P1	voltage-dependent anion channel 1; similar to voltage-dependent anion channel 1	Homo sapiens	0.0335048	0.00803428	11.4209	11.3418	11.6163	11.2206	11.8239	11.3426	11.3347	11.8552	11.6892	11.6772	12	12.1373	12.9527	13.6677	13.1037
A_70_P 032716	VDAC1	voltage-dependent anion channel 1; similar to voltage-dependent anion channel 1	Homo sapiens	0.0335048	0.00803428	11.4209	11.3418	11.6163	11.2206	11.8239	11.3426	11.3347	11.8552	11.6892	11.6772	12	12.1373	12.9527	13.6677	13.1037
A_70_P 032731	ACSL1	acyl-CoA synthetase long-chain family member 1	Homo sapiens	0.0266663	0.00533432	14.1891	14.2288	14.22	14.1582	14.0019	14.0653	13.8796	13.5758	13.7605	13.9104	13.7964	13.8382	13.4964	13.2615	13.4824
A_70_P 032756	hbxip	hepatitis B virus x interacting protein	Homo sapiens	0.0193936	0.00303756	5.1668	5.92426	6.31097	6.09599	6.48081	5.66002	6.66014	7.4545	6.73858	6.37753	5.72911	5.61543	7.54689	7.5579	7.51447
A_70_P 032766				0.0240475	0.00440745	7.2874	6.23358	7.07004	6.24817	6.44536	7.17733	7.22013	7.86657	7.11389	7.54934	7.15242	6.27	7.26686	6.54618	6.96819
A_70_P 032781	ATP5B	ATP synthase, H+ transporting, mitochondrial F1 complex, beta polypeptide	Homo sapiens	0.00786518	0.000436	13.7219	13.5926	13.8537	13.1448	13.6139	13.463	14.0424	14.5174	14.2142	14.1925	14.8348	14.7191	15.512	15.7476	15.4454
A_70_P 032786	SSR3	signal sequence receptor, gamma (translocon-associated protein gamma)	Homo sapiens	0.00821765	0.000489	14.244	14.1215	14.1731	13.8796	14.0499	13.9882	14.1081	14.3306	14.1905	14.2221	14.2142	14.1777	14.6435	14.6743	14.6861
A_70_P 032796	Psmd11	proteasome (prosome, macropain) 26S subunit, non-ATPase, 11	Homo sapiens	0.0202274	0.00325809	11.0499	11.1078	11.0998	11.0901	11.1037	10.9748	10.8634	10.869	10.7674	10.8647	10.8236	10.9247	11.3817	11.2563	11.2763
A_70_P 032816	SLC25A5P1	solute carrier family 25 (mitochondrial carrier; adenine nucleotide translocator), member 5 pseudogene 1	Homo sapiens	0.00933774	0.000676	13.0142	13.3318	12.959	13.3401	13.6073	13.3106	12.9737	12.6309	12.93	12.9452	12.584	12.5573	12.4788	12.1895	12.464
A_70_P 032821				0.0155859	0.00197176	5.04809	4.74115	5.3875	4.76498	4.5888	5.00869	5.47908	6.00833	5.47966	5.74179	5.70879	5.69928	6.69395	6.3329	5.66942
A_70_P 032831	Gbas	glioblastoma amplified sequence	Homo sapiens	0.0311079	0.007019	7.71355	7.71136	7.66631	8.0337	8.23307	7.76269	7.9641	7.66418	7.89357	7.87206	8.0287	7.9285	9.54353	9.59988	10.3525
A_70_P 032836	KCTD20	potassium channel tetramerisation domain containing 20	Homo sapiens	0.0483733	0.0146538	6.07027	5.93353	5.59474	8.56123	7.06392	7.09103	8.30493	6.62434	7.53655	6.88109	6.62006	6.44459	5.65318	5.95685	5.7749
A_70_P 032896	nupr1	nuclear protein, transcriptional regulator, 1	Homo sapiens	0.0399045	0.0107102	6.66079	6.06864	6.35833	7.9452	7.40207	6.46764	6.98864	7.17314	8.31638	7.80722	7.12792	7.26767	7.42414	7.82237	7.74551
A_70_P 032906	Ddx28	DEAD (Asp-Glu-Ala-Asp) box polypeptide 28	Homo sapiens	0.0211309	0.00349767	12.1695	12.0796	11.8097	11.9133	11.9992	12.4217	11.8912	12.4661	12.2032	12.2349	12.4884	12.4712	12.943	13.231	13.2135
A_70_P 032921	Pak1	p21 protein (Cdc42/Rac)-activated kinase 1	Homo sapiens	0.00652201	0.000281	11.3585	11.2947	11.1318	11.4773	11.1155	11.2488	11.7922	12.6124	12.4269	12.308	12.9045	12.7558	12.8662	13.1964	13.3222
A_70_P 032951	HSPA8	heat shock 70kDa protein 8	Homo sapiens	0.00904749	0.000623	7.54403	7.54342	7.58347	7.70536	7.70687	7.46882	7.55869	6.73362	7.00379	6.77923	7.06035	6.89126	6.43302	6.15277	6.24522
A_70_P 032976	CPEB4	cytoplasmic polyadenylation element binding protein 4	Homo sapiens	0.0118459	0.00113393	12.4171	12.0809	12.474	12.3998	12.1576	12.3485	12.9092	13.0024	12.8715	12.7407	13.0747	13.1649	12.8614	13.1096	13.1419
A_70_P 032981				0.00467784	0.000101	7.17379	6.9286	7.25588	6.82154	7.07895	7.69879	7.72604	7.85127	7.89776	7.84098	8.09794	7.9584	8.60019	8.64605	8.60241
A_70_P 032996	tead4	TEA domain family member 4	Homo sapiens	0.0289178	0.00611966	16.5839	16.5458	16.4977	16.4456	16.3192	16.7742	16.9624	16.7804	16.5099	16.6295	16.8044	16.7447	17.1361	17.2666	17.3182
A_70_P 033011	Dpt	dermatopontin	Homo sapiens	0.0176096	0.0025386	7.40618	7.502	7.30056	7.83557	7.98094	7.62029	6.91729	6.49582	7.60515	7.32098	6.79747	6.85635	6.58201	6.39868	6.38371
A_70_P 033016				0.0126573	0.00131247	12.0246	11.3956	12.1576	11.6529	11.47	12.2123	12.3657	12.0993	12.0733	12.2609	12.0568	12.2733	11.5368	11.5598	11.5192
A_70_P 033036	Atp1b3	ATPase, Na+/K+ transporting, beta 3 polypeptide	Homo sapiens	0.00349478	2.1e-05	12.7602	12.8496	12.8066	12.8514	12.9082	12.8748	12.6248	12.0703	12.3337	12.5041	11.9386	12.1065	11.73	11.6261	11.7307
A_70_P 033041	NDUFS1	NADH dehydrogenase (ubiquinone) Fe-S protein 1, 75kDa (NADH-coenzyme Q reductase)	Homo sapiens	0.00824948	0.000493	13.8848	13.8862	13.8635	13.7699	13.9329	14.198	14.6566	14.6861	14.1536	14.2599	14.7191	14.6941	15.5921	15.9061	16.0034
A_70_P 033066	Mafb	v-maf musculoaponeurotic fibrosarcoma oncogene homolog B (avian)	Homo sapiens	0.0150041	0.00182768	13.6761	13.0526	13.596	12.93	13.4296	13.9317	14.0834	14.9384	14.1948	14.1797	14.3811	14.6435	15.1072	15.0707	14.8364
A_70_P 033076	RNF139	ring finger protein 139	Homo sapiens	0.0404661	0.0109254	11.5634	11.3393	11.7135	11.3466	11.4549	11.2706	11.6805	12.1124	11.4411	11.5613	11.7019	11.579	11.9536	11.7871	11.8618
A_70_P 033111	Asxl1	additional sex combs like 1 (Drosophila)	Homo sapiens	0.0161299	0.0021195	6.78105	6.98864	7.13892	6.96908	7.07097	7.04049	5.84398	6.492	6.36643	6.28615	6.58789	6.57492	6.36643	6.39633	6.61585
A_70_P 033176	kat5	K(lysine) acetyltransferase 5	Homo sapiens	0.0312246	0.00706444	8.5785	8.46522	8.59106	8.37703	8.44244	8.49825	8.35895	8.9257	8.43208	8.64605	8.78913	8.84484	8.9293	8.79556	8.00649
A_70_P 033191	EIF2B3	eukaryotic translation initiation factor 2B, subunit 3 gamma, 58kDa	Homo sapiens	0.0202791	0.00327001	10.5599	9.72853	10.9173	10.6455	10.7101	10.844	10.158	8.25852	9.15874	9.16073	9.43243	8.51662	9.52345	9.2833	9.38035
A_70_P 033211	Pik3cb	phosphoinositide-3-kinase, catalytic, beta polypeptide	Homo sapiens	0.0140846	0.00162884	9.40639	9.26255	9.4015	9.21964	9.26098	9.37879	9.82825	9.64648	9.71075	9.93757	9.94081	9.8836	9.71363	9.98591	10.0673
A_70_P 033226	C6orf130	chromosome 6 open reading frame 130	Homo sapiens	0.0430866	0.0121192	13.0383	12.9092	13.1017	12.9061	12.7039	13.1933	13.3553	13.4296	13.7203	13.4835	13.6948	13.5104	13.3365	13.1306	13.4342
A_70_P 033241	C12orf44	chromosome 12 open reading frame 44	Homo sapiens	0.0437411	0.0123674	12.2923	12.328	12.1397	12.156	11.9279	12.1784	12.4179	12.3178	12.1947	12.277	12.7482	12.7894	12.5917	12.717	12.7612
A_70_P 033261	ATP2A2	ATPase, Ca++ transporting, cardiac muscle, slow twitch 2	Homo sapiens	0.015639	0.0019817	9.65368	10.0522	9.60683	9.97102	10.2307	9.68691	9.54499	10.1434	9.75097	9.66016	10.3132	10.2643	11.4731	12.6258	11.3618
A_70_P 033291	ZCCHC2	zinc finger, CCHC domain containing 2	Homo sapiens	0.0156754	0.00199464	7.95782	7.87862	8.17305	7.16248	6.21126	8.18753	8.11807	8.31638	7.55463	7.32158	7.38864	7.01648	6.42104	6.26714	6.64893
A_70_P 033336				0.0123614	0.00124702	6.90432	6.12998	7.06233	7.03098	6.75822	8.60443	8.83999	10.4342	8.97559	8.07404	11.1045	10.9327	8.65901	9.64794	10.8934
A_70_P 033356	RNFT1	ring finger protein, transmembrane 1	Homo sapiens	0.0420051	0.0116311	6.62499	6.54821	6.6002	6.40048	6.87519	6.91205	7.55725	7.48883	7.29693	7.38864	7.46554	7.24947	7.25145	7.33807	7.53454
A_70_P 033361	Ankrd27	ankyrin repeat domain 27 (VPS9 domain)	Homo sapiens	0.0388111	0.0102552	11.4284	11.7126	11.4351	11.7393	11.779	11.5286	11.1547	11.1837	11.5888	11.501	11.4477	11.5753	11.0921	11.2675	11.481
A_70_P 033391	fam101a	family with sequence similarity 101, member A	Homo sapiens	0.00349478	5.58e-06	8.03439	8.52719	8.11385	9.44533	9.19896	8.04715	8.92018	10.3481	9.24873	9.14368	10.4614	10.3235	10.9922	11.3194	10.5753
A_70_P 033396	Cpsf6	cleavage and polyadenylation specific factor 6, 68kDa	Homo sapiens	0.0283505	0.00592969	11.4331	11.6018	11.4193	11.7946	11.6514	11.7118	11.5301	11.5115	11.3912	11.064	11.0647	10.8411	10.6712	10.6309	10.9082
A_70_P 033401	sf3a3	splicing factor 3a, subunit 3, 60kDa	Homo sapiens	0.0188105	0.0028714	11.9959	11.9741	11.8141	11.9959	11.9006	11.9483	11.4617	11.4193	11.6925	11.8029	11.4983	11.5347	11.6529	11.9836	11.9181
A_70_P 033406	MLYCD	malonyl-CoA decarboxylase	Homo sapiens	0.0366491	0.00931723	7.24391	7.30437	7.17529	7.69879	7.65752	7.8102	7.78917	7.90086	7.41677	7.57096	7.58715	7.73496	8.37703	8.43269	8.67392
A_70_P 033421	FAM20C	family with sequence similarity 20, member C	Homo sapiens	0.0416806	0.0114695	15.9061	15.7623	15.739	15.6345	15.5482	15.7686	15.2497	15.5389	15.431	15.7476	15.6092	15.5087	15.3744	15.431	15.4245
A_70_P 033441	mest	mesoderm specific transcript homolog (mouse)	Homo sapiens	0.0312246	0.00706065	15.5986	15.3815	15.6283	15.8113	16.0666	15.1624	14.9356	14.2456	15.031	15.4418	14.0333	14.5759	13.4862	12.2189	13.0507
A_70_P 033456	Echdc2	enoyl Coenzyme A hydratase domain containing 2	Homo sapiens	0.0110711	0.000973	8.93668	8.61054	8.90416	8.7884	9.30828	9.0712	9.62039	9.90839	9.52977	9.53822	9.91832	9.78047	10.235	11.2509	11.032
A_70_P 033476	NHP2	NHP2 ribonucleoprotein homolog (yeast)	Homo sapiens	0.0446372	0.0127965	13.386	13.4722	13.2359	13.3421	13.2113	13.4071	13.3732	13.2636	13.2495	13.1579	13.2185	13.1985	13.8877	13.7855	13.6608
A_70_P 033491	Ezh2	enhancer of zeste homolog 2 (Drosophila)	Homo sapiens	0.00458089	7.1e-05	11.3476	11.3626	11.0797	11.2787	11.237	10.962	10.9475	10.2689	10.6735	10.6931	10.2531	10.1934	9.16236	9.17594	9.56136
A_70_P 033496	MYBPC1	myosin binding protein C, slow type	Homo sapiens	0.0348058	0.0085928	13.0133	12.8221	13.1007	12.43	12.3307	12.9677	13.2198	13.4502	13.2113	13.0894	13.5231	13.3699	13.2413	13.0481	12.749
A_70_P 033501	STAG1	stromal antigen 1	Homo sapiens	0.0181242	0.00267437	13.1507	13.3183	13.1602	13.231	13.0419	13.1676	13.0852	13.0142	12.9655	12.8485	12.9527	12.675	12.609	12.4462	12.4891
A_70_P 033511	NR1D2	nuclear receptor subfamily 1, group D, member 2	Homo sapiens	0.0109152	0.000945	6.08662	6.10534	6.18509	6.18003	6.07881	5.97864	5.8979	5.91425	5.84315	5.86203	6.43938	6.39214	6.54751	6.60771	6.72696
A_70_P 033526	BMI1	BMI1 polycomb ring finger oncogene	Homo sapiens	0.047597	0.0142627	9.83587	9.51771	9.8634	9.63589	10.194	9.76772	10.1403	10.1329	10.1107	9.90304	10.3068	10.2035	10.538	11.2747	10.5831
A_70_P 033561	KIAA1826	KIAA1826	Homo sapiens	0.00726316	0.00036	9.51555	9.4032	9.50299	9.35552	9.21164	9.31827	9.42942	9.69955	9.48639	9.65309	9.75857	9.5065	10.5278	10.5286	10.3658
A_70_P 033566	ppp3ca	protein phosphatase 3 (formerly 2B), catalytic subunit, alpha isoform	Homo sapiens	0.0123151	0.00123568	12.2207	11.8544	12.2645	12.0693	11.9513	12.115	11.9621	12.2511	12.0468	12.2296	11.9717	11.9046	11.5947	11.6191	11.5734
A_70_P 033611	Frmd4a	FERM domain containing 4A	Homo sapiens	0.00626552	0.000246	13.685	13.5494	13.5668	13.8188	13.6677	13.7794	13.8622	13.3122	13.4388	13.6177	13.1362	12.9677	12.4479	12.2467	12.3271
A_70_P 033636	plekhf2	pleckstrin homology domain containing, family F (with FYVE domain) member 2	Homo sapiens	0.0312876	0.00708701	8.48375	8.43133	8.67982	8.49449	8.60364	8.61634	9.23627	9.23939	8.85961	8.82063	9.02169	9.00048	9.05125	9.21707	8.98836
A_70_P 033651	TMEM87A	transmembrane protein 87A	Homo sapiens	0.0204103	0.00330527	7.02704	7.0263	6.84834	7.49106	7.02286	7.27748	7.12634	7.06788	7.11459	7.05821	6.90357	7.01097	6.73784	6.8068	6.73362
A_70_P 033656				0.0336272	0.00808744	7.01097	7.27664	7.14189	7.30201	7.33303	6.91145	7.35827	6.57208	6.61738	6.797	7.08281	7.05688	6.84346	6.89126	6.99015
A_70_P 033676	Naca	nascent polypeptide-associated complex alpha subunit	Homo sapiens	0.0369421	0.00946043	15.848	16.0228	16.0543	15.9337	15.8188	15.9601	16.0771	15.8632	15.5697	15.4197	15.4338	15.2082	15.3377	15.1301	15.3438
A_70_P 033691				0.0178103	0.00258058	5.90413	5.86703	6.10906	5.90997	5.22209	5.75712	7.03333	4.92783	4.77457	4.81345	5.09371	6.14341	7.00679	7.11258	7.13345
A_70_P 033731	Cxcl14	chemokine (C-X-C motif) ligand 14	Homo sapiens	0.00935738	0.000684	12.4472	13.502	12.2113	13.0632	13.0585	12.2749	11.9984	12.8662	11.9951	11.9314	13.1407	12.8682	13.9404	14.6022	14.4678
A_70_P 033741	COL1A1	collagen, type I, alpha 1	Homo sapiens	0.010041	0.000788	14.3271	14.4004	14.2668	14.5662	14.5988	14.1679	14.244	13.6252	13.5586	13.9869	13.7259	13.582	13.8163	13.6724	13.7768
A_70_P 033746	PPARG	peroxisome proliferator-activated receptor gamma	Homo sapiens	0.0127514	0.00134143	10.8163	10.8611	10.9075	10.8163	10.8371	10.7994	10.6608	10.2035	9.76648	9.52558	9.70594	9.45609	9.8512	9.59122	9.77324
A_70_P 033756	ppiB	peptidylprolyl isomerase B (cyclophilin B)	Homo sapiens	0.00643249	0.000272	15.3618	15.402	15.3744	15.1937	15.512	15.0194	14.9406	14.5988	14.9175	14.9304	14.5466	14.4766	14.1033	14.1935	14.0601
A_70_P 033757	ppiB	peptidylprolyl isomerase B (cyclophilin B)	Homo sapiens	0.00349478	6.51e-06	15.3377	15.2232	15.3561	15.2552	15.3096	14.9268	14.7801	14.6885	15.0263	14.9857	14.6413	14.6066	14.0665	14.041	14.0653
A_70_P 033761	postn	periostin, osteoblast specific factor	Homo sapiens	0.00396337	3.73e-05	17.5315	17.4301	17.619	17.7564	17.8839	17.4656	17.1206	15.3124	16.9693	16.9976	15.0289	15.2215	13.9718	14.3705	13.5318
A_70_P 033766	GFAP	glial fibrillary acidic protein	Homo sapiens	0.0118491	0.00113631	12.9253	13.1527	12.8526	12.7883	12.9862	12.8505	12.5216	12.4748	12.6625	12.5917	12.4809	12.4937	12.329	12.5368	12.3178
A_70_P 033771	SPTAN1	spectrin, alpha, non-erythrocytic 1 (alpha-fodrin)	Homo sapiens	0.0303796	0.00669842	11.7755	11.7035	11.4668	10.8394	10.9285	11.032	10.9491	10.5309	10.5678	10.7212	10.257	10.2796	9.73505	9.83933	9.45661
A_70_P 033776	CHMP1B	chromatin modifying protein 1B	Homo sapiens	0.0198786	0.0031403	7.10873	7.17463	6.60624	7.32158	7.34274	7.0201	7.17617	6.40714	5.51336	6.11055	5.32685	5.23111	5.47132	5.91425	5.53099
[truncated: 1,986 more rows]
